# Supplementary material for: Differential Regulation of Gene Expression in Lung Cancer Cells by Diacyglycerol-Lactones and a Phorbol Ester Via Selective Activation of Protein Kinase C Isozymes
Source: Sci Rep. 2019 Apr 15;9:6041. doi: 10.1038/s41598-019-42581-4 (PMC6465381; doi:10.1038/s41598-019-42581-4)
Supplement: Supplementary file 2 — Supplemental Table 1 [file 41598_2019_42581_MOESM2_ESM.xlsx]

## Sheet: PMA vs Vehicle
Refseq	Entrez	Symbol	Name	Uniprot	Modulation	logFC	PValue	FDR	Veh_1	Veh_2	PMA_100nM_4	PMA_100nM_5	PMA_100nM_6	AJH1512_1uM_14	AJH1512_1uM_15	AJH1512_1uM_16	AJH836_1uM_10	AJH836_1uM_11	AJH836_1uM_12
NM_002421	4312	MMP1	matrix metallopeptidase 1	B4DN15	Up in PMA	9.25492	1.13393e-280	8.94039e-278	-3.02384	-2.63842	5.35123	5.29201	5.16086	-1.89875	-2.55125	-2.53854	-1.96336	-2.27983	-2.89782
NM_001145938	4312	MMP1	matrix metallopeptidase 1	B4DN15	Up in PMA	9.22281	2.755e-281	2.44368e-278	-3.02384	-2.63842	5.31328	5.26351	5.13262	-1.89875	-2.55125	-2.53854	-1.96336	-2.27983	-2.89782
NM_002425	4319	MMP10	matrix metallopeptidase 10	P09238	Up in PMA	7.04395	1.99516e-73	9.67494e-72	-3.02384	-3.02851	2.48911	2.59614	2.57528	-3.56482	-2.55125	-2.96229	-2.41381	-2.59554	-2.44345
NM_003155	6781	STC1	stanniocalcin 1	P52823	Up in PMA	6.70322	0	0	1.90183	1.82659	8.58077	8.54491	8.4834	1.52421	1.24257	1.75272	2.20893	2.39642	2.52276
NM_006350	10468	FST	follistatin	P19883	Up in PMA	5.69154	3.71107e-64	1.47666e-62	-2.06921	-2.63842	2.85343	2.57567	2.50282	-2.11128	-1.54452	-1.20108	-0.655933	-1.03142	-0.911777
NM_002192	3624	INHBA	inhibin beta A subunit	A4D1W7	Up in PMA	5.66917	1.36539e-137	2.21881e-135	-1.66575	-1.8638	3.50188	3.50175	3.42007	-1.71355	-1.22125	-1.52559	-1.22312	-1.44296	-1.38639
NM_013409	10468	FST	follistatin	P19883	Up in PMA	5.6452	8.9714e-63	3.47242e-61	-2.06921	-2.63842	2.80669	2.53385	2.45561	-2.11128	-1.73812	-1.20108	-0.655933	-1.03142	-0.911777
NM_033503	90427	BMF	Bcl2 modifying factor	Q96LC9	Up in PMA	5.29802	1.50357e-75	7.54908e-74	-1.35081	-3.02851	2.74852	2.76834	2.91247	-1.54944	-0.957317	-0.612687	-0.736293	-0.0978538	-1.05331
NM_001003940	90427	BMF	Bcl2 modifying factor	Q96LC9	Up in PMA	5.29494	3.54878e-75	1.77756e-73	-1.35081	-3.02851	2.74852	2.76834	2.90546	-1.71355	-0.957317	-0.612687	-0.736293	-0.0978538	-1.05331
NM_001003942	90427	BMF	Bcl2 modifying factor	Q96LC9	Up in PMA	5.2885	7.80002e-75	3.86155e-73	-1.35081	-3.02851	2.73859	2.76834	2.89841	-1.71355	-0.957317	-0.612687	-0.736293	-0.0978538	-1.05331
NM_001003943	90427	BMF	Bcl2 modifying factor	Q96LC9	Up in PMA	5.25838	1.10039e-74	5.40994e-73	-1.35081	-3.02851	2.69819	2.75019	2.86989	-1.71355	-0.957317	-0.612687	-0.736293	-0.228575	-1.05331
NM_000201	3383	ICAM1	intercellular adhesion molecule 1	P05362	Up in PMA	4.94376	2.14392e-226	9.50828e-224	0.0644072	0.75067	5.27944	5.25388	5.3815	0.290731	0.31832	0.693944	0.545874	0.284191	1.27439
NM_004994	4318	MMP9	matrix metallopeptidase 9	P14780	Up in PMA	4.7829	2.57013e-50	7.36378e-49	-2.32306	-1.67668	2.12767	2.35325	2.43629	-1.89875	-1.73812	-2.21142	-2.17108	-2.02096	-1.21026
NM_001172633	4973	OLR1	oxidized low density lipoprotein receptor 1	P78380	Up in PMA	4.72369	1.49797e-26	1.63616e-25	-2.63131	-2.33168	1.66538	1.57551	1.16194	-3.04407	-3.56482	-1.52559	-1.4756	-1.03142	-2.09842
NM_002543	4973	OLR1	oxidized low density lipoprotein receptor 1	P78380	Up in PMA	4.72369	1.4948e-26	1.63354e-25	-2.63131	-2.33168	1.66538	1.57551	1.16194	-3.04407	-3.56482	-1.52559	-1.4756	-1.03142	-2.09842
NM_001172632	4973	OLR1	oxidized low density lipoprotein receptor 1	P78380	Up in PMA	4.69694	8.98306e-26	9.43421e-25	-2.63131	-2.33168	1.66538	1.53368	1.1141	-3.04407	-3.56482	-1.52559	-1.4756	-1.156	-2.09842
NM_003856	9173	IL1RL1	interleukin 1 receptor like 1	Q01638	Up in PMA	4.68917	1.4399e-16	8.66872e-16	-2.63131	-3.02851	0.194573	1.40038	0.693503	-2.36062	-3.56482	-2.53854	-2.17108	-2.59554	-2.09842
NM_001130046	6364	CCL20	C-C motif chemokine ligand 20	P78556	Up in PMA	4.61431	2.92977e-184	8.09985e-182	0.859632	0.649318	5.41806	5.3743	5.1251	0.565985	0.160566	0.911142	1.91215	1.9136	1.87212
NM_004591	6364	CCL20	C-C motif chemokine ligand 20	P78556	Up in PMA	4.61431	2.92487e-184	8.09985e-182	0.859632	0.649318	5.41806	5.3743	5.1251	0.565985	0.160566	0.911142	1.91215	1.9136	1.87212
NR_036213	100422894	MIR4260	microRNA 4260	NA	Up in PMA	4.45227	2.57149e-35	4.29348e-34	-1.21585	-2.33168	2.44095	1.76819	2.66932	-0.831236	-0.453502	-0.431309	-0.310093	-0.298663	-0.18571
NM_004267	9435	CHST2	carbohydrate sulfotransferase 2	Q9Y4C5	Up in PMA	4.1964	2.00134e-12	8.87963e-12	-3.02384	-2.63842	0.306319	-0.747715	0.660575	-2.36062	-1.9618	-1.35423	-2.17108	-2.02096	-2.44345
NM_015376	25780	RASGRP3	RAS guanyl releasing protein 3	Q8IV61	Up in PMA	4.15501	5.39448e-101	4.3335e-99	-0.165093	-0.788002	3.53667	3.64614	3.51523	-0.739898	-0.734286	0.00636573	0.57946	-0.161734	0.2354
NM_170672	25780	RASGRP3	RAS guanyl releasing protein 3	Q8IV61	Up in PMA	4.14342	2.28204e-104	2.03264e-102	-0.165093	-0.696202	3.58178	3.66564	3.53807	-0.654001	-0.734286	0.127017	0.57946	-0.0978538	0.2354
NM_015714	50486	G0S2	G0/G1 switch 2	P27469	Up in PMA	4.12553	4.32634e-16	2.5205e-15	-2.63131	-2.63842	0.506781	0.533345	0.693503	-3.56482	-1.22125	-1.72007	-3.0723	-2.27983	-1.82019
NM_006732	2354	FOSB	FosB proto-oncogene, AP-1 transcription factor subunit	P53539	Up in PMA	4.07967	1.74507e-54	5.71525e-53	-1.66575	-0.991235	2.53572	2.46874	2.4935	-1.26843	-0.370865	0.0679521	-0.911831	-0.449965	-0.269605
NM_001114171	2354	FOSB	FosB proto-oncogene, AP-1 transcription factor subunit	P53539	Up in PMA	4.07454	7.30752e-54	2.35344e-52	-1.66575	-0.991235	2.53572	2.44637	2.4935	-1.26843	-0.370865	0.0679521	-0.911831	-0.449965	-0.269605
NM_203380	51703	ACSL5	acyl-CoA synthetase long-chain family member 5	Q9ULC5	Up in PMA	4.01129	2.90557e-30	3.89017e-29	-2.06921	-1.8638	1.6011	1.30414	1.6385	-1.54944	-2.55125	-1.94493	-1.11173	-1.03142	-1.58705
NM_203379	51703	ACSL5	acyl-CoA synthetase long-chain family member 5	Q9ULC5	Up in PMA	4.00307	3.95265e-30	5.27222e-29	-2.06921	-1.8638	1.57901	1.30414	1.6385	-1.54944	-2.55125	-1.94493	-1.11173	-1.03142	-1.58705
NM_016234	51703	ACSL5	acyl-CoA synthetase long-chain family member 5	Q9ULC5	Up in PMA	4.00307	3.95268e-30	5.27222e-29	-2.06921	-1.8638	1.57901	1.30414	1.6385	-1.54944	-2.55125	-1.94493	-1.11173	-1.03142	-1.58705
NM_001139488	25780	RASGRP3	RAS guanyl releasing protein 3	Q8IV61	Up in PMA	3.99977	2.03029e-102	1.70161e-100	0.0103634	-0.609896	3.58178	3.67529	3.56056	-0.572931	-0.634495	0.183758	0.612281	-0.0366824	0.2354
NM_014358	26253	CLEC4E	C-type lectin domain family 4 member E	Q9ULY5	Up in PMA	3.76937	2.53337e-12	1.1168e-11	-2.63131	-2.63842	0.410029	-0.0950493	0.281887	-3.04407	-2.9708	-1.72007	-2.41381	-2.59554	-2.89782
NM_002341	4050	LTB	lymphotoxin beta	Q06643	Up in PMA	3.76338	1.58413e-20	1.25511e-19	-2.63131	-1.67668	0.912032	1.03104	1.39999	-1.26843	-1.54452	-1.20108	-1.96336	-3.00026	-1.38639
NM_009588	4050	LTB	lymphotoxin beta	Q06643	Up in PMA	3.73793	7.4938e-20	5.65302e-19	-2.63131	-1.67668	0.876261	0.969618	1.39999	-1.26843	-1.54452	-1.20108	-1.96336	-3.00026	-1.38639
NM_000584	3576	CXCL8	C-X-C motif chemokine ligand 8	A0A024RDA5	Up in PMA	3.69224	4.58612e-268	3.36653e-265	3.84277	3.8279	7.53577	7.61145	7.41244	3.40469	3.12726	3.69637	4.13357	4.13492	4.37137
NM_173157	3164	NR4A1	nuclear receptor subfamily 4 group A member 1	P22736	Up in PMA	3.62104	4.89673e-173	1.22637e-170	2.9586	3.09921	6.45806	6.5784	6.8455	3.72632	3.56002	3.92576	3.44834	3.62142	3.59154
NM_002135	3164	NR4A1	nuclear receptor subfamily 4 group A member 1	P22736	Up in PMA	3.60858	7.36059e-170	1.74102e-167	2.97985	3.1183	6.46635	6.58609	6.85326	3.73032	3.56528	3.94229	3.46191	3.64495	3.61512
NM_020210	10509	SEMA4B	semaphorin 4B	J3KNP4	Up in PMA	3.582	3.09749e-254	1.73525e-251	5.06749	5.0885	8.56031	8.60358	8.79424	5.69811	5.60297	5.81248	5.37329	5.67582	5.78576
NM_198925	10509	SEMA4B	semaphorin 4B	J3KNP4	Up in PMA	3.58173	5.36229e-255	3.0852e-252	5.06749	5.0885	8.56031	8.60326	8.79377	5.69811	5.60297	5.81248	5.37329	5.67582	5.78446
NM_001025390	272	AMPD3	adenosine monophosphate deaminase 3	Q01432	Up in PMA	3.55708	1.77374e-102	1.49247e-100	-0.165093	0.338033	3.61472	3.56541	3.52441	-0.287738	-0.370865	0.290955	0.36511	0.585956	0.2354
NM_000480	272	AMPD3	adenosine monophosphate deaminase 3	Q01432	Up in PMA	3.55345	8.12751e-101	6.43192e-99	-0.165093	0.338033	3.61472	3.56541	3.51523	-0.287738	-0.370865	0.290955	0.36511	0.585956	0.2354
NM_001172430	272	AMPD3	adenosine monophosphate deaminase 3	Q01432	Up in PMA	3.55345	8.07329e-101	6.41284e-99	-0.165093	0.338033	3.61472	3.56541	3.51523	-0.287738	-0.370865	0.290955	0.36511	0.585956	0.2354
NM_001127641	3914	LAMB3	laminin subunit beta 3	A0A0S2Z3R6	Up in PMA	3.5319	2.78829e-256	1.64881e-253	4.31076	4.3905	7.80703	7.79417	8.01722	4.84115	4.85012	5.13639	4.75531	5.02069	4.96014
NM_000228	3914	LAMB3	laminin subunit beta 3	A0A0S2Z3R6	Up in PMA	3.52665	1.36983e-249	7.47717e-247	4.31355	4.40612	7.81088	7.79804	8.02209	4.85036	4.85871	5.14534	4.75898	5.03144	4.98071
NM_001172431	272	AMPD3	adenosine monophosphate deaminase 3	Q01432	Up in PMA	3.52052	4.56144e-99	3.57e-97	-0.165093	0.338033	3.57622	3.53393	3.48734	-0.353927	-0.370865	0.290955	0.36511	0.585956	0.2354
NM_001017402	3914	LAMB3	laminin subunit beta 3	A0A0S2Z3R6	Up in PMA	3.51825	1.25206e-265	8.32935e-263	4.34118	4.39833	7.81207	7.79969	8.02229	4.85952	4.8715	5.15247	4.7844	5.02608	4.98524
NM_001025389	272	AMPD3	adenosine monophosphate deaminase 3	Q01432	Up in PMA	3.48803	1.72231e-100	1.35795e-98	-0.045784	0.38082	3.62553	3.56541	3.5426	-0.163828	-0.370865	0.341707	0.36511	0.698174	0.2354
NM_002229	3726	JUNB	JunB proto-oncogene, AP-1 transcription factor subunit	P17275	Up in PMA	3.47547	3.53353e-55	1.16623e-53	1.05915	1.45836	4.55987	4.39487	5.04763	1.95163	2.30721	2.22777	1.55506	1.7669	2.17155
NM_032995	50649	ARHGEF4	Rho guanine nucleotide exchange factor 4	Q9NR80	Up in PMA	3.46073	1.5745e-24	1.53822e-23	-0.978773	-1.36253	1.82401	1.73166	2.39684	-0.572931	-0.0808168	-0.270208	-0.821394	-0.532014	0.0401552
NM_002201	3669	ISG20	interferon stimulated exonuclease gene 20	Q96AZ6	Up in PMA	3.45135	5.69675e-103	4.89002e-101	0.554403	0.8756	4.03134	4.09035	4.19621	1.63073	1.1616	1.57322	0.904984	1.30589	1.38827
NM_002659	5329	PLAUR	plasminogen activator, urokinase receptor	Q03405	Up in PMA	3.44317	0	0	4.15446	4.1795	7.54327	7.57711	7.68455	4.57378	4.40166	4.58247	4.52261	4.70195	4.66766
NM_002457	4583	MUC2	mucin 2, oligomeric mucus/gel-forming	NA	Up in PMA	3.43113	3.75754e-22	3.24111e-21	-2.63131	-1.22787	1.07868	1.20102	1.43935	-0.496176	-0.841496	-0.348511	-0.579814	-0.449965	-0.358681
NM_015444	25907	TMEM158	transmembrane protein 158 (gene/pseudogene)	Q8WZ71	Up in PMA	3.43014	3.45978e-183	9.44255e-181	1.18645	0.990569	4.45768	4.48542	4.47717	1.17109	0.818432	1.21325	1.35627	1.50417	1.41539
NM_018891	3918	LAMC2	laminin subunit gamma 2	Q13753	Up in PMA	3.41924	6.88687e-151	1.27485e-148	5.97511	5.72303	9.30158	9.27944	9.23423	5.64721	5.42792	6.03215	6.11839	6.21707	5.98218
NM_001005377	5329	PLAUR	plasminogen activator, urokinase receptor	Q03405	Up in PMA	3.41341	0	0	4.11979	4.14578	7.48472	7.51061	7.6175	4.50309	4.32935	4.52324	4.45184	4.65637	4.59243
NM_015320	50649	ARHGEF4	Rho guanine nucleotide exchange factor 4	Q9NR80	Up in PMA	3.41138	1.50117e-23	1.38822e-22	-0.978773	-1.36253	1.72693	1.73166	2.35629	-0.572931	-0.148047	-0.270208	-0.821394	-0.619013	0.0401552
NM_006186	4929	NR4A2	nuclear receptor subfamily 4 group A member 2	F1D8N6	Up in PMA	3.4094	4.7209e-71	2.13372e-69	0.26236	0.338033	3.57622	3.47989	3.75637	0.106112	0.708704	0.238352	0.675766	1.13031	0.560959
NM_005562	3918	LAMC2	laminin subunit gamma 2	Q13753	Up in PMA	3.37868	1.12423e-132	1.72178e-130	6.49693	6.24417	9.79455	9.76113	9.70343	6.15458	5.89573	6.51994	6.637	6.76705	6.49004
NM_005474	10014	HDAC5	histone deacetylase 5	Q9UQL6	Up in PMA	3.37741	7.4243e-69	3.26547e-67	0.828737	1.07116	4.11429	4.25385	4.43884	1.83764	1.69029	2.45222	2.58466	2.51353	2.61922
NM_001015053	10014	HDAC5	histone deacetylase 5	Q9UQL6	Up in PMA	3.37741	7.55198e-69	3.31478e-67	0.828737	1.07116	4.11429	4.25385	4.43884	1.83764	1.69029	2.45222	2.58466	2.51353	2.61922
NM_000963	5743	PTGS2	prostaglandin-endoperoxide synthase 2	P35354	Up in PMA	3.36619	0	0	4.87867	4.87501	8.29586	8.28772	8.13352	4.64329	4.43075	4.73502	5.46711	5.50118	5.44115
NM_002638	5266	PI3	peptidase inhibitor 3	P19957	Up in PMA	3.3623	6.1353e-49	1.66168e-47	-0.438137	-0.991235	2.58086	2.35325	2.4935	-0.572931	-0.370865	-0.125304	0.11326	0.235427	0.2354
NM_001150	290	ANPEP	alanyl aminopeptidase, membrane	A0A024RC61	Up in PMA	3.33835	5.31547e-83	3.04182e-81	1.13687	1.01793	4.22153	4.22786	4.58639	1.76153	1.81908	1.73384	1.25598	1.13031	0.866263
NM_030647	80853	KDM7A	lysine demethylase 7A	Q6ZMT4	Up in PMA	3.33456	1.22745e-224	5.226e-222	3.17056	2.90035	6.41508	6.4423	6.2373	2.65365	2.75647	2.99449	3.33984	3.46101	3.26619
NM_182565	283991	UBALD2	UBA like domain containing 2	Q8IYN6	Up in PMA	3.32849	7.44965e-84	4.3212e-82	1.0049	0.8756	4.17075	4.03895	4.37431	1.46785	1.88783	1.63556	1.41326	0.990374	1.41539
NM_198681	57449	PLEKHG5	pleckstrin homology and RhoGEF domain containing G5	O94827	Up in PMA	3.30426	1.88665e-50	5.46419e-49	0.307878	-0.788002	2.8626	3.06114	3.18559	0.492551	0.414655	0.654339	0.326071	0.0783895	0.352274
NM_020631	57449	PLEKHG5	pleckstrin homology and RhoGEF domain containing G5	O94827	Up in PMA	3.30426	1.88916e-50	5.46419e-49	0.307878	-0.788002	2.8626	3.06114	3.18559	0.492551	0.414655	0.654339	0.326071	0.0783895	0.352274
NM_001042664	57449	PLEKHG5	pleckstrin homology and RhoGEF domain containing G5	O94827	Up in PMA	3.30426	1.89935e-50	5.4862e-49	0.307878	-0.788002	2.8626	3.06114	3.18559	0.492551	0.414655	0.654339	0.326071	0.0783895	0.352274
NM_001042663	57449	PLEKHG5	pleckstrin homology and RhoGEF domain containing G5	O94827	Up in PMA	3.30426	1.90233e-50	5.48737e-49	0.307878	-0.788002	2.8626	3.06114	3.18559	0.492551	0.414655	0.654339	0.326071	0.0783895	0.352274
NM_001042665	57449	PLEKHG5	pleckstrin homology and RhoGEF domain containing G5	O94827	Up in PMA	3.30423	2.8489e-50	8.15153e-49	0.307878	-0.788002	2.8626	3.06114	3.18559	0.492551	0.414655	0.654339	0.326071	0.0783895	0.407343
NM_178181	64866	CDCP1	CUB domain containing protein 1	Q9H5V8	Up in PMA	3.27559	3.10252e-172	7.59154e-170	1.9166	2.00129	5.21647	5.06857	5.29832	1.88145	2.10551	1.97797	2.21962	2.21967	2.3367
NM_001124758	124976	SPNS2	sphingolipid transporter 2	Q8IVW8	Up in PMA	3.27274	2.30221e-46	5.78625e-45	0.0103634	-0.696202	2.64604	2.93828	2.93329	-0.353927	-0.541162	-0.270208	0.285946	0.184957	-0.453621
NM_022842	64866	CDCP1	CUB domain containing protein 1	Q9H5V8	Up in PMA	3.2587	0	0	4.34391	4.29865	7.58161	7.57776	7.5662	4.34518	4.16942	4.40889	4.4473	4.57296	4.5775
NM_000206	3561	IL2RG	interleukin 2 receptor subunit gamma	P31785	Up in PMA	3.25264	1.3761e-17	8.93656e-17	-2.32306	-1.51107	1.10982	0.767911	0.932929	-2.36062	-1.54452	-1.94493	-0.911831	-1.44296	-1.21026
NM_002203	3673	ITGA2	integrin subunit alpha 2	P17301	Up in PMA	3.20778	0	0	6.17027	6.0598	9.34526	9.36764	9.25445	5.67755	5.71481	5.7351	5.93027	5.98695	5.93377
NR_031756	100313843	MIR711	microRNA 711	NA	Up in PMA	3.2019	2.85667e-19	2.06635e-18	-1.21585	-1.36253	1.1403	1.61616	1.99611	1.12323	0.818432	1.26676	-0.655933	-0.532014	-0.911777
NR_002147	84176	MYH16	myosin heavy chain 16 pseudogene	NA	Up in PMA	3.19958	1.61901e-10	6.02649e-10	-2.32306	-2.33168	0.359106	0.615845	-0.114284	-2.11128	-2.55125	-2.21142	-2.41381	-2.27983	-1.21026
NM_013385	27128	CYTH4	cytohesin 4	B4E2V8	Up in PMA	3.18966	1.8312e-12	8.15707e-12	-2.06921	-2.33168	0.59745	0.352684	0.324553	-1.89875	-1.08325	-2.53854	-1.96336	-1.80155	-1.21026
NM_001164586	91156	IGFN1	immunoglobulin-like and fibronectin type III domain containing 1	Q86VF2	Up in PMA	3.18355	6.38249e-29	7.99709e-28	-1.35081	-0.788002	2.04953	1.69418	1.91467	-0.224453	-0.541162	0.238352	0.0184913	0.284191	0.654975
NM_001005376	5329	PLAUR	plasminogen activator, urokinase receptor	Q03405	Up in PMA	3.16129	0	0	3.86958	3.8279	6.92766	6.99344	7.07992	4.06076	4.0012	4.1805	4.15878	4.25599	4.33633
NM_148967	8718	TNFRSF25	TNF receptor superfamily member 25	Q93038	Up in PMA	3.14512	2.04463e-17	1.30905e-16	-1.35081	-2.07886	0.876261	1.03104	1.3179	-1.71355	-2.22663	-2.21142	-1.4756	-1.44296	-1.21026
NM_005967	4665	NAB2	NGFI-A binding protein 2	Q15742	Up in PMA	3.11164	1.30452e-193	3.96722e-191	2.12168	2.14474	5.19847	5.126	5.305	2.52144	2.60136	2.49769	2.7188	2.80008	2.81521
NM_023072	65249	ZSWIM4	zinc finger SWIM-type containing 4	Q9H7M6	Up in PMA	3.09805	9.9013e-77	5.07901e-75	1.28078	1.14748	4.18544	4.29199	4.32787	1.69761	1.56993	2.26769	1.35627	1.67846	1.63893
NM_021972	8877	SPHK1	sphingosine kinase 1	Q53ZR5	Up in PMA	3.06656	1.11908e-35	1.90431e-34	0.166776	0.422374	3.22449	2.98559	3.52898	0.565985	1.1891	1.39244	0.70649	0.80229	1.18267
NM_001142601	8877	SPHK1	sphingosine kinase 1	Q53ZR5	Up in PMA	3.06422	1.17224e-35	1.9916e-34	0.166776	0.422374	3.21736	2.98559	3.52898	0.565985	1.1616	1.39244	0.70649	0.80229	1.18267
NM_001142602	8877	SPHK1	sphingosine kinase 1	Q53ZR5	Up in PMA	3.05868	9.86817e-35	1.61223e-33	0.166776	0.422374	3.22449	2.95422	3.52898	0.601347	1.31924	1.36817	0.70649	0.80229	1.18267
NM_203305	399665	FAM102A	family with sequence similarity 102 member A	Q5T9C2	Up in PMA	3.05225	7.18645e-247	3.73134e-244	4.05786	3.8471	6.91725	6.95731	7.11642	4.51473	4.55484	4.68184	4.08178	4.33333	4.27102
NM_182965	8877	SPHK1	sphingosine kinase 1	Q53ZR5	Up in PMA	3.02885	8.91428e-35	1.45751e-33	0.166776	0.502055	3.22449	3.00102	3.5426	0.565985	1.1616	1.39244	0.70649	0.80229	1.18267
NM_001035254	399665	FAM102A	family with sequence similarity 102 member A	Q5T9C2	Up in PMA	3.01886	1.69396e-247	9.01526e-245	4.26821	4.07264	7.10619	7.15304	7.28995	4.66643	4.72419	4.85997	4.30398	4.56805	4.53486
NM_001114752	1604	CD55	CD55 molecule (Cromer blood group)	P08174	Up in PMA	2.98955	5.69157e-202	1.98627e-199	5.53283	5.40583	8.53562	8.49435	8.3382	5.20811	5.07683	5.53701	6.0601	6.09767	6.11217
NM_000574	1604	CD55	CD55 molecule (Cromer blood group)	P08174	Up in PMA	2.98764	1.40789e-199	4.75732e-197	5.53283	5.40324	8.53329	8.49026	8.33511	5.20236	5.0713	5.53429	6.05638	6.09168	6.10906
NM_001142271	10170	DHRS9	dehydrogenase/reductase 9	Q9BPW9	Up in PMA	2.97933	5.76452e-43	1.29174e-41	-0.045784	-0.0594375	3.01018	2.80396	2.63583	0.246744	0.160566	-0.0579674	1.03171	1.10339	1.36063
NM_148965	8718	TNFRSF25	TNF receptor superfamily member 25	Q93038	Up in PMA	2.9776	1.22442e-17	7.97597e-17	-1.09245	-2.07886	0.912032	1.20102	1.3179	-1.71355	-1.9618	-1.94493	-1.4756	-1.44296	-1.21026
NM_001142270	10170	DHRS9	dehydrogenase/reductase 9	Q9BPW9	Up in PMA	2.96178	3.31909e-45	7.90345e-44	-0.045784	-0.00334013	3.01018	2.78626	2.68577	0.246744	0.21509	-0.0579674	1.03171	1.1827	1.38827
NM_003790	8718	TNFRSF25	TNF receptor superfamily member 25	Q93038	Up in PMA	2.95346	5.56671e-17	3.4499e-16	-1.09245	-2.07886	0.876261	1.14655	1.3179	-1.71355	-1.9618	-1.94493	-1.4756	-1.44296	-1.21026
NM_182964	89797	NAV2	neuron navigator 2	A7E2D6	Up in PMA	2.95313	2.92297e-281	2.48896e-278	3.21305	3.26256	6.19318	6.08497	6.238	3.4393	3.3507	3.37557	3.79777	3.64961	3.70028
NM_145117	89797	NAV2	neuron navigator 2	A7E2D6	Up in PMA	2.95313	3.06287e-281	2.50778e-278	3.21305	3.26256	6.19318	6.08497	6.238	3.4393	3.3507	3.37557	3.79777	3.64961	3.70028
NM_001111018	89797	NAV2	neuron navigator 2	A7E2D6	Up in PMA	2.94064	3.31951e-271	2.52378e-268	3.21305	3.26256	6.17674	6.07042	6.23101	3.4393	3.3507	3.36334	3.79777	3.64027	3.68921
NM_199204	10170	DHRS9	dehydrogenase/reductase 9	Q9BPW9	Up in PMA	2.93885	6.34392e-45	1.50055e-43	-0.045784	0.0506573	3.01018	2.80396	2.69393	0.415177	0.21509	-0.0579674	1.10273	1.13031	1.41539
NM_004354	901	CCNG2	cyclin G2	A0A024RDC7	Up in PMA	2.93069	4.97777e-45	1.18135e-43	1.03228	0.248454	3.65222	3.58602	3.44445	0.106112	0.414655	0.127017	0.40312	-0.449965	0.743237
NM_005771	10170	DHRS9	dehydrogenase/reductase 9	Q9BPW9	Up in PMA	2.92909	1.14106e-43	2.61193e-42	0.0103634	-0.00334013	3.01841	2.78626	2.66932	0.246744	0.21509	-0.0579674	1.05577	1.15674	1.38827
NM_001039667	51129	ANGPTL4	angiopoietin like 4	Q9BY76	Up in PMA	2.91648	6.68863e-120	8.47545e-118	2.68439	2.46612	5.37385	5.44934	5.59588	3.01003	3.18985	3.20787	2.18731	2.7314	2.52276
NM_139314	51129	ANGPTL4	angiopoietin like 4	Q9BY76	Up in PMA	2.90754	1.01227e-123	1.33846e-121	2.70155	2.49562	5.38821	5.46334	5.60996	3.02963	3.19664	3.20787	2.19816	2.7314	2.52276
NM_058172	118429	ANTXR2	anthrax toxin receptor 2	P58335	Up in PMA	2.89648	1.1871e-42	2.6324e-41	-0.228663	-0.24214	2.61382	2.55491	2.46518	0.00411411	0.0449171	-0.125304	0.285946	0.464267	-0.453621
NM_015111	23138	N4BP3	NEDD4 binding protein 3	O15049	Up in PMA	2.88462	1.46957e-40	3.00232e-39	0.476816	0.422374	3.15155	3.01629	3.50135	1.42901	0.853229	1.18573	1.00724	0.867747	1.18267
NM_002250	3783	KCNN4	potassium calcium-activated channel subfamily N member 4	O15554	Up in PMA	2.87854	9.7765e-95	7.00748e-93	1.82564	1.82659	4.51405	4.62144	4.85187	2.53978	2.62168	2.55258	2.27191	2.51353	2.43273
NM_175839	54498	SMOX	spermine oxidase	Q9NWM0	Up in PMA	2.87249	7.12692e-197	2.26445e-194	5.23001	5.31084	8.04109	8.08408	8.28299	6.02467	5.8999	6.14719	5.59063	5.83465	5.89214
NM_001657	374	AREG	amphiregulin	P15514	Up in PMA	2.87246	1.5292e-25	1.58644e-24	-0.873405	-0.308571	2.01704	1.93815	2.38681	0.827226	0.504957	1.09988	0.285946	0.698174	0.173208
NM_175840	54498	SMOX	spermine oxidase	Q9NWM0	Up in PMA	2.86483	1.45752e-201	5.00445e-199	5.23001	5.3053	8.03248	8.07317	8.27111	6.01405	5.89469	6.13375	5.58651	5.82952	5.88367
NM_175842	54498	SMOX	spermine oxidase	Q9NWM0	Up in PMA	2.8591	5.00516e-199	1.66484e-196	5.23738	5.31498	8.03476	8.07636	8.27417	6.0165	5.89678	6.13735	5.58961	5.83771	5.88731
NM_015053	8497	PPFIA4	PTPRF interacting protein alpha 4	B4DIS5	Up in PMA	2.85544	6.87367e-16	3.95043e-15	-1.4997	-1.36253	0.876261	1.14655	1.3179	-1.03334	-1.9618	-2.21142	-1.96336	-2.27983	-1.38639
NM_002298	3936	LCP1	lymphocyte cytosolic protein 1	A0A024RDT4	Up in PMA	2.85301	1.67904e-30	2.28101e-29	-0.683277	-0.378209	2.15778	2.11875	2.23851	-0.654001	-1.08325	-0.431309	-0.192052	-0.916753	-2.09842
NM_001200	650	BMP2	bone morphogenetic protein 2	C8C060	Up in PMA	2.85211	2.30101e-35	3.84489e-34	0.0103634	-0.308571	2.53572	2.80396	2.51208	-0.496176	-1.54452	0.0679521	0.0666537	0.0220005	-0.269605
NM_004419	1847	DUSP5	dual specificity phosphatase 5	Q16690	Up in PMA	2.8521	0	0	6.12568	6.09235	8.97962	8.98328	8.91717	6.00169	6.04617	6.21001	6.51701	6.59653	6.52625
NM_148966	8718	TNFRSF25	TNF receptor superfamily member 25	Q93038	Up in PMA	2.84112	4.84748e-16	2.81257e-15	-1.09245	-2.07886	0.801944	1.08995	1.16194	-1.89875	-1.9618	-1.94493	-1.4756	-1.44296	-1.38639
NM_030912	81603	TRIM8	tripartite motif containing 8	Q9BZR9	Up in PMA	2.83592	1.35889e-243	6.72745e-241	3.6263	3.66435	6.35787	6.53002	6.53171	3.9138	4.03947	4.01836	3.65936	3.81638	3.86671
NM_001161440	5794	PTPRH	protein tyrosine phosphatase, receptor type H	NA	Up in PMA	2.82208	3.25421e-106	3.06529e-104	2.20825	2.0813	4.97995	4.84312	4.98915	2.62816	2.35655	2.87035	2.81358	2.8576	2.51024
NM_002205	3678	ITGA5	integrin subunit alpha 5	B2R627	Up in PMA	2.81827	1.29856404473392e-312	1.62610772848798e-309	4.37097	4.59058	7.25245	7.31382	7.33042	4.85952	4.71476	4.88799	4.54191	4.62358	4.82003
NR_024431	283050	ZMIZ1-AS1	ZMIZ1 antisense RNA 1	NA	Up in PMA	2.81668	1.37182e-13	6.64771e-13	-1.09245	-2.63842	0.876261	0.905466	0.660575	-2.11128	-1.37385	-1.72007	-1.78183	-2.27983	-1.38639
NR_015429	283050	ZMIZ1-AS1	ZMIZ1 antisense RNA 1	NA	Up in PMA	2.81667	1.36849e-13	6.63307e-13	-1.09245	-2.63842	0.876261	0.905466	0.660575	-2.11128	-1.37385	-1.72007	-1.78183	-2.27983	-1.38639
NM_144569	90853	SPOCD1	SPOC domain containing 1	Q6ZMY3	Up in PMA	2.80683	2.95646e-13	1.39581e-12	-1.09245	-1.36253	1.6011	0.533345	1.47767	-2.11128	-1.08325	-0.936329	-0.655933	-1.80155	-0.911777
NR_024429	283050	ZMIZ1-AS1	ZMIZ1 antisense RNA 1	NA	Up in PMA	2.80209	1.82013e-13	8.74056e-13	-1.09245	-2.63842	0.839581	0.905466	0.660575	-2.11128	-1.37385	-1.72007	-1.78183	-2.27983	-1.38639
NM_024009	2707	GJB3	gap junction protein beta 3	O75712	Up in PMA	2.80157	1.0378e-12	4.70259e-12	-2.06921	-1.51107	0.640733	1.08995	0.406278	-1.03334	-1.37385	-0.936329	-0.082943	-0.228575	-0.664588
NM_001005752	2707	GJB3	gap junction protein beta 3	O75712	Up in PMA	2.80046	1.4254e-12	6.39359e-12	-2.06921	-1.51107	0.59745	1.08995	0.445467	-1.1461	-1.54452	-0.936329	-0.082943	-0.228575	-0.664588
NM_053282	117157	SH2D1B	SH2 domain containing 1B	O14796	Up in PMA	2.78985	3.31723e-09	1.08776e-08	-3.02384	-1.51107	0.410029	-0.384785	0.324553	-2.66225	-3.56482	-2.96229	-1.4756	-1.44296	-0.911777
NM_005098	9242	MSC	musculin	O60682	Up in PMA	2.78048	8.95893e-70	3.99827e-68	1.56947	1.73062	4.29449	4.24091	4.60382	2.44564	2.39248	2.74398	2.19816	2.38529	2.2185
NM_002842	5794	PTPRH	protein tyrosine phosphatase, receptor type H	NA	Up in PMA	2.77331	1.45104e-142	2.49111e-140	2.46085	2.35248	5.18025	5.07223	5.20863	2.82048	2.70024	2.98654	3.04155	3.05318	2.73137
NM_005251	2303	FOXC2	forkhead box C2	Q99958	Up in PMA	2.76571	6.78436e-12	2.877e-11	-1.21585	-1.8638	1.10982	0.146117	1.16194	-0.831236	-0.218564	-0.195937	-0.310093	-1.03142	-0.911777
NM_001718	654	BMP6	bone morphogenetic protein 6	B4DUF7	Up in PMA	2.76503	6.36983e-26	6.71624e-25	2.60457	1.68012	5.05586	4.92225	4.89143	1.95163	1.96939	2.87897	2.98001	2.79167	2.48486
NM_001024465	6648	SOD2	superoxide dismutase 2	A0A0C4DFU2	Up in PMA	2.75982	8.81828e-215	3.35221e-212	4.85586	4.68962	7.51448	7.55245	7.52791	4.61329	4.59652	5.0146	5.15676	5.24049	5.18755
NM_001024466	6648	SOD2	superoxide dismutase 2	A0A0C4DFU2	Up in PMA	2.75384	8.86253e-236	4.28785e-233	4.82489	4.65953	7.47616	7.52002	7.48917	4.58927	4.56012	4.96285	5.12299	5.20769	5.1497
NM_175841	54498	SMOX	spermine oxidase	Q9NWM0	Up in PMA	2.74415	6.01305e-182	1.62033e-179	4.33019	4.36675	7.01815	7.02586	7.20544	5.05551	4.82405	5.05888	4.60034	4.84696	4.90858
NM_000887	3687	ITGAX	integrin subunit alpha X	P20702	Up in PMA	2.74339	6.2253e-29	7.81853e-28	0.116499	0.0506573	2.67755	2.35325	2.99403	0.374876	0.460513	-0.125304	0.11326	0.464267	0.108215
NM_001013657	390637	GDPGP1	GDP-D-glucose phosphorylase 1	A0A024RC68	Up in PMA	2.72107	1.46715e-26	1.60414e-25	0.394818	-0.00334013	2.59193	3.07579	2.86989	1.19443	0.31832	1.12907	0.644373	0.505981	1.11811
NM_006290	7128	TNFAIP3	TNF alpha induced protein 3	P21580	Up in PMA	2.70445	3.42072e-225	1.48613e-222	3.76739	3.77274	6.42981	6.53267	6.44795	3.8417	3.55475	3.79527	3.90762	4.18071	4.03789
NM_001077241	283130	SLC25A45	solute carrier family 25 member 45	B3KR90	Up in PMA	2.69555	1.9199e-52	5.95784e-51	1.21062	1.17205	3.67322	3.71326	4.07024	1.80767	1.76529	2.00971	1.65295	1.9743	1.77077
NM_033630	51282	SCAND1	SCAN domain containing 1	P57086	Up in PMA	2.68627	2.02812e-13	9.68909e-13	-0.978773	-0.991235	1.10982	1.2535	1.90064	0.734715	0.708704	1.24025	-0.507511	-0.298663	0.460387
NM_016558	51282	SCAND1	SCAN domain containing 1	P57086	Up in PMA	2.68614	2.18923e-13	1.0426e-12	-0.978773	-0.991235	1.10982	1.2535	1.90064	0.85679	0.782775	1.34347	-0.507511	-0.298663	0.460387
NM_182556	283130	SLC25A45	solute carrier family 25 member 45	B3KR90	Up in PMA	2.68488	1.11748e-51	3.34582e-50	1.21062	1.21997	3.68877	3.71326	4.09201	1.85239	1.76529	2.00971	1.68416	1.98908	1.77077
NM_182919	148022	TICAM1	toll like receptor adaptor molecule 1	Q8IUC6	Up in PMA	2.68486	1.99122e-32	2.96843e-31	0.62803	0.38082	2.82557	3.20133	3.30759	2.00542	1.90451	1.50805	0.878246	1.15674	1.44201
NM_000620	4842	NOS1	nitric oxide synthase 1	A0PJJ7	Up in PMA	2.67958	1.78743e-44	4.17682e-43	0.554403	-0.308571	2.75838	2.71319	2.82602	0.246744	0.0449171	0.341707	0.612281	0.331361	0.699781
NM_002608	5155	PDGFB	platelet derived growth factor subunit B	P01127	Up in PMA	2.67681	1.31127e-59	4.79626e-58	1.25777	0.75067	3.5594	3.71326	3.69672	1.24002	1.41552	0.976836	1.00724	1.50417	1.08471
NM_005953	4502	MT2A	metallothionein 2A	P02795	Up in PMA	2.6574	3.39507e-24	3.26737e-23	0.516131	0.649318	3.11365	2.67522	3.53353	1.59609	1.72828	1.69533	1.10273	0.377037	1.30372
NM_000164	2696	GIPR	gastric inhibitory polypeptide receptor	P48546	Up in PMA	2.65722	7.2469e-12	3.06338e-11	-2.32306	-0.886043	0.763298	1.30414	0.847732	-1.54944	-2.22663	-1.72007	-1.96336	-1.03142	-0.453621
NM_001849	1292	COL6A2	collagen type VI alpha 2 chain	P12110	Up in PMA	2.64874	6.61085e-24	6.26031e-23	-0.045784	0.0506573	2.46523	2.40056	2.72612	1.02248	0.952849	1.55182	0.0184913	0.930363	0.905046
NR_027487	146880	ARHGAP27P1	Rho GTPase activating protein 27 pseudogene 1	NA	Up in PMA	2.64808	1.08902e-18	7.60846e-18	-0.438137	-0.788002	1.53381	1.76819	2.21602	0.154529	0.1039	0.00636573	-0.43866	0.0220005	0.173208
NM_001080424	23135	KDM6B	lysine demethylase 6B	O15054	Up in PMA	2.63874	7.36904e-87	4.56024e-85	2.90777	2.72879	5.29477	5.42667	5.5937	3.06805	3.2034	3.50923	2.86895	3.00307	3.17393
NM_145253	124402	UBALD1	UBA like domain containing 1	K7EM88	Up in PMA	2.62682	4.00061e-33	6.18482e-32	0.731871	0.962674	3.19576	3.3291	3.67627	1.96526	2.46177	2.15868	0.957019	1.37506	1.54382
NM_138568	90332	EXOC3L2	exocyst complex component 3 like 2	Q2M3D2	Up in PMA	2.626	1.1924e-10	4.50069e-10	-1.21585	-2.33168	0.682756	0.146117	0.757186	-1.71355	-1.73812	-1.20108	-2.17108	-2.27983	-0.911777
NM_016321	51458	RHCG	Rh family C glycoprotein	Q9UBD6	Up in PMA	2.62365	6.42502e-41	1.32792e-39	1.08552	1.17205	3.83569	3.60634	3.6597	1.48688	1.21608	1.73384	1.66864	2.08853	1.21389
NM_001570	3656	IRAK2	interleukin 1 receptor associated kinase 2	O43187	Up in PMA	2.61427	0	0	4.93233	4.90097	7.48361	7.56678	7.53616	4.79798	4.7005	4.87081	5.11729	5.26803	5.28634
NM_033016	5155	PDGFB	platelet derived growth factor subunit B	P01127	Up in PMA	2.60761	2.84617e-51	8.42687e-50	1.25777	0.717671	3.45415	3.67529	3.60017	1.19443	1.31924	0.976836	0.931236	1.50417	1.05052
NM_000636	6648	SOD2	superoxide dismutase 2	A0A0C4DFU2	Up in PMA	2.59666	3.99457e-171	9.66322e-169	5.60868	5.50345	8.17685	8.15907	8.11883	5.35	5.20527	5.6893	5.88146	5.9354	5.87148
NM_001964	1958	EGR1	early growth response 1	P18146	Up in PMA	2.59559	5.77814e-32	8.425e-31	-0.295165	0.201489	2.46523	2.2277	2.60154	0.333417	-0.0808168	0.290955	-0.310093	-0.0366824	0.173208
NM_152914	256302	NATD1	N-acetyltransferase domain containing 1	Q8N6N6	Up in PMA	2.58283	1.1583e-22	1.01766e-21	-0.295165	-0.609896	2.11238	1.53368	2.13444	0.154529	-0.148047	-0.195937	-0.192052	0.0220005	0.173208
NM_001005404	388403	YPEL2	yippee like 2	Q96QA6	Up in PMA	2.55673	9.40141e-51	2.7416e-49	0.307878	0.577565	2.88977	2.90585	2.98741	1.0987	0.589939	1.00859	0.982349	0.899395	0.979618
NM_001511	2919	CXCL1	C-X-C motif chemokine ligand 1	P09341	Up in PMA	2.54477	4.10928e-97	3.09111e-95	2.30121	2.29771	4.88864	4.91819	4.68588	2.52144	2.31971	2.18671	2.38069	2.38529	2.5718
NM_031895	59283	CACNG8	calcium voltage-gated channel auxiliary subunit gamma 8	Q8WXS5	Up in PMA	2.54421	4.34008e-32	6.36745e-31	1.45274	1.12248	3.57064	3.50175	4.17887	1.66456	1.85387	1.57322	1.77393	1.74964	1.81217
NM_001145794	118429	ANTXR2	anthrax toxin receptor 2	P58335	Up in PMA	2.5291	1.96757e-16	1.1769e-15	-0.873405	-1.1047	1.6011	1.03104	1.25312	-1.1461	-0.634495	-0.612687	-0.736293	-0.532014	-0.782895
NM_058175	1292	COL6A2	collagen type VI alpha 2 chain	P12110	Up in PMA	2.52751	2.00431e-24	1.94741e-23	0.0644072	0.201489	2.46523	2.42365	2.7576	1.0987	1.0758	1.48566	0.0666537	0.899395	1.05052
NM_015123	23150	FRMD4B	FERM domain containing 4B	B3KNA2	Up in PMA	2.52499	1.25763e-78	6.7607e-77	1.41164	1.24334	3.78836	3.75936	3.87235	1.44856	1.76529	1.41632	1.45004	1.25787	1.15075
NM_001145031	5328	PLAU	plasminogen activator, urokinase	P00749	Up in PMA	2.52302	0	0	6.89712	6.95742	9.47695	9.4432	9.42896	7.04074	7.10241	6.92965	7.00692	7.03934	7.208
NM_002658	5328	PLAU	plasminogen activator, urokinase	P00749	Up in PMA	2.51917	0	0	6.89526	6.95874	9.47387	9.43913	9.42384	7.03751	7.09789	6.92497	7.00499	7.03489	7.20509
NM_058174	1292	COL6A2	collagen type VI alpha 2 chain	P12110	Up in PMA	2.51775	8.46405e-25	8.39621e-24	0.0644072	0.201489	2.46523	2.42365	2.73405	1.07374	1.04603	1.48566	0.0666537	0.899395	1.01551
NM_015944	51005	AMDHD2	amidohydrolase domain containing 2	Q9Y303	Up in PMA	2.4929	4.56209e-11	1.78624e-10	-1.09245	-1.67668	0.410029	0.767911	1.23086	-0.163828	0.367292	0.341707	-1.00832	-0.619013	-0.555252
NM_014330	23645	PPP1R15A	protein phosphatase 1 regulatory subunit 15A	O75807	Up in PMA	2.48525	1.37627e-224	5.7447e-222	4.22734	4.15814	6.63035	6.73886	6.65803	4.4628	4.48999	4.58773	4.72937	4.9393	4.99875
NM_213636	9260	PDLIM7	PDZ and LIM domain 7	Q9NR12	Up in PMA	2.48477	2.7527e-28	3.34854e-27	0.698081	0.683899	2.95123	2.76834	3.45409	1.99216	1.88783	2.10092	0.904984	1.28208	1.30372
NM_138461	116211	TM4SF19	transmembrane 4 L six family member 19	B7ZW46	Up in PMA	2.48079	3.41826e-38	6.42825e-37	0.394818	0.152943	2.63538	2.61632	2.74979	0.914161	0.708704	0.654339	0.476262	0.0220005	0.826409
NM_002090	2921	CXCL3	C-X-C motif chemokine ligand 3	P19876	Up in PMA	2.48063	1.35045e-105	1.26089e-103	2.12168	2.0813	4.62598	4.52866	4.5191	1.79245	1.83658	2.14446	2.32238	2.52372	2.55969
NM_001002796	79772	MCTP1	multiple C2 and transmembrane domain containing 1	Q6DN14	Up in PMA	2.47835	2.04558e-119	2.53176e-117	2.46085	2.41557	4.97573	4.90595	4.82054	2.20251	2.11987	2.42894	2.5929	2.49293	2.69863
NM_024717	79772	MCTP1	multiple C2 and transmembrane domain containing 1	Q6DN14	Up in PMA	2.47499	1.69793e-113	1.84416e-111	2.41997	2.41557	4.95873	4.87697	4.79231	2.20251	2.07635	2.41716	2.55963	2.47203	2.68755
NM_005438	8061	FOSL1	FOS like 1, AP-1 transcription factor subunit	E9PPX2	Up in PMA	2.46404	1.08668e-216	4.28392e-214	5.53642	5.4986	7.93016	7.92632	8.07342	5.71031	5.71599	5.87735	5.91966	6.17728	6.15504
NM_001010917	401647	GOLGA7B	golgin A7 family member B	Q2TAP0	Up in PMA	2.45991	2.38322e-98	1.85161e-96	2.00216	2.04185	4.46973	4.5072	4.41683	2.23664	2.06155	2.05604	2.06223	2.49293	2.27881
NM_024535	79585	CORO7	coronin 7	P57737	Up in PMA	2.45178	8.72442e-31	1.20915e-29	0.764887	1.01793	3.15155	3.01629	3.59146	2.16755	2.04659	2.00971	1.12564	1.35237	1.70635
NM_003484	8091	HMGA2	high mobility group AT-hook 2	F5H2A4	Up in PMA	2.4267	2.96754e-19	2.14582e-18	-0.596852	-0.178633	2.08129	1.44619	2.03517	0.154529	-0.0165806	-0.0579674	-0.192052	0.421311	-0.18571
NM_001098532	10411	RAPGEF3	Rap guanine nucleotide exchange factor 3	Q99777	Up in PMA	2.42347	8.02343e-12	3.38223e-11	-1.09245	-1.36253	0.682756	0.838327	1.23086	-1.1461	-1.54452	-2.21142	-1.34384	-1.29236	-1.82019
NM_003407	7538	ZFP36	ZFP36 ring finger protein	M0QY76	Up in PMA	2.41683	5.86818e-127	8.16482e-125	3.67921	3.4041	5.82341	6.04086	6.0062	3.89611	3.82835	3.95865	3.63959	3.81638	3.92919
NM_016354	28231	SLCO4A1	solute carrier organic anion transporter family member 4A1	Q96BD0	Up in PMA	2.41611	5.86384e-50	1.65556e-48	1.34769	1.51707	3.62553	3.78633	3.99299	2.09497	2.06155	2.2412	1.75935	2.12914	2.02079
NM_001197	638	BIK	BCL2 interacting killer	A0A024R4X6	Up in PMA	2.41567	1.33514e-10	5.01807e-10	-1.85342	-1.22787	0.682756	0.767911	0.48362	-1.26843	-1.22125	-1.20108	-0.736293	-2.02096	-1.21026
NR_033429	80325	ABTB1	ankyrin repeat and BTB domain containing 1	Q969K4	Up in PMA	2.41297	2.3505e-26	2.53997e-25	0.828737	0.613887	2.99358	2.73181	3.36492	1.66456	1.92101	1.5301	0.644373	1.15674	1.24446
NM_172027	80325	ABTB1	ankyrin repeat and BTB domain containing 1	Q969K4	Up in PMA	2.41297	2.36554e-26	2.55493e-25	0.828737	0.613887	2.99358	2.73181	3.36492	1.66456	1.92101	1.5301	0.644373	1.15674	1.24446
NM_006105	10411	RAPGEF3	Rap guanine nucleotide exchange factor 3	Q99777	Up in PMA	2.41007	1.55253e-11	6.3607e-11	-1.09245	-1.36253	0.640733	0.838327	1.23086	-1.1461	-1.54452	-2.21142	-1.34384	-1.29236	-1.82019
NM_000212	3690	ITGB3	integrin subunit beta 3	P05106	Up in PMA	2.40359	2.14018e-18	1.4612e-17	-0.438137	0.102707	2.32632	2.2537	1.90064	0.201373	0.160566	-0.0579674	-0.43866	0.0783895	0.743237
NM_005261	2669	GEM	GTP binding protein overexpressed in skeletal muscle	A0A024R9F5	Up in PMA	2.40338	6.25705e-101	4.98877e-99	1.96001	2.0813	4.33458	4.48542	4.40942	1.82273	1.81908	1.55182	1.81681	1.85024	1.92968
NM_032199	84159	ARID5B	AT-rich interaction domain 5B	Q14865	Up in PMA	2.40337	1.1737e-16	7.11843e-16	-0.104205	-0.451381	2.15778	2.2537	1.67193	-0.163828	-0.148047	-0.195937	-0.249866	0.698174	0.699781
NM_181702	2669	GEM	GTP binding protein overexpressed in skeletal muscle	A0A024R9F5	Up in PMA	2.40335	3.42832e-101	2.77498e-99	1.96001	2.0813	4.33458	4.48542	4.40942	1.82273	1.81908	1.55182	1.81681	1.85024	1.91075
NM_004421	1855	DVL1	dishevelled segment polarity protein 1	O14640	Up in PMA	2.39963	4.13143e-35	6.80727e-34	2.53927	2.46612	4.60701	4.67051	5.26311	3.65238	3.85434	3.9908	2.6011	2.95117	3.10064
NM_006779	10435	CDC42EP2	CDC42 effector protein 2	O14613	Up in PMA	2.39156	1.79657e-73	8.73182e-72	2.45074	2.42582	4.73734	4.7039	4.95731	3.14196	3.09854	3.37557	2.85531	3.03192	2.5838
NM_144606	201163	FLCN	folliculin	A0A0S2Z5Y7	Up in PMA	2.38707	1.95978e-35	3.28502e-34	0.948536	0.8756	2.95123	3.22781	3.49202	1.96526	2.01621	2.00971	1.43176	1.37506	1.54382
NM_001098531	10411	RAPGEF3	Rap guanine nucleotide exchange factor 3	Q99777	Up in PMA	2.37096	1.2513e-11	5.16336e-11	-1.09245	-1.22787	0.723589	0.838327	1.25312	-1.1461	-1.54452	-2.21142	-1.34384	-1.29236	-1.82019
NM_001037335	85441	HELZ2	helicase with zinc finger 2	Q9BYK8	Up in PMA	2.3577	9.51458e-29	1.18241e-27	1.36932	1.60992	3.43584	3.7774	4.14058	2.62816	2.71922	2.45222	1.69952	2.08853	2.15556
NM_001127198	11322	TMC6	transmembrane channel like 6	A0A024R8V2	Up in PMA	2.35689	1.21152e-23	1.12771e-22	0.116499	0.990569	2.76817	2.87268	3.07123	1.63073	1.43862	1.55182	0.40312	0.768413	1.33245
NM_007267	11322	TMC6	transmembrane channel like 6	A0A024R8V2	Up in PMA	2.35372	2.1447e-23	1.9671e-22	0.116499	0.990569	2.75838	2.87268	3.07123	1.63073	1.43862	1.55182	0.40312	0.768413	1.33245
NM_058229	114907	FBXO32	F-box protein 32	Q969P5	Up in PMA	2.35269	2.08409e-15	1.15808e-14	-0.683277	-1.36253	1.22806	1.20102	1.1141	-1.26843	-0.957317	-0.820192	-0.507511	-0.619013	-0.911777
NM_002332	4035	LRP1	LDL receptor related protein 1	Q07954	Up in PMA	2.34925	6.90389e-158	1.38651e-155	3.88468	4.0463	6.19772	6.2555	6.45457	4.91327	4.90298	4.92382	4.26323	4.39291	4.37483
NM_198447	127845	GOLT1A	golgi transport 1A	Q6ZVE7	Up in PMA	2.34528	1.40234e-17	9.096e-17	-0.104205	-0.308571	2.00052	2.42365	1.73655	0.154529	-0.148047	0.484058	0.644373	0.930363	0.29502
NM_001146030	8482	SEMA7A	semaphorin 7A (John Milton Hagen blood group)	B3KMH6	Up in PMA	2.3447	1.92047e-32	2.86495e-31	0.4364	-0.0594375	2.53572	2.46874	2.4167	0.492551	0.0449171	0.484058	0.878246	0.464267	0.743237
NM_001146029	8482	SEMA7A	semaphorin 7A (John Milton Hagen blood group)	B3KMH6	Up in PMA	2.3447	1.90229e-32	2.83982e-31	0.4364	-0.0594375	2.53572	2.46874	2.4167	0.492551	0.0449171	0.484058	0.878246	0.464267	0.743237
NM_003612	8482	SEMA7A	semaphorin 7A (John Milton Hagen blood group)	B3KMH6	Up in PMA	2.3447	1.88471e-32	2.81951e-31	0.4364	-0.0594375	2.53572	2.46874	2.4167	0.492551	0.0449171	0.484058	0.878246	0.464267	0.743237
NM_015597	26086	GPSM1	G-protein signaling modulator 1	A0A0A0MSK4	Up in PMA	2.33777	1.55425e-09	5.25689e-09	-1.4997	-1.51107	0.135277	0.615845	0.788004	0.415177	0.1039	0.00636573	-0.911831	-0.449965	-0.664588
NM_006919	6317	SERPINB3	serpin family B member 3	P29508	Up in PMA	2.33176	1.9943e-06	4.96081e-06	-1.66575	-2.07886	-0.283118	0.253095	0.281887	-2.36062	-1.54452	-0.270208	-1.22312	-1.03142	-2.09842
NM_148177	114907	FBXO32	F-box protein 32	Q969P5	Up in PMA	2.33078	5.09565e-14	2.55238e-13	-0.775211	-1.36253	1.10982	1.20102	1.01337	-1.4021	-1.08325	-0.936329	-0.507511	-0.619013	-1.05331
NM_006734	3097	HIVEP2	human immunodeficiency virus type I enhancer binding protein 2	P31629	Up in PMA	2.32846	8.41995e-171	2.01398e-168	3.6218	3.38846	5.75489	5.89362	5.84976	3.35893	3.45633	3.44685	3.52791	3.62616	3.51838
NM_001164623	27161	AGO2	argonaute 2, RISC catalytic component	A4FVC0	Up in PMA	2.32763	1.19e-265	8.17183e-263	4.50159	4.47685	6.80044	6.75942	6.8664	4.80748	4.73589	4.95676	4.80407	4.91047	4.96014
NM_016445	26499	PLEK2	pleckstrin 2	Q9NYT0	Up in PMA	2.32725	7.40449e-79	3.99055e-77	2.38854	2.31987	4.72985	4.77743	4.50526	2.13172	2.14817	2.42894	2.34208	2.36276	2.3367
NM_001042462	126003	TRAPPC5	trafficking protein particle complex 5	Q8IUR0	Up in PMA	2.32568	1.60536e-07	4.45974e-07	-1.09245	-1.36253	0.194573	0.445841	1.47767	0.529735	0.367292	0.654339	-1.34384	-0.449965	-0.269605
NM_174894	126003	TRAPPC5	trafficking protein particle complex 5	Q8IUR0	Up in PMA	2.32567	1.60584e-07	4.46049e-07	-1.09245	-1.36253	0.194573	0.445841	1.47767	0.529735	0.367292	0.654339	-1.34384	-0.449965	-0.269605
NM_001042461	126003	TRAPPC5	trafficking protein particle complex 5	Q8IUR0	Up in PMA	2.32567	1.60632e-07	4.46124e-07	-1.09245	-1.36253	0.194573	0.445841	1.47767	0.529735	0.367292	0.654339	-1.34384	-0.449965	-0.269605
NM_012154	27161	AGO2	argonaute 2, RISC catalytic component	A4FVC0	Up in PMA	2.32398	2.01811e-262	1.30186e-259	4.5162	4.47931	6.80639	6.76395	6.87091	4.80937	4.74519	4.9669	4.80939	4.91241	4.96703
NM_177551	338442	HCAR2	hydroxycarboxylic acid receptor 2	Q8TDS4	Up in PMA	2.32359	2.61107e-08	7.81669e-08	-0.978773	-3.02851	0.251528	0.533345	0.281887	-1.26843	-1.54452	-0.936329	-1.34384	-1.29236	-1.05331
NM_001168394	153222	CREBRF	CREB3 regulatory factor	Q8IUR6	Up in PMA	2.31745	3.2226e-16	1.89983e-15	-0.873405	-0.609896	1.6011	1.4906	1.20825	-1.03334	-0.541162	-0.348511	-0.736293	-0.532014	-0.358681
NM_001168393	153222	CREBRF	CREB3 regulatory factor	Q8IUR6	Up in PMA	2.31745	3.19916e-16	1.88705e-15	-0.873405	-0.609896	1.6011	1.4906	1.20825	-1.03334	-0.541162	-0.348511	-0.736293	-0.532014	-0.358681
NM_020754	57514	ARHGAP31	Rho GTPase activating protein 31	Q2M1Z3	Up in PMA	2.31441	7.5582e-43	1.69012e-41	0.554403	0.540304	2.76817	2.69433	2.86989	0.88576	0.887206	0.976836	0.931236	0.867747	0.785422
NM_025224	140685	ZBTB46	zinc finger and BTB domain containing 46	Q6ZMU8	Up in PMA	2.30783	5.12691e-14	2.56744e-13	-1.09245	-0.696202	0.876261	1.35306	1.45864	-0.287738	-0.218564	-0.195937	-0.911831	-0.711596	-0.782895
NM_018647	55504	TNFRSF19	TNF receptor superfamily member 19	Q9NS68	Up in PMA	2.2931	5.21317e-08	1.519e-07	-1.4997	-1.1047	0.723589	0.0305674	1.1141	-1.89875	-1.73812	-0.348511	-0.655933	-1.03142	-0.911777
NM_031904	83786	FRMD8	FERM domain containing 8	Q9BZ67	Up in PMA	2.2927	8.87719e-125	1.21139e-122	3.99315	4.05293	6.2193	6.24905	6.44191	4.58707	4.66667	4.90917	4.56305	4.61408	4.67889
NM_015104	23130	ATG2A	autophagy related 2A	Q2TAZ0	Up in PMA	2.29231	1.05096e-36	1.86907e-35	1.62447	1.95956	3.90833	3.88943	4.32525	2.75918	2.87126	3.19413	2.40899	2.56377	2.24897
NM_004207	9123	SLC16A3	solute carrier family 16 member 3	A0A024R8U1	Up in PMA	2.28501	9.84706e-39	1.89362e-37	2.05651	1.87229	3.96051	4.20138	4.4653	3.0361	2.82818	3.10145	1.89891	2.39642	2.26397
NM_001042422	9123	SLC16A3	solute carrier family 16 member 3	A0A024R8U1	Up in PMA	2.28501	9.88415e-39	1.89904e-37	2.05651	1.87229	3.96051	4.20138	4.4653	3.0361	2.82818	3.10145	1.89891	2.39642	2.26397
NR_024386	440456	PLEKHM1P1	pleckstrin homology and RUN domain containing M1 pseudogene 1	NA	Up in PMA	2.28084	1.22874e-30	1.68758e-29	1.11142	1.33323	3.25963	3.27934	3.75637	1.97877	2.04659	2.08612	1.80266	1.69659	1.27439
NM_017723	54863	TOR4A	torsin family 4 member A	Q9NXH8	Up in PMA	2.28039	4.26501e-78	2.25294e-76	3.03503	3.16189	5.28286	5.28573	5.51183	3.78131	3.84573	4.17701	3.5106	3.70439	3.5796
NM_001433	2081	ERN1	endoplasmic reticulum to nucleus signaling 1	O75460	Up in PMA	2.28034	1.35463e-95	9.80861e-94	2.23205	2.1571	4.40217	4.44086	4.50989	2.69515	2.8369	2.53088	2.25122	2.14242	2.2935
NM_001042423	9123	SLC16A3	solute carrier family 16 member 3	A0A024R8U1	Up in PMA	2.27786	7.70989e-39	1.49207e-37	2.05651	1.88721	3.96051	4.20138	4.4653	3.0361	2.82818	3.10145	1.89891	2.39642	2.26397
NM_017436	53947	A4GALT	alpha 1,4-galactosyltransferase (P blood group)	A0A0S2Z5J1	Up in PMA	2.27624	5.37093e-24	5.11572e-23	-0.045784	0.0506573	2.32632	1.87255	2.21602	0.827226	1.1616	0.944363	0.202185	-0.0978538	0.2354
NR_036442	64788	LMF1	lipase maturation factor 1	Q96S06	Up in PMA	2.27187	1.23089e-08	3.8275e-08	-1.09245	-1.67668	0.306319	0.352684	1.03922	-1.4021	-1.37385	-0.712712	-1.22312	-1.44296	-1.05331
NM_153229	162461	TMEM92	transmembrane protein 92	Q6UXU6	Up in PMA	2.26946	1.92683e-155	3.69535e-153	3.33349	3.40928	5.55728	5.71097	5.643	3.68982	3.59642	3.63155	3.24361	3.37357	3.13367
NM_001168215	162461	TMEM92	transmembrane protein 92	Q6UXU6	Up in PMA	2.26946	1.92591e-155	3.69535e-153	3.33349	3.40928	5.55728	5.71097	5.643	3.68982	3.59642	3.63155	3.24361	3.37357	3.13367
NM_030576	80774	LIMD2	LIM domain containing 2	A0A140VJN0	Up in PMA	2.26158	5.67933e-16	3.28002e-15	-0.596852	-0.24214	1.31078	1.87255	1.94233	0.914161	0.670192	0.944363	0.285946	-0.228575	0.0401552
NM_000641	3589	IL11	interleukin 11	A8K3F7	Up in PMA	2.25815	9.96246e-88	6.34972e-86	3.90334	3.52347	5.98748	6.02018	5.92707	3.7697	3.54414	3.97481	4.18629	4.40949	4.16716
NM_014220	4071	TM4SF1	transmembrane 4 L six family member 1	P30408	Up in PMA	2.25611	3.86021e-151	7.20844e-149	9.11708	9.00428	11.3458	11.3618	11.2429	8.78956	8.6296	9.01607	9.61527	9.6695	9.58911
NM_033405	85441	HELZ2	helicase with zinc finger 2	Q9BYK8	Up in PMA	2.2505	7.80147e-27	8.73174e-26	1.30343	1.41784	3.23159	3.5445	3.86514	2.49348	2.50617	2.17277	1.53808	2.00371	1.91075
NM_001173476	10290	SPEG	SPEG complex locus	Q15772	Up in PMA	2.25019	8.09741e-07	2.09756e-06	-1.66575	-1.8638	-0.129771	0.352684	0.23792	-0.105648	-0.734286	0.238352	-0.136466	-0.711596	0.352274
NM_152339	124044	SPATA2L	spermatogenesis associated 2 like	Q8IUW3	Up in PMA	2.24838	1.19513e-12	5.39138e-12	-0.364881	-0.451381	1.22806	1.57551	2.1224	1.0987	0.887206	0.976836	-0.372945	0.331361	0.108215
NM_014751	9788	MTSS1	MTSS1, I-BAR domain containing	O43312	Up in PMA	2.24698	3.91414e-28	4.70809e-27	0.0644072	0.248454	2.24451	2.51247	2.28246	0.669571	0.367292	0.238352	0.440154	0.235427	0.608732
NM_006058	10318	TNIP1	TNFAIP3 interacting protein 1	A0A0A0MRZ4	Up in PMA	2.23919	1.38314e-203	5.07661e-201	6.351	6.51896	8.63913	8.67867	8.70812	6.76186	6.69997	6.97707	6.69129	6.72737	6.79695
NM_018973	54344	DPM3	dolichyl-phosphate mannosyltransferase subunit 3	A0A140VJI4	Up in PMA	2.2351	1.53393e-09	5.19146e-09	-1.21585	-0.696202	1.01431	0.838327	1.35953	0.797043	0.670192	1.57322	-0.0313345	-0.161734	0.608732
NM_001252	970	CD70	CD70 molecule	A0A0U5JA32	Up in PMA	2.23484	6.81855e-12	2.88862e-11	-1.21585	-0.991235	0.876261	1.20102	0.818177	-0.287738	0.1039	0.00636573	-2.17108	-0.711596	-1.58705
NR_030345	693199	MIR614	microRNA 614	NA	Up in PMA	2.23346	2.26223e-47	5.86583e-46	1.16188	1.24334	3.28713	3.42374	3.47318	1.86699	1.76529	2.15868	2.21962	2.50327	2.30804
NM_173065	163702	IFNLR1	interferon lambda receptor 1	Q8IU57	Up in PMA	2.22965	9.64747e-22	8.15161e-21	0.394818	0.102707	2.56971	2.49077	2.18162	0.565985	0.367292	0.528549	0.57946	0.421311	1.18267
NM_022164	64129	TINAGL1	tubulointerstitial nephritis antigen like 1	Q9GZM7	Up in PMA	2.22441	3.69805e-15	2.01908e-14	-0.596852	-0.788002	1.22806	1.35306	1.51499	-0.224453	-1.22125	-0.195937	-0.43866	-0.228575	-0.358681
NM_001946	1848	DUSP6	dual specificity phosphatase 6	A0A024RBC1	Up in PMA	2.22437	3.75918e-75	1.87853e-73	2.55823	2.83261	5.01738	4.93436	4.78851	2.22535	2.60136	2.34436	2.49949	2.70478	2.52276
NM_016539	51548	SIRT6	sirtuin 6	Q8N6T7	Up in PMA	2.22136	1.38474e-26	1.5156e-25	0.516131	0.990569	2.7084	3.00102	3.0899	1.72992	1.70941	1.96184	1.00724	0.867747	1.54382
NM_032129	84069	PLEKHN1	pleckstrin homology domain containing N1	Q494U1	Up in PMA	2.218	1.21665e-11	5.02816e-11	-0.775211	-1.1047	0.839581	0.969618	1.35953	0.290731	-0.148047	0.528549	-0.579814	-0.372331	-0.106427
NM_020904	57664	PLEKHA4	pleckstrin homology domain containing A4	Q9H4M7	Up in PMA	2.21624	5.74408e-10	2.02752e-09	-1.21585	-1.1047	0.410029	1.03104	1.03922	-1.1461	-0.957317	-0.612687	-0.372945	0.331361	-0.0312752
NM_024943	80008	TMEM156	transmembrane protein 156	Q8N614	Up in PMA	2.21099	5.75411e-178	1.47582e-175	4.38431	4.37471	6.60394	6.66692	6.49774	4.15004	4.02429	4.28144	4.87002	4.85101	5.00769
NM_018689	57214	CEMIP	cell migration inducing hyaluronan binding protein	Q8WUJ3	Up in PMA	2.21096	1.02124e-112	1.09799e-110	2.7185	2.79356	5.02148	4.83883	4.96576	2.85751	2.82818	2.80855	2.51693	2.50327	2.69863
NM_144593	121268	RHEBL1	Ras homolog enriched in brain like 1	Q8TAI7	Up in PMA	2.20828	1.4004e-13	6.78e-13	-0.978773	-0.886043	1.01431	1.08995	1.16194	-0.224453	0.21509	0.183758	-0.655933	-1.29236	-0.782895
NM_001193285	51548	SIRT6	sirtuin 6	Q8N6T7	Up in PMA	2.20763	1.79021e-26	1.95136e-25	0.516131	0.990569	2.69819	3.00102	3.06495	1.71386	1.69029	1.94553	1.00724	0.867747	1.54382
NM_001161354	57664	PLEKHA4	pleckstrin homology domain containing A4	Q9H4M7	Up in PMA	2.20368	1.45898e-09	4.94725e-09	-1.21585	-1.1047	0.410029	1.03104	1.01337	-1.1461	-0.957317	-0.612687	-0.579814	0.331361	-0.0312752
NM_020310	4335	MNT	MAX network transcriptional repressor	Q99583	Up in PMA	2.20231	2.93322e-35	4.87832e-34	1.66001	1.55493	3.60928	3.5445	4.07024	1.92396	2.07635	2.17277	2.03828	2.07474	2.03834
NM_153741	54344	DPM3	dolichyl-phosphate mannosyltransferase subunit 3	A0A140VJI4	Up in PMA	2.20081	2.53553e-09	8.40927e-09	-1.21585	-0.696202	1.01431	0.767911	1.3179	0.766215	0.670192	1.57322	-0.136466	-0.161734	0.511549
NR_024451	100134229	JHDM1D-AS1	JHDM1D antisense RNA 1 (head to head)	NA	Up in PMA	2.1996	9.21084e-19	6.44789e-18	0.352003	0.102707	2.2018	2.63622	2.2716	-0.353927	0.21509	0.238352	0.476262	0.698174	-0.453621
NM_016217	51696	HECA	hdc homolog, cell cycle regulator	Q9UBI9	Up in PMA	2.19564	4.96649e-25	4.97772e-24	0.4364	0.462764	2.73859	2.30433	2.58408	0.0560144	0.548074	0.877138	0.644373	0.768413	0.460387
NM_170743	163702	IFNLR1	interferon lambda receptor 1	Q8IU57	Up in PMA	2.19259	1.86225e-22	1.62607e-21	0.4364	0.152943	2.58086	2.49077	2.20465	0.601347	0.504957	0.528549	0.57946	0.464267	1.18267
NM_173064	163702	IFNLR1	interferon lambda receptor 1	Q8IU57	Up in PMA	2.19259	1.85377e-22	1.61933e-21	0.4364	0.152943	2.58086	2.49077	2.20465	0.601347	0.504957	0.528549	0.57946	0.464267	1.18267
NM_175875	147912	SIX5	SIX homeobox 5	Q8N196	Up in PMA	2.19141	1.5487e-37	2.86934e-36	1.58804	1.28898	3.44807	3.43514	3.83595	2.82796	2.81059	2.91293	2.12043	2.12914	2.45903
NM_001160184	84069	PLEKHN1	pleckstrin homology domain containing N1	Q494U1	Up in PMA	2.18732	1.08996e-11	4.53541e-11	-0.775211	-1.1047	0.839581	0.969618	1.29663	0.290731	-0.148047	0.528549	-0.579814	-0.372331	-0.106427
NM_007350	22822	PHLDA1	pleckstrin homology like domain family A member 1	Q8WV24	Up in PMA	2.17901	2.31588e-142	3.94403e-140	5.95826	5.67764	8.00453	8.05295	7.94962	5.4443	5.56411	5.77835	6.12764	6.21235	6.21221
NM_001190457	10391	CORO2B	coronin 2B	Q9UQ03	Up in PMA	2.17895	2.11574e-22	1.84363e-21	1.55066	0.905213	3.15155	3.40065	3.61313	1.32708	1.26858	1.96184	1.92527	1.67846	1.74961
NM_001190456	10391	CORO2B	coronin 2B	Q9UQ03	Up in PMA	2.17894	2.13309e-22	1.85799e-21	1.55066	0.905213	3.15155	3.40065	3.61313	1.32708	1.26858	1.96184	1.92527	1.67846	1.74961
NM_006091	10391	CORO2B	coronin 2B	Q9UQ03	Up in PMA	2.17894	2.14751e-22	1.86902e-21	1.55066	0.905213	3.15155	3.40065	3.61313	1.32708	1.26858	1.96184	1.92527	1.67846	1.74961
NM_001077621	155382	VPS37D	VPS37D, ESCRT-I subunit	Q86XT2	Up in PMA	2.17495	3.15735e-08	9.3769e-08	-2.32306	-0.788002	0.59745	0.253095	0.693503	-0.572931	-0.0808168	-0.519149	-1.00832	-1.44296	-0.269605
NM_017806	54923	LIME1	Lck interacting transmembrane adaptor 1	A0A087WT39	Up in PMA	2.17483	8.23069e-08	2.35441e-07	-1.21585	-1.67668	0.00883143	0.352684	0.847732	0.106112	-0.148047	-0.270208	-1.22312	-0.916753	-1.82019
NM_001190945	7185	TRAF1	TNF receptor associated factor 1	Q13077	Up in PMA	2.17472	4.80573e-193	1.44091e-190	4.16687	4.04297	6.2273	6.31998	6.28602	4.30553	4.1131	4.28469	4.19985	4.26209	4.36095
NM_005658	7185	TRAF1	TNF receptor associated factor 1	Q13077	Up in PMA	2.17471	1.25241e-192	3.70297e-190	4.16995	4.0463	6.23262	6.32305	6.28737	4.31088	4.1131	4.29438	4.20255	4.26513	4.36095
NM_030968	114897	C1QTNF1	C1q and TNF related 1	Q9BXJ1	Up in PMA	2.17457	4.75608e-87	2.98665e-85	3.0485	3.01344	5.04583	5.15388	5.35087	3.71021	3.62187	3.71574	2.94822	3.12186	3.11725
NM_001102426	11138	TBC1D8	TBC1 domain family member 8	O95759	Up in PMA	2.16884	5.52394e-268	3.91979e-265	4.63034	4.68962	6.84333	6.72963	6.88166	4.81314	4.82405	4.91756	5.01974	4.96196	4.96244
NM_198594	114897	C1QTNF1	C1q and TNF related 1	Q9BXJ1	Up in PMA	2.15778	6.5254e-89	4.27424e-87	3.04178	2.99977	5.02761	5.126	5.31693	3.70209	3.60665	3.71574	2.94178	3.08793	3.10064
NM_003710	6692	SPINT1	serine peptidase inhibitor, Kunitz type 1	O43278	Up in PMA	2.15771	4.32284e-07	1.15146e-06	-3.02384	-0.886043	0.00883143	0.69388	0.23792	-1.4021	-1.22125	-1.35423	-1.22312	-1.29236	-1.21026
NM_001032367	6692	SPINT1	serine peptidase inhibitor, Kunitz type 1	O43278	Up in PMA	2.1577	4.31856e-07	1.15046e-06	-3.02384	-0.886043	0.00883143	0.69388	0.23792	-1.4021	-1.22125	-1.35423	-1.22312	-1.29236	-1.21026
NM_181642	6692	SPINT1	serine peptidase inhibitor, Kunitz type 1	O43278	Up in PMA	2.1577	4.31681e-07	1.15014e-06	-3.02384	-0.886043	0.00883143	0.69388	0.23792	-1.4021	-1.22125	-1.35423	-1.22312	-1.29236	-1.21026
NM_022652	1848	DUSP6	dual specificity phosphatase 6	A0A024RBC1	Up in PMA	2.15128	1.12316e-61	4.26199e-60	2.35641	2.64351	4.75715	4.68492	4.49128	2.01856	2.38061	2.13009	2.37114	2.54388	2.3367
NM_001020819	91663	MYADM	myeloid associated differentiation marker	A0A024R4N0	Up in PMA	2.14496	0	0	6.45455	6.46157	8.56786	8.59502	8.64112	6.66752	6.72543	6.75459	6.48524	6.57464	6.68092
NM_001020818	91663	MYADM	myeloid associated differentiation marker	A0A024R4N0	Up in PMA	2.14486	0	0	6.45455	6.46157	8.56769	8.59502	8.64099	6.66805	6.72543	6.75459	6.48524	6.57464	6.68092
NM_138373	91663	MYADM	myeloid associated differentiation marker	A0A024R4N0	Up in PMA	2.14481	0	0	6.45455	6.46157	8.56786	8.5947	8.64099	6.66752	6.72543	6.75459	6.48524	6.57464	6.68092
NM_001020821	91663	MYADM	myeloid associated differentiation marker	A0A024R4N0	Up in PMA	2.14465	0	0	6.45455	6.46157	8.56751	8.5947	8.64086	6.66805	6.72543	6.75459	6.48524	6.57464	6.68092
NM_001020820	91663	MYADM	myeloid associated differentiation marker	A0A024R4N0	Up in PMA	2.14465	0	0	6.45455	6.46157	8.56751	8.5947	8.64086	6.66752	6.72543	6.75459	6.48524	6.57464	6.68092
NM_001190947	7185	TRAF1	TNF receptor associated factor 1	Q13077	Up in PMA	2.14402	5.64413e-173	1.39712e-170	4.04448	3.95013	6.07686	6.18463	6.15399	4.14705	3.95789	4.15589	4.0847	4.16453	4.26358
NM_000675	135	ADORA2A	adenosine A2a receptor	B3KVQ4	Up in PMA	2.1432	4.44906e-13	2.07382e-12	-0.978773	-0.696202	1.17015	0.969618	1.20825	-0.572931	-0.218564	0.00636573	-0.082943	-0.372331	-0.555252
NM_032482	84444	DOT1L	DOT1 like histone lysine methyltransferase	Q8TEK3	Up in PMA	2.14064	6.74911e-50	1.89795e-48	3.15196	3.28526	5.13367	5.28887	5.58276	3.97574	3.89248	4.24525	3.97542	4.17102	4.32565
NM_201380	5339	PLEC	plectin	Q15149	Up in PMA	2.13915	1.91514e-52	5.95174e-51	7.27203	7.35454	9.19887	9.30005	9.7865	8.52692	8.49181	8.72923	7.7803	8.06941	8.0994
NM_201384	5339	PLEC	plectin	Q15149	Up in PMA	2.13907	2.17223e-52	6.73106e-51	7.27059	7.35454	9.19887	9.29869	9.7856	8.52505	8.49112	8.72849	7.77917	8.07006	8.09862
NM_201381	5339	PLEC	plectin	Q15149	Up in PMA	2.13789	2.2468e-52	6.91302e-51	7.27023	7.35454	9.1974	9.29732	9.78435	8.52419	8.4906	8.72759	7.77872	8.06832	8.09757
NM_201383	5339	PLEC	plectin	Q15149	Up in PMA	2.13787	2.23881e-52	6.91296e-51	7.27023	7.35454	9.1974	9.29732	9.78429	8.52419	8.49043	8.72759	7.77872	8.06832	8.09757
NM_201379	5339	PLEC	plectin	Q15149	Up in PMA	2.13787	2.24052e-52	6.91296e-51	7.27023	7.35454	9.1974	9.29732	9.78429	8.52419	8.49043	8.72759	7.77872	8.06832	8.09757
NM_201378	5339	PLEC	plectin	Q15149	Up in PMA	2.13787	2.24067e-52	6.91296e-51	7.27023	7.35454	9.1974	9.29732	9.78429	8.52419	8.4906	8.72774	7.77872	8.06832	8.09757
NM_201382	5339	PLEC	plectin	Q15149	Up in PMA	2.13775	2.24719e-52	6.91302e-51	7.27023	7.35488	9.19751	9.29732	9.78435	8.52419	8.4906	8.72759	7.77872	8.06832	8.09757
NM_000445	5339	PLEC	plectin	Q15149	Up in PMA	2.13751	3.35657e-52	1.02371e-50	7.27275	7.35622	9.19887	9.29927	9.78602	8.52563	8.49216	8.72968	7.77895	8.07071	8.10044
NM_198593	114897	C1QTNF1	C1q and TNF related 1	Q9BXJ1	Up in PMA	2.1361	1.59031e-90	1.07475e-88	3.01458	2.97904	5.00086	5.07223	5.26037	3.61394	3.52808	3.63155	2.90251	3.08793	3.08383
NM_032047	84002	B3GNT5	UDP-GlcNAc:betaGal beta-1,3-N-acetylglucosaminyltransferase 5	Q9BYG0	Up in PMA	2.1284	2.58415e-132	3.90152e-130	4.03436	3.87355	6.09448	6.1625	5.99138	3.58332	3.19664	3.4057	4.11365	4.08419	4.08087
NM_017644	54800	KLHL24	kelch like family member 24	Q6TFL4	Up in PMA	2.12585	1.68213e-32	2.52712e-31	0.889879	0.649318	2.96832	2.76834	2.78077	0.415177	0.504957	0.0679521	0.736574	0.733721	0.108215
NM_003311	7262	PHLDA2	pleckstrin homology like domain family A member 2	Q53GA4	Up in PMA	2.12049	1.00828e-24	9.96023e-24	1.43234	0.962674	3.05886	3.24086	3.52898	2.06995	2.03148	2.13009	1.07944	1.56464	1.81217
NM_001024858	6710	SPTB	spectrin beta, erythrocytic	P11277	Up in PMA	2.11787	1.17497e-41	2.50881e-40	1.25777	0.962674	3.203	3.21463	3.17397	1.66456	1.50577	1.61508	2.0503	2.48252	2.2935
NM_000596	3484	IGFBP1	insulin like growth factor binding protein 1	P08833	Up in PMA	2.11742	1.26187e-80	7.03214e-79	2.55823	2.36319	4.58225	4.4909	4.59731	2.51218	2.17592	2.63628	3.18482	3.04612	3.17393
NM_207330	152519	NIPAL1	NIPA like domain containing 1	Q6NVV3	Up in PMA	2.11668	8.70969e-12	3.65488e-11	-0.775211	-0.788002	0.981018	0.905466	1.43935	-0.654001	-1.37385	-0.270208	0.644373	0.377037	0.511549
NM_033260	94234	FOXQ1	forkhead box Q1	Q9C009	Up in PMA	2.11221	6.63267e-50	1.86767e-48	1.58804	1.21997	3.48416	3.44646	3.52898	1.04834	0.589939	1.12907	1.33676	1.52461	1.18267
NM_001134870	170954	PPP1R18	protein phosphatase 1 regulatory subunit 18	A0A024RCJ8	Up in PMA	2.11158	2.86253e-118	3.40433e-116	3.79961	3.51389	5.73381	5.80848	5.76806	4.01561	4.0841	4.10538	3.69427	3.99911	3.97092
NM_172037	157506	RDH10	retinol dehydrogenase 10	A0A024R7X6	Up in PMA	2.11157	2.95861e-202	1.04972e-199	4.43134	4.58144	6.63169	6.69802	6.53057	4.2228	4.30756	4.3104	4.45411	4.36201	4.30767
NM_002771	5646	PRSS3	protease, serine 3	P35030	Up in PMA	2.10086	5.48238e-14	2.73708e-13	-0.873405	-0.609896	1.19939	1.14655	1.25312	-0.423299	-0.734286	-0.431309	-0.310093	-0.372331	-0.782895
NM_024407	374291	NDUFS7	NADH:ubiquinone oxidoreductase core subunit S7	O75251	Up in PMA	2.09834	2.36396e-11	9.50046e-11	-0.683277	0.338033	1.68619	1.44619	2.34597	1.19443	1.50577	1.4398	-0.0313345	0.331361	0.608732
NM_005994	6909	TBX2	T-box 2	A0A024QZ86	Up in PMA	2.09705	2.96655e-14	1.52137e-13	0.307878	-0.308571	2.00052	1.90572	2.15822	0.374876	-0.218564	0.842313	0.158408	0.661729	0.979618
NM_014587	30812	SOX8	SRY-box 8	P57073	Up in PMA	2.09164	1.64807e-09	5.56008e-09	-1.35081	-0.886043	0.682756	0.533345	0.987054	-1.71355	-1.22125	-0.820192	-0.249866	-0.228575	0.173208
NM_153607	153222	CREBRF	CREB3 regulatory factor	Q8IUR6	Up in PMA	2.0911	2.38795e-47	6.18428e-46	1.0049	1.37616	3.31412	3.22781	3.2199	0.529735	0.818432	0.877138	0.904984	0.930363	1.15075
NM_007343	5646	PRSS3	protease, serine 3	P35030	Up in PMA	2.09092	7.41674e-14	3.66925e-13	-0.873405	-0.609896	1.22806	1.14655	1.20825	-0.423299	-0.734286	-0.431309	-0.310093	-0.372331	-0.782895
NM_001197097	5646	PRSS3	protease, serine 3	P35030	Up in PMA	2.0909	7.80754e-14	3.85631e-13	-0.873405	-0.609896	1.22806	1.14655	1.20825	-0.423299	-0.734286	-0.348511	-0.310093	-0.372331	-0.782895
NM_025182	80256	FAM214B	family with sequence similarity 214 member B	Q7L5A3	Up in PMA	2.09089	6.83898e-33	1.04589e-31	1.08552	1.39715	3.23865	3.46883	3.24232	1.80767	1.41552	1.34347	1.98914	1.6601	1.49381
NM_001135242	10397	NDRG1	N-myc downstream regulated 1	Q92597	Up in PMA	2.08928	1.60487e-286	1.53708e-283	5.60526	5.61069	7.68796	7.69328	7.70463	5.75908	5.7953	5.88272	5.88734	5.83975	6.04213
NM_006096	10397	NDRG1	N-myc downstream regulated 1	Q92597	Up in PMA	2.08928	1.6607e-286	1.53708e-283	5.60526	5.61069	7.68796	7.69328	7.70463	5.75908	5.7953	5.88272	5.88734	5.83975	6.04213
NM_013447	30817	ADGRE2	adhesion G protein-coupled receptor E2	A0JNV7	Up in PMA	2.08686	3.87604e-08	1.14142e-07	-1.09245	-1.36253	0.0734391	0.905466	0.876694	-1.03334	-0.541162	-1.20108	-0.43866	-1.156	-0.358681
NM_152919	30817	ADGRE2	adhesion G protein-coupled receptor E2	A0JNV7	Up in PMA	2.08686	3.87203e-08	1.1404e-07	-1.09245	-1.36253	0.0734391	0.905466	0.876694	-1.03334	-0.541162	-1.20108	-0.43866	-1.156	-0.358681
NM_001706	604	BCL6	B-cell CLL/lymphoma 6	P41182	Up in PMA	2.08676	4.94504e-52	1.49108e-50	1.5316	1.49777	3.59285	3.49086	3.59582	1.30581	1.54886	1.78974	1.71471	1.73218	2.00302
NM_201574	6508	SLC4A3	solute carrier family 4 member 3	P48751	Up in PMA	2.08535	7.51288e-18	4.98082e-17	-0.165093	0.0506573	1.68619	2.30433	1.90064	1.28421	1.0758	1.46291	0.612281	0.377037	0.352274
NM_005070	6508	SLC4A3	solute carrier family 4 member 3	P48751	Up in PMA	2.08502	5.94152e-18	3.96623e-17	-0.165093	0.0506573	1.68619	2.30433	1.90064	1.28421	1.0758	1.4398	0.612281	0.377037	0.352274
NM_001024912	634	CEACAM1	carcinoembryonic antigen related cell adhesion molecule 1	P13688	Up in PMA	2.08449	1.06799e-47	2.78961e-46	2.04311	2.22912	4.18909	4.31687	4.12859	2.43588	1.95344	2.14446	1.87206	2.25679	2.3367
NM_002089	2920	CXCL2	C-X-C motif chemokine ligand 2	A0A024RDD9	Up in PMA	2.08437	6.00022e-52	1.80669e-50	3.08817	2.66097	5.09529	4.974	4.81119	3.02963	3.05437	3.41758	3.31513	3.26843	3.14181
NM_001130029	285613	RELL2	RELT like 2	Q8NC24	Up in PMA	2.08192	4.43329e-09	1.43841e-08	-1.35081	-0.696202	0.723589	0.445841	1.25312	0.635862	0.21509	0.528549	-0.136466	-0.449965	0.407343
NM_178031	54972	TMEM132A	transmembrane protein 132A	Q24JP5	Up in PMA	2.08189	7.27286e-46	1.79741e-44	3.69214	3.63813	5.48491	5.56027	6.08121	4.87224	4.88417	5.0185	4.08178	4.2094	4.33633
NM_017870	54972	TMEM132A	transmembrane protein 132A	Q24JP5	Up in PMA	2.08189	7.27811e-46	1.79741e-44	3.69214	3.63813	5.48491	5.56027	6.08121	4.87224	4.88417	5.0185	4.08178	4.2094	4.33633
NM_006484	9149	DYRK1B	dual specificity tyrosine phosphorylation regulated kinase 1B	A0A024R0I0	Up in PMA	2.07998	9.05236e-31	1.25378e-29	0.663481	1.39715	3.0019	3.04634	3.25341	1.89576	2.091	2.15868	1.41326	1.37506	1.08471
NM_004714	9149	DYRK1B	dual specificity tyrosine phosphorylation regulated kinase 1B	A0A024R0I0	Up in PMA	2.07998	9.12832e-31	1.26259e-29	0.663481	1.39715	3.0019	3.04634	3.25341	1.89576	2.091	2.15868	1.41326	1.37506	1.08471
NM_006483	9149	DYRK1B	dual specificity tyrosine phosphorylation regulated kinase 1B	A0A024R0I0	Up in PMA	2.07998	9.13376e-31	1.26259e-29	0.663481	1.39715	3.0019	3.04634	3.25341	1.89576	2.091	2.15868	1.41326	1.37506	1.08471
NM_018174	55201	MAP1S	microtubule associated protein 1S	Q66K74	Up in PMA	2.07994	7.39279e-20	5.57879e-19	0.948536	1.37616	2.89871	3.20133	3.48263	2.01856	2.25612	2.36903	1.1482	1.64151	1.87212
NM_002526	4907	NT5E	5'-nucleotidase ecto	P21589	Up in PMA	2.07548	1.1485e-151	2.16366e-149	4.28538	4.26192	6.40883	6.38023	6.24981	4.17666	3.97774	3.94229	4.26064	4.20624	4.10188
NM_133471	170954	PPP1R18	protein phosphatase 1 regulatory subunit 18	A0A024RCJ8	Up in PMA	2.07265	1.40808e-137	2.27085e-135	3.9721	3.74844	5.89889	5.96223	5.93656	4.20567	4.24997	4.31992	3.89434	4.17102	4.13489
NM_152920	30817	ADGRE2	adhesion G protein-coupled receptor E2	A0JNV7	Up in PMA	2.07202	4.45659e-08	1.30534e-07	-1.09245	-1.36253	0.0734391	0.905466	0.847732	-1.03334	-0.541162	-1.20108	-0.43866	-1.156	-0.358681
NM_152916	30817	ADGRE2	adhesion G protein-coupled receptor E2	A0JNV7	Up in PMA	2.07202	4.45326e-08	1.30454e-07	-1.09245	-1.36253	0.0734391	0.905466	0.847732	-1.03334	-0.541162	-1.20108	-0.43866	-1.156	-0.358681
NM_173828	285613	RELL2	RELT like 2	Q8NC24	Up in PMA	2.07085	2.3598e-09	7.85174e-09	-1.21585	-0.696202	0.839581	0.445841	1.27504	0.702511	0.267628	0.528549	-0.082943	-0.298663	0.460387
NM_001024215	54751	FBLIM1	filamin binding LIM protein 1	Q8WUP2	Up in PMA	2.07035	1.91028e-25	1.9636e-24	1.18645	0.990569	3.0019	3.00102	3.29691	2.1557	1.65128	2.2412	1.00724	1.4624	1.38827
NM_001145054	388963	C2orf81	chromosome 2 open reading frame 81	G3XAA6	Up in PMA	2.06925	4.05146e-08	1.1911e-07	-1.35081	-0.991235	0.876261	0.253095	0.757186	0.529735	-0.0165806	0.528549	-0.655933	-0.810531	0.352274
NM_024112	79095	C9orf16	chromosome 9 open reading frame 16	Q9BUW7	Up in PMA	2.06894	2.24763e-11	9.05175e-11	-1.21585	-0.0594375	1.17015	1.08995	1.75226	1.17109	0.984584	1.41632	0.0666537	0.132657	0.29502
NM_012257	26959	HBP1	HMG-box transcription factor 1	B4DJ36	Up in PMA	2.0689	7.81146e-58	2.72161e-56	2.56762	2.53404	4.72483	4.50179	4.56208	2.54887	2.45045	2.72499	3.04155	2.62184	3.05825
NM_015015	23030	KDM4B	lysine demethylase 4B	A0A0C4DFL8	Up in PMA	2.06797	2.99816e-28	3.64297e-27	1.23439	1.64545	3.28713	3.49086	3.6597	2.13172	2.13409	1.89545	1.46808	2.06081	1.56819
NM_024980	80045	GPR157	G protein-coupled receptor 157	Q5UAW9	Up in PMA	2.06773	6.8465e-09	2.18841e-08	-1.4997	-0.609896	0.801944	0.352684	1.20825	-0.496176	0.0449171	0.183758	-0.736293	-0.532014	-0.106427
NM_001098478	3134	HLA-F	major histocompatibility complex, class I, F	P30511	Up in PMA	2.06524	3.22139e-12	1.40671e-11	-1.21585	-0.528462	0.981018	1.03104	1.16194	0.0560144	-0.370865	0.0679521	-0.736293	-0.532014	-0.664588
NM_000347	6710	SPTB	spectrin beta, erythrocytic	P11277	Up in PMA	2.06263	7.09553e-39	1.37568e-37	1.30343	1.01793	3.19576	3.20133	3.17979	1.66456	1.39205	1.63556	2.02615	2.45083	2.3367
NM_001130845	604	BCL6	B-cell CLL/lymphoma 6	P41182	Up in PMA	2.06156	3.56127e-52	1.08458e-50	1.5316	1.60992	3.63091	3.51255	3.63024	1.32708	1.56993	1.80791	1.74463	1.78396	2.00302
NM_001347	1609	DGKQ	diacylglycerol kinase theta	A0A140VKC1	Up in PMA	2.06149	1.32683e-17	8.63252e-17	1.0049	0.934229	2.44095	3.00102	3.35467	2.44564	2.21658	2.44063	1.55506	1.67846	1.74961
NM_001712	634	CEACAM1	carcinoembryonic antigen related cell adhesion molecule 1	P13688	Up in PMA	2.06149	1.58195e-47	4.11694e-46	2.04311	2.2752	4.19273	4.31687	4.1316	2.43588	1.95344	2.14446	1.89891	2.25679	2.3367
NM_001197098	5646	PRSS3	protease, serine 3	P35030	Up in PMA	2.05849	6.34194e-13	2.91844e-12	-0.873405	-0.609896	1.1403	1.14655	1.20825	-0.423299	-0.734286	-0.431309	-0.310093	-0.372331	-0.782895
NM_152917	30817	ADGRE2	adhesion G protein-coupled receptor E2	A0JNV7	Up in PMA	2.05683	4.63082e-08	1.35525e-07	-1.09245	-1.36253	0.0734391	0.905466	0.818177	-1.03334	-0.634495	-1.20108	-0.43866	-1.156	-0.358681
NM_152918	30817	ADGRE2	adhesion G protein-coupled receptor E2	A0JNV7	Up in PMA	2.05683	4.62582e-08	1.35397e-07	-1.09245	-1.36253	0.0734391	0.905466	0.818177	-1.03334	-0.634495	-1.20108	-0.43866	-1.156	-0.358681
NM_152921	30817	ADGRE2	adhesion G protein-coupled receptor E2	A0JNV7	Up in PMA	2.05682	4.62085e-08	1.3527e-07	-1.09245	-1.36253	0.0734391	0.905466	0.818177	-1.03334	-0.634495	-1.20108	-0.43866	-1.156	-0.358681
NM_001184816	634	CEACAM1	carcinoembryonic antigen related cell adhesion molecule 1	P13688	Up in PMA	2.05631	7.06534e-50	1.98165e-48	1.93122	2.16935	4.05952	4.18796	4.04813	2.31328	1.88783	2.08612	1.74463	2.14242	2.20302
NM_017789	54910	SEMA4C	semaphorin 4C	Q9C0C4	Up in PMA	2.0501	7.61899e-54	2.45005e-52	2.35641	2.9438	4.62598	4.65596	4.84272	3.42457	3.5009	3.62645	3.20647	3.23781	3.41469
NM_138334	126119	JOSD2	Josephin domain containing 2	A0A024R4G2	Up in PMA	2.04767	1.06389e-11	4.43213e-11	-0.165093	-0.0594375	1.51066	1.40038	2.29324	1.0987	1.41552	1.4398	0.11326	0.464267	0.407343
NM_024036	78999	LRFN4	leucine rich repeat and fibronectin type III domain containing 4	A0A024R5I6	Up in PMA	2.04471	1.23847e-19	9.17987e-19	1.16188	1.59182	3.09042	3.13294	3.81366	2.99681	2.98546	3.14496	1.78837	2.08853	2.2185
NM_001127464	84627	ZNF469	zinc finger protein 469	H3BS19	Up in PMA	2.03857	2.382e-37	4.39107e-36	2.34553	2.21736	3.98591	4.4295	4.46053	2.93578	3.16237	3.1378	2.31242	2.5931	2.66513
NM_001184815	634	CEACAM1	carcinoembryonic antigen related cell adhesion molecule 1	P13688	Up in PMA	2.03847	1.36929e-49	3.81039e-48	1.93122	2.21736	4.06748	4.20138	4.05448	2.31328	1.90451	2.08612	1.77393	2.14242	2.20302
NM_001134738	604	BCL6	B-cell CLL/lymphoma 6	P41182	Up in PMA	2.038	4.58855e-51	1.35105e-49	1.5316	1.49777	3.54808	3.46883	3.52898	1.26228	1.54886	1.75272	1.71471	1.69659	1.96682
NM_001206	687	KLF9	Kruppel like factor 9	A0A024R260	Up in PMA	2.03724	9.56368e-08	2.71927e-07	-0.978773	-1.36253	1.04685	0.352684	0.445467	-0.92875	-0.370865	0.183758	-0.579814	-1.03142	-0.782895
NM_001184813	634	CEACAM1	carcinoembryonic antigen related cell adhesion molecule 1	P13688	Up in PMA	2.03206	3.90072e-49	1.06399e-47	1.93122	2.21736	4.0635	4.18796	4.05131	2.31328	1.88783	2.08612	1.77393	2.14242	2.20302
NM_017891	54991	C1orf159	chromosome 1 open reading frame 159	Q96HA4	Up in PMA	2.02199	5.03705e-13	2.33665e-12	-0.438137	-0.528462	1.10982	1.20102	1.72066	0.969337	0.952849	1.00859	0.0184913	0.0783895	0.2354
NM_006465	10620	ARID3B	AT-rich interaction domain 3B	Q8IVW6	Up in PMA	2.02165	1.88832e-40	3.84675e-39	1.56947	1.84199	3.7641	3.46883	3.80238	2.00542	2.04659	2.07115	1.81681	2.20708	1.83243
NM_001166692	100131378	C11orf91	chromosome 11 open reading frame 91	Q3C1V1	Up in PMA	2.018	4.23718e-10	1.51675e-09	-0.683277	-1.22787	1.1403	0.905466	0.693503	-1.89875	-1.37385	-0.820192	-0.579814	-0.532014	-0.358681
NM_001135750	389362	PSMG4	proteasome assembly chaperone 4	Q5JS54	Up in PMA	2.01655	8.08418e-06	1.88351e-05	-1.35081	-2.07886	-0.129771	-0.384785	0.324553	0.246744	-0.0165806	0.484058	-0.249866	-0.619013	-0.0312752
NM_001080397	50651	SLC45A1	solute carrier family 45 member 1	A0A0A0MT80	Up in PMA	2.01232	5.96492e-10	2.10338e-09	-0.873405	-0.451381	1.04685	1.20102	1.37991	-0.105648	0.818432	0.290955	0.202185	-0.711596	0.173208
NM_000660	7040	TGFB1	transforming growth factor beta 1	P01137	Up in PMA	2.01167	9.19585e-112	9.45707e-110	3.84664	3.87355	5.77688	5.81722	5.98141	4.61545	4.40166	4.56655	4.27609	4.4286	4.43901
NM_001145815	51005	AMDHD2	amidohydrolase domain containing 2	Q9Y303	Up in PMA	2.01032	1.13043e-12	5.10599e-12	-0.045784	-0.308571	1.31078	1.69418	2.06064	0.969337	1.1891	1.18573	0.202185	0.80229	0.608732
NM_005167	333926	PPM1J	protein phosphatase, Mg2+/Mn2+ dependent 1J	Q5JR12	Up in PMA	2.00556	2.85207e-08	8.50229e-08	-0.775211	-1.67668	0.251528	0.767911	0.847732	-1.03334	-0.370865	-0.712712	-0.736293	-0.711596	-1.21026
NM_015973	51083	GAL	galanin and GMAP prepropeptide	P22466	Up in PMA	2.0051	2.05087e-07	5.61313e-07	-1.35081	-1.36253	0.194573	0.352684	0.592375	-1.03334	-0.957317	-1.20108	-1.96336	-1.03142	-0.911777
NM_003152	6776	STAT5A	signal transducer and activator of transcription 5A	A8K6I5	Up in PMA	2.00396	4.2739e-35	7.03113e-34	0.797165	1.24334	2.88077	3.04634	3.07123	1.26228	1.34392	1.63556	1.55506	1.52461	1.61573
NM_019600	56204	FAM214A	family with sequence similarity 214 member A	Q32MH5	Up in PMA	2.00352	1.93919e-53	6.17062e-52	2.09596	2.33082	4.23571	4.31069	4.09201	1.79245	2.16211	1.71471	2.3024	2.10219	2.24897
NM_000189	3099	HK2	hexokinase 2	P52789	Up in PMA	2.00263	7.19502e-40	1.42482e-38	0.976994	1.04479	3.05886	3.00102	2.87707	1.36872	1.41552	1.48566	1.68416	1.85024	1.74961
NM_001122	123	PLIN2	perilipin 2	Q6FHZ7	Up in PMA	1.9991	4.25137e-65	1.72387e-63	2.76003	2.65227	4.8384	4.63139	4.59077	2.69515	2.70976	2.75338	2.70365	2.81675	2.44594
NM_004428	1942	EFNA1	ephrin A1	P20827	Up in PMA	1.99719	9.32439e-86	5.63914e-84	3.09468	2.91498	4.97784	5.10473	4.92475	3.2793	3.01649	3.35719	3.41618	3.43425	3.44132
NM_182685	1942	EFNA1	ephrin A1	P20827	Up in PMA	1.99603	1.60167e-85	9.60461e-84	3.09468	2.90035	4.9715	5.09757	4.91431	3.26834	3.00879	3.33856	3.41152	3.42884	3.42807
NM_003225	7031	TFF1	trefoil factor 1	P04155	Up in PMA	1.99527	8.81455e-33	1.34319e-31	0.554403	0.75067	2.60292	2.55491	2.61019	1.46785	1.41552	1.4398	1.07944	1.37506	1.27439
NM_001423	2012	EMP1	epithelial membrane protein 1	A0A024RAT0	Up in PMA	1.99442	1.73342e-87	1.09499e-85	2.95145	3.04703	5.00501	4.99341	4.95731	2.78247	2.88814	2.9705	3.74694	3.39593	3.56757
NM_025008	54507	ADAMTSL4	ADAMTS like 4	B7ZMJ3	Up in PMA	1.99172	8.46549e-09	2.67816e-08	-1.09245	-1.36253	0.59745	0.767911	0.406278	-0.287738	0.1039	0.0679521	-0.507511	-0.711596	-0.358681
NM_006576	10677	AVIL	advillin	O75366	Up in PMA	1.99018	3.61913e-06	8.73714e-06	-1.09245	-2.07886	-0.283118	0.352684	0.48362	-1.26843	-1.54452	-0.712712	-1.11173	-2.27983	-2.89782
NM_021259	58986	TMEM8A	transmembrane protein 8A	Q9HCN3	Up in PMA	1.98848	2.4127e-49	6.64444e-48	2.65827	2.90768	4.54571	4.68492	5.00071	3.85641	3.90498	3.80887	2.97371	3.07413	3.10897
NM_004603	6804	STX1A	syntaxin 1A	Q16623	Up in PMA	1.98348	1.15678e-57	4.01722e-56	3.28879	3.08634	4.95873	5.11895	5.37136	4.07969	4.12383	4.14878	3.49749	3.50795	3.74372
NM_080489	27111	SDCBP2	syndecan binding protein 2	Q9H190	Up in PMA	1.98146	1.99953e-28	2.45196e-27	0.889879	0.649318	2.56971	2.75019	2.78841	0.942013	0.548074	0.911142	1.43176	1.07595	1.41539
NM_004286	9567	GTPBP1	GTP binding protein 1	O00178	Up in PMA	1.98026	1.31578e-92	9.18373e-91	2.90777	2.99977	4.87285	4.89773	4.98583	3.22365	3.37485	3.22825	3.31513	3.10838	3.40119
NM_001165903	6804	STX1A	syntaxin 1A	Q16623	Up in PMA	1.97959	3.17995e-59	1.15916e-57	3.24265	3.05366	4.91972	5.07588	5.32221	4.03836	4.09141	4.10538	3.47089	3.49247	3.70028
NM_005194	1051	CEBPB	CCAAT/enhancer binding protein beta	P17676	Up in PMA	1.97789	3.06226e-178	7.94992e-176	4.36291	4.31804	6.34402	6.28731	6.30612	4.74955	4.6861	4.78172	4.34117	4.45546	4.60426
NM_001199784	27111	SDCBP2	syndecan binding protein 2	Q9H190	Up in PMA	1.97774	5.068e-28	6.0509e-27	0.889879	0.649318	2.55847	2.75019	2.78841	0.942013	0.548074	0.911142	1.43176	1.07595	1.41539
NM_198850	653583	PHLDB3	pleckstrin homology like domain family B member 3	Q6NSJ2	Up in PMA	1.97527	6.22603e-11	2.4037e-10	-0.438137	-0.117805	1.07868	1.53368	1.98286	1.0987	1.48373	1.18573	0.244674	0.132657	0.173208
NM_006813	10957	PNRC1	proline rich nuclear receptor coactivator 1	Q12796	Up in PMA	1.96515	8.44361e-90	5.67027e-88	3.41375	3.18621	5.29984	5.29201	5.19863	3.21226	3.3507	2.99449	3.31513	3.37357	3.49315
NM_133467	163732	CITED4	Cbp/p300 interacting transactivator with Glu/Asp rich carboxy-terminal domain 4	Q96RK1	Up in PMA	1.96459	7.32023e-18	4.85462e-17	0.307878	0.201489	1.93249	2.06103	2.35629	1.32708	1.29414	1.34347	0.476262	0.990374	1.15075
NM_007260	11313	LYPLA2	lysophospholipase II	A0A140VJC9	Up in PMA	1.96443	6.29647e-36	1.08534e-34	2.32354	2.5989	4.32134	4.2344	4.62957	3.53841	3.44497	3.44104	2.49949	3.00307	3.02342
NM_001146320	65983	GRAMD3	GRAM domain containing 3	Q96HH9	Up in PMA	1.96122	6.84752e-08	1.9752e-07	-0.978773	-1.67668	0.459216	0.445841	0.445467	-1.54944	-1.9618	-0.820192	-1.22312	-1.61114	-1.58705
NM_023927	65983	GRAMD3	GRAM domain containing 3	Q96HH9	Up in PMA	1.96121	1.9612e-07	5.38017e-07	-0.978773	-1.67668	0.459216	0.445841	0.445467	-1.54944	-1.9618	-0.820192	-1.11173	-1.61114	-1.58705
NM_001146322	65983	GRAMD3	GRAM domain containing 3	Q96HH9	Up in PMA	1.96121	1.96188e-07	5.38133e-07	-0.978773	-1.67668	0.459216	0.445841	0.445467	-1.54944	-1.9618	-0.820192	-1.11173	-1.61114	-1.58705
NM_001146319	65983	GRAMD3	GRAM domain containing 3	Q96HH9	Up in PMA	1.96121	1.96313e-07	5.3838e-07	-0.978773	-1.67668	0.459216	0.445841	0.445467	-1.54944	-1.9618	-0.820192	-1.11173	-1.61114	-1.58705
NM_001146321	65983	GRAMD3	GRAM domain containing 3	Q96HH9	Up in PMA	1.96121	1.96331e-07	5.3838e-07	-0.978773	-1.67668	0.459216	0.445841	0.445467	-1.54944	-1.9618	-0.820192	-1.11173	-1.61114	-1.58705
NM_181718	253982	ASPHD1	aspartate beta-hydroxylase domain containing 1	Q5U4P2	Up in PMA	1.96065	7.81575e-15	4.1502e-14	1.49271	1.14748	2.97679	3.09029	3.59146	2.52144	2.4952	3.05658	1.62105	2.20708	2.27881
NM_001287	1186	CLCN7	chloride voltage-gated channel 7	P51798	Up in PMA	1.9605	2.01352e-35	3.3698e-34	3.34445	3.00662	4.9523	4.98568	5.4053	4.17372	4.25648	4.20126	3.38802	3.90869	3.65549
NM_005876	10290	SPEG	SPEG complex locus	Q15772	Up in PMA	1.9605	1.52971e-07	4.25813e-07	-0.873405	-1.8638	0.251528	0.533345	0.557027	0.766215	0.589939	0.438151	-0.249866	0.235427	0.173208
NM_001114331	1186	CLCN7	chloride voltage-gated channel 7	P51798	Up in PMA	1.96046	2.97594e-35	4.9455e-34	3.34445	3.00662	4.9523	4.98568	5.4053	4.17372	4.25648	4.20126	3.38327	3.90869	3.65549
NM_018986	54436	SH3TC1	SH3 domain and tetratricopeptide repeats 1	B3KWX8	Up in PMA	1.96026	4.86627e-15	2.62128e-14	0.919506	0.8756	2.286	2.93828	3.09607	1.72992	1.70941	1.5943	1.00724	1.15674	1.63893
NM_001170720	9564	BCAR1	BCAR1, Cas family scaffolding protein	P56945	Up in PMA	1.96006	1.83564e-37	3.39506e-36	2.62269	2.85554	4.52275	4.45773	4.99246	3.9791	4.06196	4.06064	3.10057	3.40698	3.32458
NM_033201	89927	C16orf45	chromosome 16 open reading frame 45	Q96MC5	Up in PMA	1.95988	4.10164e-40	8.20637e-39	3.99315	4.10808	6.08961	5.93035	5.99138	4.13805	3.97774	4.72788	4.72562	4.84493	4.84767
NM_001040439	23162	MAPK8IP3	mitogen-activated protein kinase 8 interacting protein 3	E9PFH7	Up in PMA	1.95521	4.0226e-36	7.01336e-35	3.18283	3.13714	4.90427	4.84739	5.45296	4.06076	4.0319	4.14164	3.42544	3.70886	3.55543
NM_015133	23162	MAPK8IP3	mitogen-activated protein kinase 8 interacting protein 3	E9PFH7	Up in PMA	1.95431	1.06822e-35	1.82361e-34	3.18283	3.13714	4.89982	4.84739	5.45416	4.06076	4.0319	4.13806	3.41618	3.70886	3.55543
NM_001142469	89927	C16orf45	chromosome 16 open reading frame 45	Q96MC5	Up in PMA	1.95415	7.81544e-38	1.45815e-36	3.92541	4.06937	6.02063	5.88116	5.9357	4.08907	3.88409	4.67443	4.67214	4.79533	4.77886
NM_014143	29126	CD274	CD274 molecule	Q0GN75	Up in PMA	1.94844	1.0253e-16	6.25045e-16	0.26236	-0.378209	1.84266	1.96986	1.75226	-0.105648	-0.634495	0.127017	0.11326	0.546523	0.173208
NM_024496	64207	IRF2BPL	interferon regulatory factor 2 binding protein like	Q9H1B7	Up in PMA	1.94432	9.54737e-97	7.08168e-95	3.34445	3.29088	5.236	5.14349	5.34311	3.48261	3.43352	3.66183	3.59513	3.53339	3.64407
NM_138456	116071	BATF2	basic leucine zipper ATF-like transcription factor 2	B4DV37	Up in PMA	1.9432	1.56534e-06	3.93934e-06	-2.06921	-0.609896	0.459216	0.146117	0.876694	0.0560144	0.589939	-0.519149	-0.249866	-0.532014	0.0401552
NR_027774	9842	PLEKHM1	pleckstrin homology and RUN domain containing M1	Q9Y4G2	Up in PMA	1.94239	6.18548e-61	2.31417e-59	3.13943	3.21014	4.92192	5.07588	5.28893	3.56999	3.72411	3.67673	3.13486	3.35657	3.19755
NM_017514	55558	PLXNA3	plexin A3	P51805	Up in PMA	1.94209	4.49467e-29	5.68187e-28	1.58804	1.66289	3.30742	3.42374	3.7986	2.53978	2.28189	2.44063	2.17638	1.9743	2.00302
NM_005568	3975	LHX1	LIM homeobox 1	P48742	Up in PMA	1.94136	6.38091e-11	2.46081e-10	-0.596852	-0.991235	0.763298	1.20102	1.08957	-0.287738	-0.453502	-0.125304	-0.082943	-0.228575	-0.0312752
NM_001030060	389432	SAMD5	sterile alpha motif domain containing 5	Q5TGI4	Up in PMA	1.94064	1.01437e-39	1.99944e-38	2.19619	2.20551	4.01498	4.29199	4.08582	2.22535	2.33209	1.97797	2.77786	2.39642	2.27881
NM_014798	9842	PLEKHM1	pleckstrin homology and RUN domain containing M1	Q9Y4G2	Up in PMA	1.9378	4.36249e-64	1.7294e-62	3.21902	3.25683	4.98835	5.14349	5.33531	3.62257	3.78395	3.7677	3.19026	3.4234	3.31741
NM_015925	51599	LSR	lipolysis stimulated lipoprotein receptor	Q86X29	Up in PMA	1.93552	5.49176e-63	2.14118e-61	3.00079	3.1056	4.83141	4.95827	5.12208	3.8417	3.90498	3.99873	3.16836	3.35086	3.51838
NM_205834	51599	LSR	lipolysis stimulated lipoprotein receptor	Q86X29	Up in PMA	1.93552	5.93515e-63	2.30983e-61	3.00079	3.1056	4.83141	4.95827	5.12208	3.8417	3.90498	3.99873	3.16836	3.35657	3.51838
NM_016612	51312	SLC25A37	solute carrier family 25 member 37	Q71JB2	Up in PMA	1.9339	3.9134e-203	1.41201e-200	4.52827	4.57223	6.42052	6.43096	6.571	4.73967	4.71713	4.76554	4.73496	4.71535	4.69835
NM_005026	5293	PIK3CD	phosphatidylinositol-4,5-bisphosphate 3-kinase catalytic subunit delta	A7E2E0	Up in PMA	1.93154	5.74807e-33	8.83501e-32	3.09468	3.04703	4.92192	4.87278	5.152	3.58773	3.26285	3.53126	2.79226	3.51818	3.05825
NM_148957	55504	TNFRSF19	TNF receptor superfamily member 19	Q9NS68	Up in PMA	1.93076	9.2561e-14	4.54751e-13	0.663481	0.338033	2.5126	2.06103	2.45561	0.106112	-0.292706	0.732491	1.74463	1.1827	1.08471
NM_138969	195814	SDR16C5	short chain dehydrogenase/reductase family 16C member 5	B3KT84	Up in PMA	1.92997	1.61641e-14	8.42561e-14	-0.438137	0.102707	1.68619	1.76819	1.65531	0.154529	-0.734286	0.00636573	0.244674	-0.619013	-0.106427
NM_207006	84985	FAM83A	family with sequence similarity 83 member A	Q86UY5	Up in PMA	1.92805	3.61168e-33	5.59982e-32	1.62447	1.51707	3.35367	3.31682	3.6597	2.22535	1.98517	1.89545	1.37552	1.28208	1.21389
NM_032430	84446	BRSK1	BR serine/threonine kinase 1	Q8TDC3	Up in PMA	1.92664	3.36395e-10	1.21397e-09	-0.515313	0.102707	1.55659	2.03128	1.43935	0.827226	0.984584	0.654339	-0.249866	-0.0978538	0.905046
NM_015685	27111	SDCBP2	syndecan binding protein 2	Q9H190	Up in PMA	1.92576	5.71721e-18	3.82129e-17	0.554403	0.422374	2.03338	2.40056	2.56642	0.635862	0.460513	0.770035	0.957019	0.585956	0.942814
NM_052924	114822	RHPN1	rhophilin Rho GTPase binding protein 1	Q8TCX5	Up in PMA	1.92229	7.0915e-10	2.47888e-09	0.591686	0.462764	1.84266	2.14677	2.90546	2.19095	1.80137	2.08612	0.612281	1.23324	1.30372
NM_205835	51599	LSR	lipolysis stimulated lipoprotein receptor	Q86X29	Up in PMA	1.91999	3.21086e-60	1.19707e-58	2.94426	3.02022	4.7448	4.88531	5.02355	3.70209	3.82835	3.92576	3.08896	3.2805	3.42807
NM_005534	3460	IFNGR2	interferon gamma receptor 2	E7EUY1	Up in PMA	1.91659	3.43092e-260	2.08679e-257	5.17733	5.14544	7.09261	7.1172	7.02519	5.02491	4.95797	4.97897	5.26393	5.25126	5.39251
NR_027782	9842	PLEKHM1	pleckstrin homology and RUN domain containing M1	Q9Y4G2	Up in PMA	1.91607	7.21657e-63	2.7983e-61	3.16439	3.18621	4.89088	5.08677	5.23961	3.55654	3.69563	3.67178	3.15728	3.37919	3.28837
NM_031896	59284	CACNG7	calcium voltage-gated channel auxiliary subunit gamma 7	P62955	Up in PMA	1.91558	2.97225e-13	1.40295e-12	0.21536	0.577565	2.03338	1.93815	2.61019	0.492551	0.952849	0.693944	0.823235	0.421311	0.29502
NM_024326	79176	FBXL15	F-box and leucine rich repeat protein 15	Q9H469	Up in PMA	1.91063	9.76577e-10	3.37052e-09	-0.515313	-0.886043	1.01431	1.20102	1.06462	0.0560144	0.31832	0.911142	-0.082943	-0.711596	-0.555252
NM_002569	5045	FURIN	furin, paired basic amino acid cleaving enzyme	A0A024RC70	Up in PMA	1.90992	8.44074e-57	2.90285e-55	3.34445	3.61143	5.23777	5.28257	5.59261	4.41143	4.30756	4.41483	3.73582	4.02085	3.89588
NM_152221	1454	CSNK1E	casein kinase 1 epsilon	P49674	Up in PMA	1.90807	4.75705e-141	7.85023e-139	4.25665	4.24465	6.09934	6.10475	6.24009	4.83744	4.83061	4.91337	4.35578	4.46342	4.5805
NM_001170721	9564	BCAR1	BCAR1, Cas family scaffolding protein	P56945	Up in PMA	1.90747	2.9806e-36	5.20944e-35	2.63167	2.8403	4.44858	4.42378	4.93339	3.90675	4.01663	4.00662	3.05951	3.35086	3.20534
NM_001894	1454	CSNK1E	casein kinase 1 epsilon	P49674	Up in PMA	1.90661	8.17927e-141	1.33939e-138	4.25955	4.24465	6.09934	6.10475	6.24009	4.83744	4.83061	4.91337	4.35578	4.46342	4.5805
NM_016155	4326	MMP17	matrix metallopeptidase 17	Q5U5M0	Up in PMA	1.90608	3.42165e-09	1.11993e-08	-0.775211	-1.22787	0.552827	0.767911	0.876694	0.290731	0.414655	0.290955	-1.11173	-1.29236	-0.555252
NM_018590	55454	CSGALNACT2	chondroitin sulfate N-acetylgalactosaminyltransferase 2	A0A0S2Z5K4	Up in PMA	1.90085	5.55308e-262	3.47688e-259	5.04918	4.90097	6.8906	6.88845	6.84961	4.71768	4.83497	4.77711	5.08842	5.04919	5.11497
NM_172208	6892	TAPBP	TAP binding protein	A0A024RCT1	Up in PMA	1.89733	2.75138e-58	9.82742e-57	2.97985	2.9929	4.78876	4.72264	5.04922	3.79665	3.5009	3.66681	3.40685	3.36793	3.42807
NM_022648	7145	TNS1	tensin 1	B7Z6H8	Up in PMA	1.89024	8.25556e-124	1.10531e-121	3.77956	3.80058	5.66341	5.59881	5.73582	4.31088	4.21361	4.15234	3.48425	3.61667	3.68921
NR_034120	378805	LINC-PINT	long intergenic non-protein coding RNA, p53 induced transcript	NA	Up in PMA	1.88909	7.04185e-07	1.83822e-06	-1.35081	-0.991235	0.251528	0.253095	0.847732	-0.163828	-0.734286	-1.35423	-0.736293	-0.372331	-0.358681
NM_004429	1947	EFNB1	ephrin B1	P98172	Up in PMA	1.88867	1.12767e-89	7.54902e-88	2.64059	2.77764	4.52275	4.63633	4.61245	3.49677	3.44497	3.52029	2.82762	2.72258	2.70963
NM_004425	1893	ECM1	extracellular matrix protein 1	Q16610	Up in PMA	1.88514	1.13164e-12	5.11039e-12	0.166776	0.462764	1.93249	2.0009	2.38681	0.914161	-0.0808168	1.00859	0.285946	0.331361	0.407343
NM_018950	3134	HLA-F	major histocompatibility complex, class I, F	P30511	Up in PMA	1.88355	1.84753e-11	7.51582e-11	-0.873405	-0.308571	1.07868	1.2535	1.25312	0.154529	-0.292706	0.390735	-0.579814	-0.449965	-0.453621
NM_001098479	3134	HLA-F	major histocompatibility complex, class I, F	P30511	Up in PMA	1.88305	1.3842e-11	5.6952e-11	-0.873405	-0.308571	1.04685	1.2535	1.27504	0.246744	-0.148047	0.390735	-0.43866	-0.372331	-0.269605
NM_145313	221002	RASGEF1A	RasGEF domain family member 1A	Q8N9B8	Up in PMA	1.88156	1.08244e-35	1.84639e-34	1.96001	1.64545	3.51357	3.86433	3.6597	2.13172	2.25612	2.47514	2.3024	2.10219	2.32244
NM_005475	10019	SH2B3	SH2B adaptor protein 3	B7Z7K6	Up in PMA	1.88086	1.66781e-78	8.94316e-77	2.51036	2.46612	4.36716	4.33524	4.35385	2.61956	2.5386	2.33186	2.55963	2.39642	2.52276
NM_152386	130367	SGPP2	sphingosine-1-phosphate phosphatase 2	Q8IWX5	Up in PMA	1.88052	1.32437e-19	9.79948e-19	0.21536	0.540304	2.286	2.2537	2.09801	0.154529	0.708704	0.806627	0.823235	0.930363	0.511549
NM_080861	90864	SPSB3	splA/ryanodine receptor domain and SOCS box containing 3	Q6PJ21	Up in PMA	1.87726	5.17516e-16	2.99616e-15	0.0644072	0.613887	1.96691	1.96986	2.44598	1.52421	1.31924	1.41632	0.476262	0.867747	0.743237
NM_000494	1308	COL17A1	collagen type XVII alpha 1 chain	Q9UMD9	Up in PMA	1.87698	2.08245e-10	7.6552e-10	-0.515313	-0.308571	1.38902	1.08995	1.45864	-0.105648	-0.0165806	0.732491	-0.43866	0.132657	0.2354
NM_021724	9572	NR1D1	nuclear receptor subfamily 1 group D member 1	F1D8S3	Up in PMA	1.8754	1.3515e-24	1.3228e-23	1.58804	1.31128	3.31412	3.01629	3.46367	2.21398	1.65128	2.10092	1.5035	1.6601	1.77077
NM_002918	5989	RFX1	regulatory factor X1	P22670	Up in PMA	1.87532	9.27445e-13	4.21778e-12	0.307878	-0.451381	1.86108	1.20102	1.94233	1.59609	1.50577	1.46291	0.40312	0.80229	0.905046
NM_006079	10370	CITED2	Cbp/p300 interacting transactivator with Glu/Asp rich carboxy-terminal domain 2	D9ZGF1	Up in PMA	1.87401	9.34635e-33	1.42118e-31	0.976994	1.17205	2.8626	2.93828	2.94017	1.34805	1.24257	1.41632	1.19229	1.62267	1.18267
NM_003483	8091	HMGA2	high mobility group AT-hook 2	F5H2A4	Up in PMA	1.87391	8.32799e-103	7.0632e-101	3.77551	3.71956	5.64758	5.6657	5.54491	3.57889	3.62187	3.64677	4.05517	4.01364	3.73298
NM_144589	118881	COMTD1	catechol-O-methyltransferase domain containing 1	Q86VU5	Up in PMA	1.86961	5.2858e-09	1.70465e-08	-0.364881	-0.378209	1.1403	1.20102	1.67193	0.374876	0.670192	1.12907	-0.249866	0.464267	0.654975
NM_178232	145864	HAPLN3	hyaluronan and proteoglycan link protein 3	A8K7T8	Up in PMA	1.86633	4.03674e-13	1.88618e-12	-0.295165	-0.308571	1.36341	1.53368	1.49645	0.702511	0.31832	1.00859	0.40312	0.0783895	0.560959
NM_001005619	3691	ITGB4	integrin subunit beta 4	A0A024R8T0	Up in PMA	1.86275	2.15987e-58	7.7799e-57	5.24471	5.39934	6.99853	7.06217	7.44484	6.30224	6.21454	6.38126	5.53395	5.74712	5.84056
NM_014002	9641	IKBKE	inhibitor of nuclear factor kappa B kinase subunit epsilon	Q14164	Up in PMA	1.8623	8.21746e-40	1.62426e-38	2.47088	2.9438	4.59055	4.35339	4.72224	3.4295	3.3446	3.42348	3.04155	3.32196	3.40119
NM_001193321	9641	IKBKE	inhibitor of nuclear factor kappa B kinase subunit epsilon	Q14164	Up in PMA	1.86194	4.36432e-41	9.03771e-40	2.47088	2.92224	4.57947	4.35339	4.6981	3.42457	3.33847	3.4057	3.01725	3.32196	3.38756
NM_012455	23550	PSD4	pleckstrin and Sec7 domain containing 4	Q8NDX1	Up in PMA	1.86132	1.82062e-47	4.72652e-46	2.14695	2.13227	4.02318	3.87275	4.01269	2.75133	2.91309	2.90451	2.31242	2.77471	2.53518
NM_001005731	3691	ITGB4	integrin subunit beta 4	A0A024R8T0	Up in PMA	1.86131	2.22829e-58	7.99689e-57	5.24471	5.39674	6.99696	7.05757	7.44242	6.29955	6.2137	6.37595	5.52751	5.74386	5.83555
NM_000213	3691	ITGB4	integrin subunit beta 4	A0A024R8T0	Up in PMA	1.86131	2.23138e-58	7.99689e-57	5.24471	5.39674	6.99696	7.05757	7.44242	6.29955	6.2137	6.37595	5.52751	5.74386	5.83555
NM_001168389	10370	CITED2	Cbp/p300 interacting transactivator with Glu/Asp rich carboxy-terminal domain 2	D9ZGF1	Up in PMA	1.86025	8.45146e-32	1.21811e-30	0.948536	1.17205	2.8442	2.93828	2.89134	1.32708	1.24257	1.41632	1.19229	1.62267	1.15075
NM_001168388	10370	CITED2	Cbp/p300 interacting transactivator with Glu/Asp rich carboxy-terminal domain 2	D9ZGF1	Up in PMA	1.85686	3.90256e-32	5.73346e-31	0.948536	1.17205	2.83492	2.93828	2.89134	1.32708	1.24257	1.41632	1.19229	1.62267	1.24446
NM_001170717	9564	BCAR1	BCAR1, Cas family scaffolding protein	P56945	Up in PMA	1.85447	6.76917e-46	1.67756e-44	3.06847	3.29647	4.88864	4.83883	5.29027	4.33208	4.44792	4.41779	3.5322	3.71332	3.67245
NM_002415	4282	MIF	macrophage migration inhibitory factor (glycosylation-inhibiting factor)	I4AY87	Up in PMA	1.8524	7.94242e-19	5.58383e-18	2.54878	2.66962	4.21079	4.1047	4.87178	4.11376	4.26942	4.4586	2.92228	3.19382	3.53702
NM_001193322	9641	IKBKE	inhibitor of nuclear factor kappa B kinase subunit epsilon	Q14164	Up in PMA	1.85147	1.04182e-37	1.93696e-36	2.46085	2.92946	4.5711	4.31069	4.70821	3.40969	3.32614	3.4057	3.01111	3.30433	3.3738
NM_014567	9564	BCAR1	BCAR1, Cas family scaffolding protein	P56945	Up in PMA	1.85066	9.41345e-46	2.30568e-44	3.06847	3.29647	4.88189	4.83883	5.28623	4.33208	4.44507	4.41779	3.5322	3.71332	3.67245
NM_001170716	9564	BCAR1	BCAR1, Cas family scaffolding protein	P56945	Up in PMA	1.85066	9.42289e-46	2.30568e-44	3.06847	3.29647	4.88189	4.83883	5.28623	4.33208	4.44507	4.41779	3.5322	3.71332	3.67245
NM_001170718	9564	BCAR1	BCAR1, Cas family scaffolding protein	P56945	Up in PMA	1.85066	9.47596e-46	2.31601e-44	3.06847	3.29647	4.88189	4.83883	5.28623	4.33208	4.44507	4.42074	3.5322	3.71332	3.67245
NM_001170715	9564	BCAR1	BCAR1, Cas family scaffolding protein	P56945	Up in PMA	1.85066	1.00349e-45	2.44979e-44	3.06847	3.29647	4.88189	4.83883	5.28623	4.33208	4.44792	4.41779	3.5322	3.71332	3.67245
NM_033244	5371	PML	promyelocytic leukemia	P29590	Up in PMA	1.8495	3.23455e-17	2.04384e-16	0.976994	0.338033	2.36555	2.40056	2.64427	1.69761	1.93732	2.00971	0.794923	1.32932	1.49381
NM_033239	5371	PML	promyelocytic leukemia	P29590	Up in PMA	1.8495	3.23934e-17	2.04626e-16	0.976994	0.338033	2.36555	2.40056	2.64427	1.69761	1.93732	2.00971	0.794923	1.32932	1.49381
NM_198526	374655	ZNF710	zinc finger protein 710	Q8N1W2	Up in PMA	1.84844	3.75388e-23	3.38664e-22	1.76165	2.0813	3.55375	3.9303	3.79101	2.43588	2.63174	2.80855	1.78837	2.40747	2.44594
NM_015719	50509	COL5A3	collagen type V alpha 3 chain	P25940	Up in PMA	1.8483	1.67915e-17	1.08189e-16	0.21536	0.152943	2.11238	1.90572	1.84311	0.85679	0.984584	1.00859	-0.249866	0.464267	0.29502
NM_001170714	9564	BCAR1	BCAR1, Cas family scaffolding protein	P56945	Up in PMA	1.84754	1.33011e-45	3.21767e-44	3.06847	3.30761	4.88415	4.84312	5.28893	4.33996	4.44792	4.42956	3.54075	3.71776	3.68365
NM_001195430	9201	DCLK1	doublecortin like kinase 1	O15075	Up in PMA	1.84701	6.27064e-15	3.35316e-14	0.764887	-0.178633	2.33952	2.20123	1.91467	-0.423299	-0.148047	0.00636573	1.12564	0.990374	1.11811
NM_001710	629	CFB	complement factor B	P00751	Up in PMA	1.84577	1.20555e-14	6.33515e-14	0.0103634	-0.0594375	1.82401	1.40038	1.81346	0.374876	0.21509	0.127017	0.612281	0.284191	0.866263
NM_001162422	2113	ETS1	ETS proto-oncogene 1, transcription factor	P14921	Up in PMA	1.84553	1.56649e-205	5.85043e-203	5.92213	5.81073	7.72551	7.75999	7.65325	5.60971	5.54694	5.74692	6.25975	6.34037	6.27
NM_001037806	57701	NCKAP5L	NCK associated protein 5 like	Q9HCH0	Up in PMA	1.8444	5.97333e-23	5.31561e-22	1.28078	1.4782	2.8626	3.24086	3.42007	2.60221	2.42754	2.46373	1.57184	1.54476	1.87212
NM_004907	9592	IER2	immediate early response 2	A0A024R7H1	Up in PMA	1.84322	1.24965e-89	8.33935e-88	4.20946	4.31253	6.03286	6.14524	6.12712	4.24253	4.42497	4.55585	4.30398	4.25599	4.5441
NM_001170719	9564	BCAR1	BCAR1, Cas family scaffolding protein	P56945	Up in PMA	1.84303	2.46919e-45	5.91273e-44	3.08817	3.31865	4.89312	4.85591	5.29966	4.33734	4.45076	4.42369	3.53648	3.71776	3.70578
NM_000379	7498	XDH	xanthine dehydrogenase	P47989	Up in PMA	1.84023	1.73544e-101	1.42092e-99	3.32798	3.42469	5.2075	5.11541	5.27131	3.81559	3.69563	3.65181	3.73582	3.64495	3.66116
NM_004886	9546	APBA3	amyloid beta precursor protein binding family A member 3	O96018	Up in PMA	1.83983	1.31773e-10	4.95614e-10	0.4364	0.540304	2.18727	1.61616	2.67757	1.86699	1.80137	1.5943	0.612281	1.15674	1.44201
NM_001130968	25946	ZNF385A	zinc finger protein 385A	Q96PM9	Up in PMA	1.83799	7.35778e-19	5.19166e-18	1.76165	1.35485	3.5594	2.88936	3.52441	2.36564	2.14817	2.46373	1.43176	1.6601	2.00302
NM_005238	2113	ETS1	ETS proto-oncogene 1, transcription factor	P14921	Up in PMA	1.83672	1.83518e-234	8.49288e-232	6.12171	6.05898	7.9413	7.98036	7.86113	5.8138	5.7625	5.92285	6.47691	6.54306	6.47481
NR_024169	NA	NA	NA	NA	Up in PMA	1.8358	1.51417e-05	3.42365e-05	-0.295165	-2.07886	0.946937	0.69388	0.557027	-1.71355	-1.73812	-1.94493	-2.41381	-0.372331	-1.21026
NM_005301	2859	GPR35	G protein-coupled receptor 35	Q9HC97	Up in PMA	1.83466	6.43123e-11	2.47887e-10	0.26236	0.201489	1.57901	1.8386	2.37671	1.24002	1.5907	1.55182	0.40312	0.990374	0.460387
NM_001109754	5787	PTPRB	protein tyrosine phosphatase, receptor type B	P23467	Up in PMA	1.83371	2.72594e-12	1.19773e-11	0.0644072	-0.609896	1.66538	1.35306	1.41981	-0.739898	-0.453502	-0.0579674	0.326071	0.698174	0.826409
NM_002837	5787	PTPRB	protein tyrosine phosphatase, receptor type B	P23467	Up in PMA	1.83371	2.72728e-12	1.19807e-11	0.0644072	-0.609896	1.66538	1.35306	1.41981	-0.739898	-0.453502	-0.0579674	0.326071	0.698174	0.826409
NM_001143820	2113	ETS1	ETS proto-oncogene 1, transcription factor	P14921	Up in PMA	1.83284	1.25001e-220	5.02078e-218	6.10569	6.03323	7.91454	7.95978	7.83439	5.7891	5.72893	5.90081	6.45842	6.52415	6.44716
NM_005110	9945	GFPT2	glutamine-fructose-6-phosphate transaminase 2	A0A0S2Z4X9	Up in PMA	1.83257	2.52954e-244	1.28212e-241	5.35046	5.23853	7.12584	7.10654	7.14125	5.333	5.2839	5.35288	5.4029	5.56794	5.45265
NM_006291	7127	TNFAIP2	TNF alpha induced protein 2	Q03169	Up in PMA	1.83076	1.6621e-156	3.24614e-154	7.16595	7.34106	8.98238	9.08589	9.18325	7.82251	7.71336	7.73754	7.36568	7.45725	7.4989
NM_001145638	26086	GPSM1	G-protein signaling modulator 1	A0A0A0MSK4	Up in PMA	1.82924	1.21588e-14	6.38789e-14	0.663481	0.502055	2.21618	2.0009	2.66102	1.90993	1.69029	1.84356	0.612281	1.23324	1.15075
NR_024168	NA	NA	NA	NA	Up in PMA	1.82712	1.68188e-05	3.78436e-05	-0.228663	-2.07886	0.981018	0.69388	0.660575	-1.71355	-1.73812	-1.72007	-2.41381	-0.372331	-1.21026
NM_138554	7099	TLR4	toll like receptor 4	O00206	Up in PMA	1.82712	1.68415e-05	3.78906e-05	-0.228663	-2.07886	0.981018	0.69388	0.660575	-1.71355	-1.73812	-1.72007	-2.41381	-0.372331	-1.21026
NM_001161574	23764	MAFF	MAF bZIP transcription factor F	Q9ULX9	Up in PMA	1.82624	1.23222e-35	2.08683e-34	2.14695	2.40524	3.97749	4.18796	4.11953	2.08252	2.54925	2.73451	2.82062	2.92834	2.83543
NM_001161572	23764	MAFF	MAF bZIP transcription factor F	Q9ULX9	Up in PMA	1.82624	1.23077e-35	2.08603e-34	2.14695	2.40524	3.97749	4.18796	4.11953	2.08252	2.54925	2.73451	2.82062	2.92834	2.83543
NM_012323	23764	MAFF	MAF bZIP transcription factor F	Q9ULX9	Up in PMA	1.82624	1.21725e-35	2.06476e-34	2.14695	2.40524	3.97749	4.18796	4.11953	2.08252	2.54925	2.73451	2.82062	2.92834	2.83543
NM_198317	339451	KLHL17	kelch like family member 17	Q6TDP4	Up in PMA	1.82512	3.62129e-11	1.4321e-10	-0.683277	0.577565	1.51066	1.8386	2.06064	1.17109	1.56993	1.55182	0.851003	0.899395	1.01551
NM_001161573	23764	MAFF	MAF bZIP transcription factor F	Q9ULX9	Up in PMA	1.82507	1.12774e-35	1.91752e-34	2.14695	2.40524	3.97749	4.18796	4.1165	2.08252	2.54925	2.73451	2.82062	2.92834	2.84544
NM_002276	3880	KRT19	keratin 19	P08727	Up in PMA	1.82467	1.90645e-46	4.83148e-45	2.70155	3.15574	4.63136	4.67051	4.93683	3.68982	3.68117	3.75839	3.22781	3.43425	3.28837
NM_020645	56675	NRIP3	nuclear receptor interacting protein 3	Q9NQ35	Up in PMA	1.82365	8.08283e-09	2.56167e-08	-0.873405	-0.886043	0.801944	1.08995	0.592375	-0.572931	-0.292706	-0.270208	-0.43866	-0.711596	-0.106427
NM_001128219	9686	VGLL4	vestigial like family member 4	G5E9M7	Up in PMA	1.82359	7.46607e-167	1.74657e-164	4.21246	4.20948	6.01344	6.06308	6.02249	4.31621	4.38392	4.33253	4.47433	4.3217	4.30404
NM_145804	25841	ABTB2	ankyrin repeat and BTB domain containing 2	Q8N961	Up in PMA	1.82329	3.77862e-87	2.37986e-85	3.97563	3.77274	5.60724	5.69683	5.77288	4.19991	4.19338	4.2651	3.69043	4.02444	3.89588
NM_014945	22885	ABLIM3	actin binding LIM protein family member 3	O94929	Up in PMA	1.82324	1.30873e-65	5.36807e-64	2.47088	2.39484	4.2036	4.20138	4.29607	2.23664	2.40427	2.38122	2.28215	2.50327	2.53518
NM_025195	10221	TRIB1	tribbles pseudokinase 1	Q96RU8	Up in PMA	1.8209	1.19818e-157	2.36175e-155	4.60549	4.41386	6.31174	6.39052	6.29878	4.47238	4.30756	4.38489	4.89023	4.75265	4.83517
NM_001198983	283643	C14orf80	chromosome 14 open reading frame 80	Q86SX3	Up in PMA	1.81986	6.6686e-11	2.56665e-10	-0.104205	0.248454	1.51066	1.4906	2.21602	2.04448	1.72828	2.02532	0.285946	0.698174	0.699781
NM_001134877	283643	C14orf80	chromosome 14 open reading frame 80	Q86SX3	Up in PMA	1.81986	6.6727e-11	2.56776e-10	-0.104205	0.248454	1.51066	1.4906	2.21602	2.04448	1.72828	2.02532	0.285946	0.698174	0.699781
NM_019034	54509	RHOF	ras homolog family member F, filopodia associated	Q9HBH0	Up in PMA	1.81934	4.81667e-125	6.61531e-123	6.07228	6.10517	7.87544	7.87176	7.96887	6.64334	6.53563	6.872	6.56966	6.67119	6.61592
NM_023035	773	CACNA1A	calcium voltage-gated channel subunit alpha1 A	A0A1B0GVQ9	Up in PMA	1.81717	1.27958e-05	2.91303e-05	-0.775211	-2.33168	0.459216	-0.232656	0.23792	-1.71355	-1.37385	-1.94493	-1.4756	-1.03142	-2.44345
NM_001174080	773	CACNA1A	calcium voltage-gated channel subunit alpha1 A	A0A1B0GVQ9	Up in PMA	1.81716	1.28143e-05	2.91692e-05	-0.775211	-2.33168	0.459216	-0.232656	0.23792	-1.71355	-1.37385	-1.94493	-1.4756	-1.03142	-2.44345
NM_001127222	773	CACNA1A	calcium voltage-gated channel subunit alpha1 A	A0A1B0GVQ9	Up in PMA	1.81716	1.28229e-05	2.91858e-05	-0.775211	-2.33168	0.459216	-0.232656	0.23792	-1.71355	-1.37385	-1.94493	-1.4756	-1.03142	-2.44345
NM_000068	773	CACNA1A	calcium voltage-gated channel subunit alpha1 A	A0A1B0GVQ9	Up in PMA	1.81716	1.28316e-05	2.92024e-05	-0.775211	-2.33168	0.459216	-0.232656	0.23792	-1.71355	-1.37385	-1.94493	-1.4756	-1.03142	-2.44345
NM_019032	54507	ADAMTSL4	ADAMTS like 4	B7ZMJ3	Up in PMA	1.81666	3.73051e-12	1.62005e-11	-0.438137	-0.378209	1.1403	1.4906	1.3179	0.415177	0.414655	0.693944	0.326071	-0.0366824	0.407343
NR_030767	338692	ANKRD13D	ankyrin repeat domain 13D	A0A024R5D5	Up in PMA	1.81378	1.19471e-18	8.3223e-18	1.51229	2.18151	3.38583	3.47989	4.03534	3.15391	3.06182	3.15209	2.24077	2.51353	2.37864
NM_001136021	4773	NFATC2	nuclear factor of activated T-cells 2	Q13469	Up in PMA	1.81372	7.96551e-08	2.28377e-07	-0.978773	-0.991235	0.723589	0.533345	0.660575	-1.03334	-0.541162	-0.270208	-0.310093	-0.449965	0.352274
NM_173091	4773	NFATC2	nuclear factor of activated T-cells 2	Q13469	Up in PMA	1.81372	7.96944e-08	2.28459e-07	-0.978773	-0.991235	0.723589	0.533345	0.660575	-1.03334	-0.541162	-0.270208	-0.310093	-0.449965	0.352274
NM_012340	4773	NFATC2	nuclear factor of activated T-cells 2	Q13469	Up in PMA	1.81372	7.97909e-08	2.28705e-07	-0.978773	-0.991235	0.723589	0.533345	0.660575	-1.03334	-0.541162	-0.270208	-0.310093	-0.449965	0.352274
NM_152772	255394	TCP11L2	t-complex 11 like 2	Q8N4U5	Up in PMA	1.8135	7.53147e-17	4.63649e-16	0.21536	0.248454	2.04953	1.76819	2.00925	0.154529	0.31832	-0.348511	0.476262	0.0783895	0.0401552
NM_014667	9686	VGLL4	vestigial like family member 4	G5E9M7	Up in PMA	1.81225	2.10581e-159	4.35228e-157	4.14195	4.14578	5.92429	5.98181	5.95535	4.25923	4.32935	4.29116	4.40812	4.26513	4.22578
NM_001127221	773	CACNA1A	calcium voltage-gated channel subunit alpha1 A	A0A1B0GVQ9	Up in PMA	1.81135	2.04314e-05	4.55487e-05	-0.775211	-2.33168	0.459216	-0.384785	0.281887	-1.71355	-1.37385	-1.72007	-1.22312	-1.03142	-2.44345
NM_025124	80194	TMEM134	transmembrane protein 134	Q9H6X4	Up in PMA	1.81111	1.4694e-13	7.10437e-13	0.4364	0.38082	2.00052	1.90572	2.4167	2.04448	1.50577	2.07115	1.17041	1.28208	1.54382
NM_001078651	80194	TMEM134	transmembrane protein 134	Q9H6X4	Up in PMA	1.81111	1.4715e-13	7.1129e-13	0.4364	0.38082	2.00052	1.90572	2.4167	2.04448	1.50577	2.07115	1.17041	1.28208	1.54382
NM_002167	3399	ID3	inhibitor of DNA binding 3, HLH protein	Q02535	Up in PMA	1.81074	1.83953e-71	8.38543e-70	5.51717	5.69893	7.32639	7.29438	7.61051	6.62842	6.63209	6.58656	5.8474	5.90064	6.18883
NM_014831	9881	TRANK1	tetratricopeptide repeat and ankyrin repeat containing 1	O15050	Up in PMA	1.8102	5.42389e-36	9.37967e-35	2.13437	2.51495	4.13714	4.07585	4.1672	2.28094	2.31971	2.63628	2.48184	2.92065	2.55969
NM_207354	338692	ANKRD13D	ankyrin repeat domain 13D	A0A024R5D5	Up in PMA	1.81002	2.2546e-18	1.53882e-17	1.51229	2.18151	3.37305	3.47989	4.03534	3.15391	3.06182	3.14496	2.24077	2.51353	2.37864
NM_030935	81628	TSC22D4	TSC22 domain family member 4	B4DKI8	Up in PMA	1.80563	4.41252e-20	3.38866e-19	1.32573	1.4782	3.04282	2.78626	3.51062	2.26999	2.26906	2.30653	1.66864	1.86634	1.68423
NM_012454	26230	TIAM2	T-cell lymphoma invasion and metastasis 2	Q8IVF5	Up in PMA	1.8051	1.397e-11	5.7445e-11	0.21536	-0.0594375	1.66538	2.09018	1.73655	1.02248	0.1039	0.341707	0.326071	0.698174	0.826409
NM_005975	5753	PTK6	protein tyrosine kinase 6	Q13882	Up in PMA	1.80443	2.13938e-09	7.14737e-09	-0.438137	-0.308571	0.946937	1.2535	1.62149	-0.0497231	-0.218564	-0.431309	-1.78183	-0.916753	-1.05331
NM_033250	5371	PML	promyelocytic leukemia	P29590	Up in PMA	1.80353	2.06812e-16	1.23461e-15	0.976994	0.338033	2.29956	2.3771	2.60154	1.68118	1.92101	1.87836	0.766043	1.32932	1.49381
NM_005451	9260	PDLIM7	PDZ and LIM domain 7	Q9NR12	Up in PMA	1.80272	7.39238e-32	1.07054e-30	2.92978	2.80931	4.51405	4.4465	4.93855	3.61394	3.48989	3.80887	2.7994	3.12855	3.04962
NM_005230	2004	ELK3	ELK3, ETS transcription factor	A0A024RBE2	Up in PMA	1.80141	1.80876e-125	2.50032e-123	4.09728	3.82403	5.79256	5.71566	5.76806	3.99581	4.08043	4.06819	3.9175	3.92416	3.96175
NM_203352	9260	PDLIM7	PDZ and LIM domain 7	Q9NR12	Up in PMA	1.79976	1.03858e-31	1.48783e-30	2.92978	2.80931	4.51405	4.44086	4.93511	3.61826	3.48435	3.81337	2.80651	3.12855	3.05825
NM_021960	4170	MCL1	MCL1, BCL2 family apoptosis regulator	A0A087WT64	Up in PMA	1.79893	6.99681e-232	3.16911e-229	8.01584	7.91728	9.78569	9.82768	9.68315	7.70425	7.67041	7.59216	7.874	7.94153	7.92875
NM_022664	1893	ECM1	extracellular matrix protein 1	Q16610	Up in PMA	1.79892	7.27363e-14	3.60263e-13	0.0103634	0.338033	1.78596	1.8386	2.04796	0.635862	-0.148047	0.877138	0.244674	0.132657	0.108215
NM_001136485	254439	C11orf86	chromosome 11 open reading frame 86	A6NJI1	Up in PMA	1.79892	6.76454e-21	5.47959e-20	0.764887	0.462764	2.2723	2.3771	2.43629	1.80767	1.83658	2.13009	1.62105	1.25787	1.61573
NM_032647	84733	CBX2	chromobox 2	Q14781	Up in PMA	1.79826	0.000156471	0.000313149	-0.438137	-2.33168	0.306319	0.445841	0.725696	0.88576	-0.292706	-0.270208	-0.655933	0.0220005	-0.106427
NM_001085365	653784	MZT2A	mitotic spindle organizing protein 2A	Q6P582	Up in PMA	1.79797	3.07358e-07	8.27812e-07	0.0103634	-0.308571	1.31078	1.14655	1.98286	1.2174	1.26858	1.75272	-0.192052	-0.449965	0.826409
NM_001004431	284207	METRNL	meteorin like, glial cell differentiation regulator	Q641Q3	Up in PMA	1.79774	4.25146e-06	1.01703e-05	-0.873405	-1.36253	-0.283118	0.533345	0.960246	0.00411411	-0.0808168	0.127017	-0.655933	-0.372331	-0.782895
NM_004843	9466	IL27RA	interleukin 27 receptor subunit alpha	Q6UWB1	Up in PMA	1.7947	6.47512e-36	1.11523e-34	2.89291	2.83261	4.61517	4.68492	4.64438	3.16577	3.23012	3.3877	3.07136	3.47157	3.74906
NM_005619	6253	RTN2	reticulon 2	A8K7F2	Up in PMA	1.79353	3.04742e-18	2.06669e-17	0.4364	0.649318	2.35259	2.0009	2.36654	1.12323	0.630624	0.693944	0.285946	0.464267	0.407343
NM_001134876	283643	C14orf80	chromosome 14 open reading frame 80	Q86SX3	Up in PMA	1.79185	1.88183e-10	6.9622e-10	-0.104205	0.248454	1.48714	1.44619	2.19318	2.01856	1.69029	2.02532	0.285946	0.698174	0.608732
NM_001078650	80194	TMEM134	transmembrane protein 134	Q9H6X4	Up in PMA	1.79006	8.99961e-14	4.42763e-13	0.4364	0.38082	1.98381	1.87255	2.39684	2.03158	1.50577	2.04076	1.1482	1.23324	1.49381
NM_001197320	4170	MCL1	MCL1, BCL2 family apoptosis regulator	A0A087WT64	Up in PMA	1.78982	5.14332e-224	2.1056e-221	8.01047	7.91091	9.77244	9.81424	9.66471	7.692	7.65816	7.57602	7.86722	7.93319	7.91604
NM_006287	7035	TFPI	tissue factor pathway inhibitor	P10646	Up in PMA	1.78894	2.14439e-111	2.1947e-109	4.69814	4.52056	6.47161	6.42095	6.30145	4.37868	4.24997	4.56121	4.97785	4.92783	4.89901
NM_018717	55534	MAML3	mastermind like transcriptional coactivator 3	Q96JK9	Up in PMA	1.7882	3.29735e-83	1.90745e-81	3.4548	3.24529	5.18209	5.03523	5.15496	3.49677	3.4954	3.52579	3.71708	3.48728	3.71126
NM_182763	4170	MCL1	MCL1, BCL2 family apoptosis regulator	A0A087WT64	Up in PMA	1.78686	1.8028e-235	8.52844e-233	7.92929	7.84057	9.69162	9.73498	9.58846	7.61732	7.58209	7.50613	7.80247	7.85767	7.85298
NM_002701	5460	POU5F1	POU class 5 homeobox 1	M1S623	Up in PMA	1.78679	7.18027e-09	2.29132e-08	-0.873405	-0.0594375	0.876261	1.57551	1.35953	-0.0497231	-0.148047	-0.125304	-0.43866	-0.532014	0.352274
NM_030964	81848	SPRY4	sprouty RTK signaling antagonist 4	Q9C004	Up in PMA	1.78554	3.32642e-102	2.77698e-100	3.43954	3.53299	5.20028	5.29827	5.301	3.48735	3.57052	3.36947	3.59513	3.70886	3.59154
NM_014631	9644	SH3PXD2A	SH3 and PX domains 2A	B3KPL1	Up in PMA	1.785	2.18994e-60	8.17885e-59	2.94426	3.02697	4.70966	4.68013	4.86095	3.51078	3.21683	3.39972	3.13486	3.08104	2.85537
NM_001127496	81848	SPRY4	sprouty RTK signaling antagonist 4	Q9C004	Up in PMA	1.78357	1.78495e-101	1.45586e-99	3.43954	3.53299	5.19847	5.29515	5.29966	3.48735	3.57052	3.36334	3.59513	3.70886	3.59154
NM_018948	54206	ERRFI1	ERBB receptor feedback inhibitor 1	B3KTV8	Up in PMA	1.78186	1.93097e-188	5.48085e-186	6.86465	6.82085	8.66393	8.64223	8.56588	6.66282	6.72661	6.89449	6.99219	7.0052	7.0569
NM_001142502	10848	PPP1R13L	protein phosphatase 1 regulatory subunit 13 like	A0A024R0Q5	Up in PMA	1.78074	5.88038e-27	6.63389e-26	1.47286	1.76332	3.19576	3.35334	3.54711	2.13172	2.091	2.2412	1.87206	2.25679	2.30804
NM_001120	10227	MFSD10	major facilitator superfamily domain containing 10	Q14728	Up in PMA	1.78066	2.01256e-23	1.84909e-22	2.25548	2.47602	3.93466	3.8977	4.45813	3.58332	3.55475	3.80435	2.63344	2.66851	3.05825
NM_006663	10848	PPP1R13L	protein phosphatase 1 regulatory subunit 13 like	A0A024R0Q5	Up in PMA	1.78019	2.40631e-26	2.59632e-25	1.47286	1.76332	3.18848	3.35334	3.55161	2.11957	2.091	2.26769	1.87206	2.25679	2.30804
NM_002224	3710	ITPR3	inositol 1,4,5-trisphosphate receptor type 3	A6H8K3	Up in PMA	1.7787	5.12213e-158	1.03848e-155	6.00046	5.98724	7.6737	7.71509	7.90704	6.56993	6.56479	6.58919	6.09681	6.18773	6.21318
NM_018089	55139	ANKZF1	ankyrin repeat and zinc finger domain containing 1	A0A024R464	Up in PMA	1.77765	5.76798e-88	3.70963e-86	3.04178	2.87812	4.72985	4.73653	4.72423	3.34857	3.2433	3.3448	3.1405	2.98843	3.2208
NM_001128220	9686	VGLL4	vestigial like family member 4	G5E9M7	Up in PMA	1.77716	9.68584e-163	2.14784e-160	4.08099	4.09529	5.85017	5.87489	5.86067	4.20279	4.24014	4.21834	4.32888	4.21884	4.16316
NM_001042410	55139	ANKZF1	ankyrin repeat and zinc finger domain containing 1	A0A024R464	Up in PMA	1.77684	8.08035e-88	5.18116e-86	3.04178	2.87812	4.72985	4.73653	4.72224	3.34857	3.2433	3.3448	3.1405	2.98843	3.2208
NM_001128221	9686	VGLL4	vestigial like family member 4	G5E9M7	Up in PMA	1.77552	1.47786e-162	3.24336e-160	4.08426	4.09529	5.85017	5.87489	5.86067	4.20279	4.24014	4.22173	4.32888	4.21884	4.16316
NM_001146069	10227	MFSD10	major facilitator superfamily domain containing 10	Q14728	Up in PMA	1.77378	2.74636e-23	2.49635e-22	2.25548	2.47602	3.92593	3.8977	4.44852	3.58332	3.54945	3.80435	2.60925	2.66851	3.04962
NM_138612	3038	HAS3	hyaluronan synthase 3	O00219	Up in PMA	1.77359	5.32941e-24	5.08072e-23	1.56947	1.12248	2.98521	3.00102	3.26441	2.03158	2.40427	1.99393	1.62105	1.58424	1.54382
NM_138783	115950	ZNF653	zinc finger protein 653	Q96CK0	Up in PMA	1.77296	1.79174e-08	5.46534e-08	-0.596852	-0.528462	0.763298	1.2535	1.23086	0.201373	-0.0808168	0.613616	-0.136466	-0.916753	0.108215
NM_152559	155368	METTL27	methyltransferase like 27	Q8N6F8	Up in PMA	1.77275	6.1885e-12	2.63166e-11	-0.596852	0.613887	1.70671	1.76819	1.96947	1.24002	1.01564	1.31835	0.244674	0.421311	0.866263
NM_001037165	221937	FOXK1	forkhead box K1	P85037	Up in PMA	1.77157	8.09475e-53	2.53787e-51	4.09728	4.08239	5.81753	5.56287	6.10511	4.50075	4.6042	4.53963	4.53337	4.61408	4.55329
NM_001080519	57597	BAHCC1	BAH domain and coiled-coil containing 1	A0A075B747	Up in PMA	1.7714	4.31016e-36	7.50242e-35	2.71005	2.93665	4.42401	4.4909	4.79611	3.59213	3.57052	3.69148	2.94822	3.23781	3.40795
NM_031449	83637	ZMIZ2	zinc finger MIZ-type containing 2	Q8NF64	Up in PMA	1.76853	3.18209e-49	8.72942e-48	3.99663	3.96427	5.53452	5.63635	6.00045	4.78266	4.78177	4.90496	4.39639	4.61884	4.58945
NM_003648	8527	DGKD	diacylglycerol kinase delta	A0A024R495	Up in PMA	1.76832	1.06465e-122	1.39903e-120	6.45834	6.40375	8.12302	8.17106	8.2941	6.8527	6.89262	7.11019	6.96624	7.05743	7.11129
NM_152879	8527	DGKD	diacylglycerol kinase delta	A0A024R495	Up in PMA	1.76825	1.44219e-122	1.88351e-120	6.45834	6.40375	8.12278	8.17106	8.2941	6.8527	6.89262	7.11019	6.96624	7.05743	7.11181
NM_004148	4814	NINJ1	ninjurin 1	Q92982	Up in PMA	1.76556	3.36048e-40	6.75523e-39	2.51036	2.78562	4.22508	4.36537	4.58858	3.66914	3.64688	3.66681	2.78508	2.92065	3.14991
NM_004292	9610	RIN1	Ras and Rab interactor 1	A0A0S2Z4U0	Up in PMA	1.76515	3.25115e-18	2.20065e-17	1.66001	1.60992	3.09042	3.20133	3.70481	2.74344	2.62168	2.72499	1.8447	1.89802	2.39235
NM_007361	22795	NID2	nidogen 2	Q14112	Up in PMA	1.76352	1.33719e-20	1.06415e-19	1.60637	1.45836	3.41729	3.09029	3.24788	1.69761	1.56993	2.34436	2.51693	2.31662	2.45903
NM_032790	84876	ORAI1	ORAI calcium release-activated calcium modulator 1	A0A024RBT3	Up in PMA	1.76341	7.73658e-20	5.82378e-19	2.02959	2.01494	3.47821	3.52328	4.14356	2.90073	2.8369	3.09406	2.03828	2.19438	2.32244
NM_001100122	22904	SBNO2	strawberry notch homolog 2	Q9Y2G9	Up in PMA	1.76296	5.42291e-34	8.66689e-33	3.77551	3.80452	5.35935	5.35041	5.85158	4.83187	4.89882	5.05888	4.18629	4.41771	4.59836
NM_145109	5606	MAP2K3	mitogen-activated protein kinase kinase 3	P46734	Up in PMA	1.76232	9.64047e-164	2.23072e-161	5.25927	5.31636	7.02378	6.9857	7.12172	5.8288	5.80755	5.79552	5.40875	5.59959	5.63241
NM_174929	83637	ZMIZ2	zinc finger MIZ-type containing 2	Q8NF64	Up in PMA	1.76084	1.3286e-49	3.702e-48	3.99663	3.96075	5.53164	5.62395	5.98806	4.77687	4.77498	4.90285	4.39403	4.6093	4.58647
NM_006509	5971	RELB	RELB proto-oncogene, NF-kB subunit	Q01201	Up in PMA	1.76054	8.80473e-40	1.73873e-38	3.53833	3.41443	5.15808	5.07223	5.41644	4.0544	3.87142	4.13806	3.41152	3.88912	3.75438
NM_002756	5606	MAP2K3	mitogen-activated protein kinase kinase 3	P46734	Up in PMA	1.76011	8.23646e-163	1.84566e-160	5.25637	5.3136	7.01969	6.9789	7.11718	5.82226	5.80199	5.78867	5.40641	5.59718	5.62952
NM_023083	11132	CAPN10	calpain 10	Q9HC96	Up in PMA	1.75932	3.90119e-14	1.98065e-13	1.34769	1.28898	2.88077	2.61632	3.42987	2.34492	2.42754	2.67638	1.53808	1.85024	2.13939
NM_033400	85446	ZFHX2	zinc finger homeobox 2	B7ZM83	Up in PMA	1.75874	1.19034e-15	6.74291e-15	1.08552	1.04479	2.54714	2.65585	3.05231	1.50567	1.80137	1.87836	1.35627	0.62434	1.11811
NM_025079	80149	ZC3H12A	zinc finger CCCH-type containing 12A	Q5D1E8	Up in PMA	1.75745	7.09188e-45	1.67375e-43	3.06184	3.14957	4.6553	4.84739	5.02678	4.01888	3.98952	4.12363	2.84844	3.16806	3.22846
NM_017570	26873	OPLAH	5-oxoprolinase (ATP-hydrolysing)	O14841	Up in PMA	1.75513	2.57337e-08	7.71466e-08	0.26236	0.38082	1.36341	1.90572	2.4935	1.40919	1.41552	1.39244	0.36511	1.13031	0.866263
NM_014417	27113	BBC3	BCL2 binding component 3	Q96PG8	Up in PMA	1.75371	1.62891e-12	7.27575e-12	-0.045784	0.293939	1.53381	1.73166	2.06064	1.14736	1.31924	1.18573	0.511488	0.421311	1.01551
NM_014963	22904	SBNO2	strawberry notch homolog 2	Q9Y2G9	Up in PMA	1.75269	2.0277e-33	3.16e-32	3.79562	3.84328	5.38025	5.3624	5.87509	4.86134	4.93379	5.08332	4.21061	4.44477	4.62183
NM_003897	8870	IER3	immediate early response 3	P46695	Up in PMA	1.75029	3.78207e-75	1.88554e-73	5.16347	5.03425	6.80103	6.88845	6.85644	5.25882	5.30762	5.59045	5.24443	5.44063	5.58094
NM_000101	1535	CYBA	cytochrome b-245 alpha chain	B4DT46	Up in PMA	1.74979	2.35167e-27	2.70169e-26	3.24265	3.24529	4.72734	4.93033	5.23961	4.2228	4.29179	4.48424	3.2331	3.76147	3.74372
NM_015259	23308	ICOSLG	inducible T-cell costimulator ligand	O75144	Up in PMA	1.74859	1.28895e-24	1.26273e-23	1.36932	1.37616	2.9076	3.17436	3.18559	2.40619	2.25612	2.05604	1.85844	1.50417	2.02079
NM_017585	11182	SLC2A6	solute carrier family 2 member 6	Q9UGQ3	Up in PMA	1.7476	2.10051e-40	4.26676e-39	2.23205	2.37382	3.89051	3.93834	4.21617	3.07436	3.12726	3.07919	2.33226	2.41843	2.20302
NM_004431	1969	EPHA2	EPH receptor A2	A0A024QZA8	Up in PMA	1.74728	2.94054e-112	3.11434e-110	6.32425	6.39072	8.01099	8.02492	8.25775	6.92601	6.86358	6.98806	6.7611	6.95479	6.92807
NM_001162384	9181	ARHGEF2	Rho/Rac guanine nucleotide exchange factor 2	Q92974	Up in PMA	1.74672	5.49959e-132	8.24474e-130	4.66792	4.87688	6.53392	6.43096	6.57653	5.03788	5.03954	5.17888	4.95883	5.09774	5.03854
NM_001162383	9181	ARHGEF2	Rho/Rac guanine nucleotide exchange factor 2	Q92974	Up in PMA	1.74672	5.58627e-132	8.31612e-130	4.66792	4.87688	6.53392	6.43096	6.57653	5.03788	5.03954	5.17888	4.95883	5.09774	5.03854
NM_024954	80019	UBTD1	ubiquitin domain containing 1	Q9HAC8	Up in PMA	1.74649	6.82245e-08	1.96877e-07	0.0103634	-0.378209	1.1403	0.905466	1.98286	1.32708	0.984584	1.24025	-0.082943	0.377037	0.173208
NM_004723	9181	ARHGEF2	Rho/Rac guanine nucleotide exchange factor 2	Q92974	Up in PMA	1.74581	2.4252e-132	3.68769e-130	4.66573	4.87688	6.53248	6.43096	6.57266	5.03626	5.03765	5.17713	4.95724	5.09603	5.03854
NM_005310	2886	GRB7	growth factor receptor bound protein 7	A0A0S2Z4F6	Up in PMA	1.7431	8.25116e-22	7.00082e-21	0.889879	0.934229	2.65662	2.3771	2.69393	1.72992	1.78344	1.89545	1.31699	1.10339	1.68423
NM_001134875	283643	C14orf80	chromosome 14 open reading frame 80	Q86SX3	Up in PMA	1.7424	2.19821e-10	8.06123e-10	-0.045784	0.338033	1.55659	1.44619	2.21602	2.13172	1.80137	2.15868	0.440154	0.83539	0.785422
NM_005252	2353	FOS	Fos proto-oncogene, AP-1 transcription factor subunit	P01100	Up in PMA	1.73852	8.62701e-29	1.07399e-27	1.32573	1.53613	3.03473	3.18791	3.20855	1.89576	2.13409	2.33186	1.41326	1.1827	1.18267
NM_031430	83547	RILP	Rab interacting lysosomal protein	Q96NA2	Up in PMA	1.73825	5.30754e-13	2.45677e-12	-0.165093	0.201489	1.53381	1.76819	1.76781	1.14736	0.984584	0.911142	0.326071	0.331361	1.01551
NM_032899	84985	FAM83A	family with sequence similarity 83 member A	Q86UY5	Up in PMA	1.73757	1.5001e-41	3.19022e-40	2.23205	2.24078	3.939	3.8388	4.04494	2.79015	2.51707	2.41716	2.02615	2.15559	1.87212
NM_206900	6253	RTN2	reticulon 2	A8K7F2	Up in PMA	1.73592	9.19662e-17	5.63065e-16	0.307878	0.649318	2.2723	1.90572	2.20465	1.04834	0.630624	0.613616	0.285946	0.464267	0.352274
NM_017596	23046	KIF21B	kinesin family member 21B	O75037	Up in PMA	1.73439	2.80958e-66	1.16137e-64	3.5853	3.49454	5.25005	5.2246	5.31693	4.09218	4.31382	3.9627	3.16283	3.40698	3.17393
NM_001130967	25946	ZNF385A	zinc finger protein 385A	Q96PM9	Up in PMA	1.73041	2.25093e-21	1.86814e-20	1.98825	1.79531	3.74934	3.14688	3.75247	2.6367	2.46177	2.66646	1.71471	1.98908	2.23382
NM_015481	25946	ZNF385A	zinc finger protein 385A	Q96PM9	Up in PMA	1.7289	1.9943e-21	1.65903e-20	1.98825	1.79531	3.74934	3.14688	3.74856	2.6367	2.46177	2.66646	1.71471	1.98908	2.23382
NM_032421	7461	CLIP2	CAP-Gly domain containing linker protein 2	A0A140VJG6	Up in PMA	1.72767	1.30091e-46	3.30473e-45	3.14571	3.1741	4.73485	4.8172	5.04604	4.21711	3.96983	4.08691	3.24361	3.54344	3.51212
NM_003388	7461	CLIP2	CAP-Gly domain containing linker protein 2	A0A140VJG6	Up in PMA	1.72767	1.31155e-46	3.32781e-45	3.14571	3.1741	4.73485	4.8172	5.04604	4.21711	3.96983	4.08691	3.24361	3.54344	3.51212
NM_144997	201163	FLCN	folliculin	A0A0S2Z5Y7	Up in PMA	1.7254	1.08829e-85	6.54447e-84	3.35533	3.40928	5.02964	5.03898	5.20006	3.7462	3.71468	3.70608	3.46641	3.53843	3.5736
NM_032514	84557	MAP1LC3A	microtubule associated protein 1 light chain 3 alpha	Q9H492	Up in PMA	1.72359	1.14695e-11	4.7558e-11	-0.104205	-0.308571	1.31078	1.30414	1.56922	0.492551	0.504957	0.806627	-0.507511	-0.298663	0.108215
NM_181509	84557	MAP1LC3A	microtubule associated protein 1 light chain 3 alpha	Q9H492	Up in PMA	1.72359	1.1477e-11	4.75797e-11	-0.104205	-0.308571	1.31078	1.30414	1.56922	0.492551	0.504957	0.806627	-0.507511	-0.298663	0.108215
NM_207368	348262	MCRIP1	MAPK regulated corepressor interacting protein 1	A0A024R8R5	Up in PMA	1.72334	2.38156e-18	1.62392e-17	1.87184	1.91659	3.23865	3.55499	3.8973	3.26834	3.4954	3.41758	2.15426	2.42931	2.75279
NM_001040118	116985	ARAP1	ArfGAP with RhoGAP domain, ankyrin repeat and PH domain 1	Q96P48	Up in PMA	1.72268	1.4988e-50	4.35881e-49	3.85049	3.86228	5.41495	5.46612	5.79011	4.73967	4.568	4.60342	4.02196	4.02444	4.28946
NM_152348	124997	WDR81	WD repeat domain 81	Q562E7	Up in PMA	1.7222	1.96639e-27	2.26764e-26	2.04311	2.1197	3.60928	3.65593	4.01269	3.14196	2.87126	3.22825	2.4907	2.46147	2.69863
NM_003764	8676	STX11	syntaxin 11	O75558	Up in PMA	1.72109	1.12499e-12	5.0825e-12	0.4364	0.201489	1.86108	2.09018	2.00925	-0.163828	0.21509	0.944363	0.982349	1.37506	1.05052
NM_001145099	11182	SLC2A6	solute carrier family 2 member 6	Q9UGQ3	Up in PMA	1.72106	5.00067e-40	9.97697e-39	2.2202	2.36319	3.84959	3.92222	4.1672	3.04897	3.07662	3.01809	2.28215	2.38529	2.15556
NM_002675	5371	PML	promyelocytic leukemia	P29590	Up in PMA	1.72097	2.98764e-12	1.3092e-11	0.797165	0.248454	2.12767	1.8386	2.48412	1.3891	1.70941	1.67568	0.476262	0.960681	1.11811
NM_033120	85409	NKD2	naked cuticle homolog 2	Q969F2	Up in PMA	1.71966	5.16636e-07	1.36708e-06	-0.775211	-0.788002	0.552827	0.445841	1.1141	0.374876	0.21509	0.613616	-0.249866	-0.916753	0.0401552
NR_003531	55384	MEG3	maternally expressed 3 (non-protein coding)	NA	Up in PMA	1.71949	1.82561e-22	1.59604e-21	2.7682	2.40524	4.15963	4.08312	4.582	2.90781	2.69065	3.23498	3.06545	3.00307	2.7947
NM_001030002	2886	GRB7	growth factor receptor bound protein 7	A0A0S2Z4F6	Up in PMA	1.71747	1.02703e-21	8.6622e-21	0.889879	0.934229	2.61382	2.3771	2.66932	1.71386	1.7469	1.86106	1.29694	1.01947	1.61573
NM_004761	5863	RGL2	ral guanine nucleotide dissociation stimulator like 2	O15211	Up in PMA	1.71711	4.23008e-39	8.26147e-38	2.26705	2.35248	3.89051	3.99338	4.12558	2.95641	2.92131	2.78123	2.4907	2.88947	2.7947
NM_014858	9911	TMCC2	transmembrane and coiled-coil domain family 2	O75069	Up in PMA	1.7146	1.9934e-17	1.27741e-16	0.976994	1.01793	2.40374	2.87268	2.74979	1.04834	1.39205	1.09988	0.851003	1.35237	1.44201
NM_003926	53615	MBD3	methyl-CpG binding domain protein 3	O95983	Up in PMA	1.71302	2.52076e-32	3.74734e-31	2.04311	2.01494	3.51938	3.65593	3.92529	3.45871	3.53345	3.67673	2.49949	2.48252	2.61922
NM_021034	10410	IFITM3	interferon induced transmembrane protein 3	Q01628	Up in PMA	1.71124	2.64938e-05	5.83368e-05	-1.21585	-1.67668	-0.0588058	0.0305674	0.14575	-0.163828	0.1039	0.183758	-1.96336	-0.532014	-1.05331
NM_001039999	644815	FAM83G	family with sequence similarity 83 member G	A6ND36	Up in PMA	1.71087	1.23413e-35	2.08841e-34	3.29445	3.25683	4.86374	4.7819	5.21856	4.19413	4.12383	4.16649	3.33984	3.71332	3.78589
NM_005632	6650	CAPN15	calpain 15	O75808	Up in PMA	1.7106	1.84429e-20	1.45359e-19	2.20825	2.13227	3.4602	3.82152	4.19333	3.37945	3.40448	3.60063	2.64934	2.90514	2.88478
NM_001163811	124997	WDR81	WD repeat domain 81	Q562E7	Up in PMA	1.70726	1.35426e-24	1.32488e-23	1.8412	1.93105	3.36662	3.44646	3.81739	2.85751	2.68099	2.98654	2.38069	2.19438	2.51024
NM_001165960	59344	ALOXE3	arachidonate lipoxygenase 3	Q9BYJ1	Up in PMA	1.70691	1.06383e-12	4.81746e-12	-0.165093	0.293939	1.96691	1.61616	1.51499	0.529735	0.670192	0.484058	0.476262	0.546523	0.2354
NM_021628	59344	ALOXE3	arachidonate lipoxygenase 3	Q9BYJ1	Up in PMA	1.70691	1.06381e-12	4.81746e-12	-0.165093	0.293939	1.96691	1.61616	1.51499	0.529735	0.670192	0.484058	0.476262	0.546523	0.2354
NM_001080527	4648	MYO7B	myosin VIIB	Q6PIF6	Up in PMA	1.7053	0.000132142	0.000267145	-1.21585	-1.51107	-0.548843	0.253095	0.48362	-0.572931	-0.453502	-0.820192	-1.11173	-0.619013	-3.56482
NM_001127245	56262	LRRC8A	leucine rich repeat containing 8 family member A	A0A024R892	Up in PMA	1.70357	1.4826e-108	1.45445e-106	4.83852	4.83711	6.4731	6.45497	6.66323	5.49336	5.46072	5.40751	5.00282	5.20769	5.23208
NM_001163673	124997	WDR81	WD repeat domain 81	Q562E7	Up in PMA	1.70248	1.73991e-24	1.69594e-23	1.8412	1.94538	3.36662	3.45769	3.81739	2.85751	2.68099	2.99449	2.38069	2.19438	2.51024
NM_019594	56262	LRRC8A	leucine rich repeat containing 8 family member A	A0A024R892	Up in PMA	1.7023	4.17078e-109	4.12965e-107	4.84046	4.84094	6.4731	6.45776	6.66531	5.49336	5.46072	5.41345	5.00436	5.20769	5.23208
NM_001127244	56262	LRRC8A	leucine rich repeat containing 8 family member A	A0A024R892	Up in PMA	1.70091	1.08079e-107	1.05058e-105	4.84239	4.84286	6.4731	6.45916	6.66583	5.49453	5.46354	5.41641	5.00591	5.22027	5.23589
NM_152832	23625	FAM89B	family with sequence similarity 89 member B	Q8N5H3	Up in PMA	1.69946	5.4571e-18	3.65547e-17	1.8566	1.82659	3.22449	3.43514	3.80615	2.65365	2.85418	3.09406	1.60484	1.98908	2.05568
NM_004755	9252	RPS6KA5	ribosomal protein S6 kinase A5	O75582	Up in PMA	1.69874	2.58346e-14	1.33099e-13	0.663481	0.814487	2.39112	1.87255	2.65267	0.827226	0.630624	0.806627	1.27661	1.13031	1.01551
NM_003627	8501	SLC43A1	solute carrier family 43 member 1	A0A024R4Y3	Up in PMA	1.69793	2.09019e-19	1.52645e-18	0.62803	0.462764	2.286	2.03128	2.18162	0.969337	1.21608	0.976836	1.07944	1.10339	1.11811
NM_014901	22838	RNF44	ring finger protein 44	A0A024R7Q1	Up in PMA	1.69729	1.93095e-38	3.67347e-37	3.48978	3.35129	5.05386	4.9263	5.301	3.95539	4.03569	4.27819	3.70951	3.73978	4.04659
NM_080732	112398	EGLN2	egl-9 family hypoxia inducible factor 2	A0A024R0R2	Up in PMA	1.69657	5.31973e-51	1.56418e-49	3.6263	3.68156	5.29307	5.19807	5.49909	4.35816	4.5469	4.57453	3.71708	3.84104	4.08931
NM_053046	112398	EGLN2	egl-9 family hypoxia inducible factor 2	A0A024R0R2	Up in PMA	1.69502	6.9168e-51	2.02538e-49	3.6263	3.69009	5.29477	5.20141	5.50257	4.36074	4.54955	4.57453	3.71708	3.84104	4.08931
NM_017914	55009	C19orf24	chromosome 19 open reading frame 24	Q9BVV8	Up in PMA	1.69383	1.44227e-10	5.40168e-10	0.698081	0.248454	1.96691	2.09018	2.28246	1.69761	2.11987	2.08612	0.11326	0.733721	1.27439
NM_025047	80117	ARL14	ADP ribosylation factor like GTPase 14	Q8N4G2	Up in PMA	1.69314	4.39083e-35	7.21791e-34	1.55066	1.62779	3.27344	3.26663	3.23675	1.44856	1.43862	1.46291	1.97659	2.35136	2.27881
NM_031937	83874	TBC1D10A	TBC1 domain family member 10A	A7E244	Up in PMA	1.69297	5.24841e-25	5.2578e-24	1.49271	1.71398	3.14405	3.35334	3.33393	2.57578	2.36863	2.45222	1.58843	1.6601	2.20302
NM_001136197	51343	FZR1	fizzy and cell division cycle 20 related 1	Q9UM11	Up in PMA	1.69194	6.1537e-25	6.14735e-24	2.08293	1.90197	3.42968	3.6164	3.89022	3.20653	3.35678	3.3448	2.46397	2.90514	2.67639
NM_005842	10253	SPRY2	sprouty RTK signaling antagonist 2	O43597	Up in PMA	1.69176	2.89106e-46	7.22358e-45	2.7185	2.44611	4.19998	4.18796	4.37431	2.60221	2.66149	2.87897	2.7994	2.9436	2.93249
NM_001953	1890	TYMP	thymidine phosphorylase	B2RBL3	Up in PMA	1.6913	1.86344e-11	7.57909e-11	0.554403	-0.117805	1.82401	1.44619	2.13444	0.914161	1.0758	0.877138	0.11326	0.585956	0.460387
NM_001113755	1890	TYMP	thymidine phosphorylase	B2RBL3	Up in PMA	1.6913	1.86503e-11	7.58409e-11	0.554403	-0.117805	1.82401	1.44619	2.13444	0.914161	1.0758	0.877138	0.11326	0.585956	0.460387
NM_052843	84033	OBSCN	obscurin, cytoskeletal calmodulin and titin-interacting RhoGEF	Q5VST9	Up in PMA	1.69109	1.27484e-20	1.01681e-19	2.55823	2.56219	3.85879	4.11183	4.6103	3.8231	3.85863	3.84889	2.92881	3.29841	3.21309
NM_025106	80176	SPSB1	splA/ryanodine receptor domain and SOCS box containing 1	A0A024R4G8	Up in PMA	1.69084	6.77586e-69	2.99263e-67	3.70921	3.73613	5.45793	5.33831	5.4115	4.28393	4.01663	4.22173	3.8674	4.15144	3.87161
NM_001001549	2887	GRB10	growth factor receptor bound protein 10	Q13322	Up in PMA	1.68905	4.61183e-288	4.90883e-285	6.05486	6.05403	7.72519	7.76847	7.73707	6.0263	6.03485	6.05515	6.08735	6.18933	6.13987
NM_006026	8971	H1FX	H1 histone family member X	Q92522	Up in PMA	1.68893	1.78557e-30	2.41802e-29	2.27852	2.60793	3.98591	3.98565	4.34092	3.78516	3.87142	3.81786	2.68834	2.93599	3.13367
NM_033240	5371	PML	promyelocytic leukemia	P29590	Up in PMA	1.68875	1.07278e-20	8.59193e-20	1.13687	0.649318	2.44095	2.51247	2.67757	1.82273	2.03148	2.02532	1.1482	1.44106	1.54382
NM_001198810	8501	SLC43A1	solute carrier family 43 member 1	A0A024R4Y3	Up in PMA	1.68754	3.65903e-19	2.62976e-18	0.62803	0.462764	2.2723	2.03128	2.16997	0.969337	1.21608	0.944363	1.05577	1.10339	1.11811
NM_001098785	23625	FAM89B	family with sequence similarity 89 member B	Q8N5H3	Up in PMA	1.68688	9.35957e-18	6.14958e-17	1.88691	1.82659	3.22449	3.44646	3.80615	2.65365	2.85418	3.09406	1.60484	1.98908	2.05568
NM_001098784	23625	FAM89B	family with sequence similarity 89 member B	Q8N5H3	Up in PMA	1.68688	9.38052e-18	6.15954e-17	1.88691	1.82659	3.22449	3.44646	3.80615	2.65365	2.85418	3.09406	1.60484	1.98908	2.05568
NM_005481	10025	MED16	mediator complex subunit 16	Q9Y2X0	Up in PMA	1.68641	5.98955e-16	3.45169e-15	0.516131	0.462764	1.86108	2.06103	2.33558	1.69761	1.70941	1.87836	1.10273	1.07595	1.05052
NM_001086	13	AADAC	arylacetamide deacetylase	P22760	Up in PMA	1.68593	4.20575e-68	1.82718e-66	4.42102	4.18253	6.04902	5.89774	6.00292	3.8782	3.73348	4.01446	4.55252	4.68616	4.36791
NM_023085	11132	CAPN10	calpain 10	Q9HC96	Up in PMA	1.68583	5.15793e-13	2.39064e-12	1.16188	1.21997	2.67755	2.42365	3.21423	2.11957	2.20315	2.5199	1.37552	1.64151	1.89156
NM_001013627	340527	NHSL2	NHS like 2	A0A0J9YY34	Up in PMA	1.68496	3.4322e-06	8.31697e-06	-0.775211	-1.36253	0.410029	0.0305674	0.693503	-1.1461	-1.22125	-0.712712	-0.310093	-0.619013	-0.555252
NM_024667	79720	VPS37B	VPS37B, ESCRT-I subunit	A0A024RBU0	Up in PMA	1.68393	5.6342e-59	2.04329e-57	3.21902	3.26256	4.87738	4.78636	5.03805	3.60961	3.73814	3.58492	3.33493	3.41248	3.60338
NM_005311	2887	GRB10	growth factor receptor bound protein 10	Q13322	Up in PMA	1.68283	1.27223e-289	1.42544e-286	6.0764	6.0778	7.74082	7.78528	7.754	6.04327	6.05367	6.07027	6.10548	6.20208	6.15905
NM_001001555	2887	GRB10	growth factor receptor bound protein 10	Q13322	Up in PMA	1.6821	7.61199e-288	7.71639e-285	6.07804	6.0778	7.73989	7.78751	7.75327	6.04888	6.05461	6.07121	6.10692	6.20445	6.15905
NM_001001550	2887	GRB10	growth factor receptor bound protein 10	Q13322	Up in PMA	1.68062	6.24483e-290	7.38555e-287	6.07968	6.07698	7.74361	7.78528	7.74862	6.04247	6.05367	6.06839	6.10692	6.20208	6.16006
NM_003370	7408	VASP	vasodilator-stimulated phosphoprotein	A0A024R0V4	Up in PMA	1.67841	5.68221e-215	2.19932e-212	5.31467	5.36911	7.00785	7.01355	7.03285	5.64085	5.60934	5.67452	5.31217	5.39418	5.49934
NR_002766	55384	MEG3	maternally expressed 3 (non-protein coding)	NA	Up in PMA	1.67553	3.75445e-23	3.38664e-22	2.68439	2.33082	4.05952	3.99338	4.41436	2.81296	2.61156	3.14496	3.01111	2.9587	2.70963
NM_002739	5582	PRKCG	protein kinase C gamma	B2R5T1	Up in PMA	1.67545	1.0551e-05	2.42979e-05	-0.228663	0.0506573	1.22806	0.905466	2.02227	-0.423299	0.414655	0.770035	-0.136466	0.661729	0.460387
NM_002214	3696	ITGB8	integrin subunit beta 8	P26012	Up in PMA	1.67461	2.01441e-15	1.122e-14	0.698081	0.152943	2.18727	2.06103	1.95597	0.454382	-0.292706	0.183758	1.00724	0.867747	1.15075
NR_003530	55384	MEG3	maternally expressed 3 (non-protein coding)	NA	Up in PMA	1.67445	2.30105e-29	2.95624e-28	3.00079	2.70373	4.37038	4.4295	4.72224	3.10548	3.03933	3.47554	3.38802	3.32196	3.12548
NR_027464	150209	AIFM3	apoptosis inducing factor, mitochondria associated 3	Q96NN9	Up in PMA	1.6741	2.46002e-06	6.06332e-06	-1.09245	-1.22787	0.306319	0.615845	0.192571	-0.105648	-0.370865	-0.0579674	-0.911831	-0.372331	-0.664588
NM_001145639	26086	GPSM1	G-protein signaling modulator 1	A0A0A0MSK4	Up in PMA	1.67344	2.42105e-09	8.04674e-09	0.307878	0.102707	1.74688	1.20102	2.15822	1.28421	1.04603	1.26676	-0.082943	0.546523	0.699781
NM_018976	54407	SLC38A2	solute carrier family 38 member 2	Q8NHT5	Up in PMA	1.67299	2.20116e-145	3.93767e-143	6.94292	6.82231	8.60726	8.57486	8.48531	6.69847	6.85072	6.8304	7.04686	6.94913	7.13697
NR_037661	100528031	FKBP1A-SDCBP2	FKBP1A-SDCBP2 readthrough (NMD candidate)	NA	Up in PMA	1.6715	5.80144e-33	8.91062e-32	1.47286	1.41784	3.02659	3.06114	3.15044	1.72992	1.70941	1.91233	2.03828	1.86634	2.10648
NM_006384	10519	CIB1	calcium and integrin binding 1	Q99828	Up in PMA	1.67136	9.9058e-148	1.78707e-145	5.39859	5.54989	7.13107	7.08317	7.21113	5.95547	5.79306	5.91659	5.60191	5.70297	5.72202
NM_001163809	124997	WDR81	WD repeat domain 81	Q562E7	Up in PMA	1.67117	2.14279e-30	2.89072e-29	2.90777	2.84794	4.40531	4.30448	4.80931	3.9588	3.82835	4.05304	3.16836	3.36793	3.4995
NM_032902	84988	PPP1R16A	protein phosphatase 1 regulatory subunit 16A	Q96I34	Up in PMA	1.67064	1.39897e-12	6.27766e-12	1.62447	1.39715	2.9076	2.98559	3.47318	2.85751	2.66149	3.01809	1.60484	2.0182	2.49761
NM_001170688	142678	MIB2	mindbomb E3 ubiquitin protein ligase 2	Q96AX9	Up in PMA	1.66846	2.67846e-05	5.89467e-05	-1.09245	-0.991235	-0.283118	0.352684	0.932929	0.290731	0.548074	0.484058	-1.11173	-1.44296	-0.453621
NM_001093767	348262	MCRIP1	MAPK regulated corepressor interacting protein 1	A0A024R8R5	Up in PMA	1.66738	5.44421e-19	3.87354e-18	1.72856	1.76332	3.09042	3.30443	3.67627	3.12383	3.3137	3.28121	2.0503	2.31662	2.55969
NM_001113756	1890	TYMP	thymidine phosphorylase	B2RBL3	Up in PMA	1.6661	4.44977e-11	1.74322e-10	0.591686	-0.117805	1.82401	1.44619	2.13444	0.914161	1.0758	0.877138	0.11326	0.585956	0.460387
NM_033249	5371	PML	promyelocytic leukemia	P29590	Up in PMA	1.66514	2.07461e-11	8.38349e-11	0.797165	0.248454	2.04953	1.80382	2.43629	1.36872	1.69029	1.50805	0.440154	0.960681	1.11811
NM_014675	9696	CROCC	ciliary rootlet coiled-coil, rootletin	Q5TZA2	Up in PMA	1.66417	2.24681e-09	7.48865e-09	-0.228663	-0.451381	0.801944	1.2535	1.49645	0.942013	0.952849	0.944363	0.158408	0.464267	0.173208
NM_001687	513	ATP5D	ATP synthase, H+ transporting, mitochondrial F1 complex, delta subunit	P30049	Up in PMA	1.66326	1.14514e-16	6.95313e-16	1.08552	0.905213	2.36555	2.59614	2.83342	2.46497	2.41595	2.78123	1.00724	1.35237	1.27439
NM_015927	7041	TGFB1I1	transforming growth factor beta 1 induced transcript 1	O43294	Up in PMA	1.66261	2.19407e-28	2.68279e-27	2.23205	2.2752	3.9039	3.70386	4.02568	3.02312	2.79277	2.54177	2.08579	1.83395	2.2185
NM_001142864	9780	PIEZO1	piezo type mechanosensitive ion channel component 1	Q92508	Up in PMA	1.66077	1.96316e-49	5.41345e-48	4.68311	4.62435	6.07785	6.23444	6.56767	5.63553	5.73361	5.83922	5.0485	5.22027	5.16974
NM_002513	4832	NME3	NME/NM23 nucleoside diphosphate kinase 3	Q13232	Up in PMA	1.66058	1.83288e-06	4.57532e-06	0.0644072	-0.00334013	0.839581	1.61616	2.08566	1.48688	1.46135	1.89545	-0.136466	0.661729	0.608732
NM_024616	79669	C3orf52	chromosome 3 open reading frame 52	Q5BVD1	Up in PMA	1.66034	2.1327e-89	1.40997e-87	3.67921	3.70701	5.41651	5.3138	5.305	3.61394	3.52808	3.49248	3.65148	3.86127	3.66682
NM_022161	79444	BIRC7	baculoviral IAP repeat containing 7	Q96CA5	Up in PMA	1.65974	0.000496813	0.000932724	-1.85342	-0.991235	0.306319	-1.23379	0.365994	-1.1461	-0.541162	-0.125304	-0.821394	-1.80155	-0.453621
NM_139317	79444	BIRC7	baculoviral IAP repeat containing 7	Q96CA5	Up in PMA	1.65973	0.000497075	0.000933052	-1.85342	-0.991235	0.306319	-1.23379	0.365994	-1.1461	-0.541162	-0.125304	-0.821394	-1.80155	-0.453621
NM_001164719	7041	TGFB1I1	transforming growth factor beta 1 induced transcript 1	O43294	Up in PMA	1.65926	6.39634e-28	7.58159e-27	2.23205	2.2752	3.89499	3.70386	4.02568	3.02312	2.79277	2.53088	2.08579	1.83395	2.2185
NM_001042454	7041	TGFB1I1	transforming growth factor beta 1 induced transcript 1	O43294	Up in PMA	1.65926	6.43294e-28	7.62073e-27	2.23205	2.2752	3.89499	3.70386	4.02568	3.02312	2.79277	2.53088	2.08579	1.83395	2.2185
NM_004204	9091	PIGQ	phosphatidylinositol glycan anchor biosynthesis class Q	B2RAU6	Up in PMA	1.65908	9.16559e-20	6.85825e-19	1.88691	1.45836	3.09042	3.16069	3.6045	2.84281	2.84557	2.96242	1.97659	2.26896	2.08975
NM_001784	976	ADGRE5	adhesion G protein-coupled receptor E5	P48960	Up in PMA	1.65838	4.36981e-77	2.26337e-75	4.16068	4.19157	5.79496	5.67775	5.97222	4.66434	4.73822	4.74448	4.33381	4.47134	4.53486
NM_020895	57655	GRAMD1A	GRAM domain containing 1A	Q96CP6	Up in PMA	1.65793	7.10515e-69	3.13156e-67	4.94319	4.93007	6.45048	6.53533	6.76307	5.6108	5.62201	5.79893	4.87171	5.09774	5.12937
NM_001136199	57655	GRAMD1A	GRAM domain containing 1A	Q96CP6	Up in PMA	1.6577	4.81489e-69	2.13986e-67	4.94319	4.93007	6.44972	6.53533	6.76307	5.6108	5.62075	5.79893	4.87171	5.09603	5.12527
NM_001080976	29940	DSE	dermatan sulfate epimerase	Q9UL01	Up in PMA	1.65752	1.01255e-71	4.6961e-70	3.75922	3.46004	5.3299	5.26351	5.21147	3.46832	3.44497	3.55297	3.79062	3.79551	3.59154
NM_013352	29940	DSE	dermatan sulfate epimerase	Q9UL01	Up in PMA	1.65752	1.00941e-71	4.69177e-70	3.75922	3.46004	5.3299	5.26351	5.21147	3.46832	3.44497	3.55297	3.79062	3.79551	3.59154
NM_024029	78992	YIPF2	Yip1 domain family member 2	A0A024R7E1	Up in PMA	1.65747	1.57743e-09	5.33105e-09	0.21536	0.649318	1.87927	1.57551	2.42653	1.83764	1.65128	2.15868	0.675766	1.13031	1.15075
NR_033359	55384	MEG3	maternally expressed 3 (non-protein coding)	NA	Up in PMA	1.65704	3.0572e-19	2.2084e-18	2.79242	2.36319	4.06748	4.01634	4.53509	2.83541	2.67128	3.22149	2.96738	3.01034	2.7739
NM_001009813	56917	MEIS3	Meis homeobox 3	A0A024R0S2	Up in PMA	1.65675	1.86299e-19	1.36757e-18	1.41164	1.04479	2.58086	2.87268	3.07123	2.35532	2.28189	2.30653	1.33676	1.48344	1.68423
NM_014855	9907	AP5Z1	adaptor related protein complex 5 zeta 1 subunit	O43299	Up in PMA	1.65475	1.93855e-13	9.28619e-13	0.797165	1.39715	2.32632	2.75019	3.05231	2.04448	1.93732	2.02532	1.21383	1.30589	1.18267
NM_145182	29108	PYCARD	PYD and CARD domain containing	Q9ULZ3	Up in PMA	1.65403	2.55037e-08	7.65758e-08	-0.228663	-0.788002	0.682756	1.14655	1.27504	0.492551	0.21509	0.528549	-0.0313345	0.464267	-0.0312752
NM_013258	29108	PYCARD	PYD and CARD domain containing	Q9ULZ3	Up in PMA	1.65403	2.55544e-08	7.66957e-08	-0.228663	-0.788002	0.682756	1.14655	1.27504	0.492551	0.21509	0.528549	-0.0313345	0.464267	-0.0312752
NM_148920	9091	PIGQ	phosphatidylinositol glycan anchor biosynthesis class Q	B2RAU6	Up in PMA	1.65224	1.89048e-19	1.38535e-18	1.88691	1.45836	3.07473	3.16069	3.60017	2.84281	2.84557	2.96242	1.97659	2.26896	2.08975
NM_001171747	79669	C3orf52	chromosome 3 open reading frame 52	Q5BVD1	Up in PMA	1.65207	3.74136e-76	1.90086e-74	3.53833	3.54715	5.26568	5.16077	5.13262	3.49206	3.33847	3.35101	3.47981	3.73102	3.54318
NR_033360	55384	MEG3	maternally expressed 3 (non-protein coding)	NA	Up in PMA	1.65131	2.02283e-20	1.59018e-19	2.73526	2.22912	3.97326	4.01634	4.37431	2.74344	2.5386	3.1161	2.8346	2.89733	2.69863
NM_001145652	135398	C6orf141	chromosome 6 open reading frame 141	A0A024RD72	Up in PMA	1.64925	2.11954e-62	8.14453e-61	3.59909	3.19223	5.00915	5.07223	5.07444	3.50613	3.47321	3.36334	3.19568	3.32778	3.3102
NM_001040195	57085	AGTRAP	angiotensin II receptor associated protein	Q6RW13	Up in PMA	1.64885	7.44898e-23	6.59625e-22	2.52006	2.70373	4.02318	4.16074	4.50294	3.91731	3.89666	4.1805	3.01111	3.43964	3.4995
NM_024787	79845	RNF122	ring finger protein 122	Q9H9V4	Up in PMA	1.6482	8.50315e-08	2.42908e-07	-0.515313	-0.886043	0.552827	0.905466	0.987054	-0.105648	-0.292706	-0.195937	-0.310093	0.0220005	0.29502
NM_078481	976	ADGRE5	adhesion G protein-coupled receptor E5	P48960	Up in PMA	1.6467	1.689e-77	8.8126e-76	4.19136	4.21835	5.81281	5.69446	5.98889	4.68509	4.74055	4.77481	4.35578	4.48965	4.54717
NM_020436	57167	SALL4	spalt like transcription factor 4	Q9UJQ4	Up in PMA	1.64643	2.60504e-08	7.80194e-08	-0.104205	-0.788002	0.912032	1.08995	1.3179	0.290731	-0.453502	0.127017	0.158408	0.132657	-0.453621
NR_033358	55384	MEG3	maternally expressed 3 (non-protein coding)	NA	Up in PMA	1.64506	7.78388e-24	7.33201e-23	2.86273	2.51495	4.19273	4.19469	4.5509	2.91485	2.77473	3.30698	3.15728	3.14184	2.89445
NM_001001975	513	ATP5D	ATP synthase, H+ transporting, mitochondrial F1 complex, delta subunit	P30049	Up in PMA	1.64498	1.37339e-14	7.18698e-14	0.948536	0.845367	2.23041	2.46874	2.72612	2.30258	2.26906	2.68623	0.851003	1.1827	1.21389
NM_013379	29952	DPP7	dipeptidyl peptidase 7	Q9UHL4	Up in PMA	1.64475	7.88523e-17	4.84587e-16	2.04311	2.00129	3.46623	3.51255	3.89376	3.2793	3.3507	3.69637	1.88555	2.5931	2.36479
NM_001025160	976	ADGRE5	adhesion G protein-coupled receptor E5	P48960	Up in PMA	1.64404	5.47012e-77	2.81956e-75	4.19136	4.21835	5.81163	5.6897	5.9864	4.68303	4.74055	4.76554	4.35335	4.48965	4.54717
NM_152553	154214	RNF217	ring finger protein 217	B3KVC8	Up in PMA	1.64389	2.38021e-42	5.21833e-41	2.12168	2.04185	3.7592	3.75936	3.63024	1.82273	1.61118	1.82584	2.14307	1.9743	1.85241
NM_001029896	11152	WDR45	WD repeat domain 45	A0A024QYX1	Up in PMA	1.64387	3.52614e-77	1.83084e-75	3.30009	3.30761	4.89982	5.00876	4.92994	3.60526	3.75664	3.76305	3.63959	3.58296	3.42139
NR_027032	100130776	AGAP2-AS1	AGAP2 antisense RNA 1	NA	Up in PMA	1.64338	4.06802e-22	3.50182e-21	1.66001	1.87229	3.2102	3.36532	3.55609	2.69515	2.60136	2.98654	1.81681	2.07474	2.26397
NM_182533	199990	FAAP20	Fanconi anemia core complex associated protein 20	Q6ZRT9	Up in PMA	1.64336	8.88784e-08	2.53252e-07	-0.775211	-0.696202	0.506781	0.838327	0.932929	0.246744	0.21509	0.438151	-0.507511	-0.449965	0.0401552
NM_016573	51291	GMIP	GEM interacting protein	B4DLZ1	Up in PMA	1.64212	1.66578e-14	8.67018e-14	1.16188	1.5735	3.0826	2.67522	3.12049	2.2918	1.90451	2.04076	1.41326	2.11573	1.54382
NM_020350	57085	AGTRAP	angiotensin II receptor associated protein	Q6RW13	Up in PMA	1.64205	5.22149e-23	4.66254e-22	2.5297	2.71213	4.02727	4.16074	4.50526	3.91731	3.89666	4.1805	3.02336	3.44501	3.4995
NM_001040194	57085	AGTRAP	angiotensin II receptor associated protein	Q6RW13	Up in PMA	1.64205	5.24148e-23	4.67844e-22	2.5297	2.71213	4.02727	4.16074	4.50526	3.91731	3.89666	4.1805	3.02336	3.44501	3.4995
NM_032413	84419	C15orf48	chromosome 15 open reading frame 48	A0A024R5U4	Up in PMA	1.64182	1.98458e-43	4.51848e-42	3.36074	3.18017	5.03574	4.9263	4.75575	3.06172	2.96174	2.98654	3.29506	2.87362	3.09226
NM_197955	84419	C15orf48	chromosome 15 open reading frame 48	A0A024R5U4	Up in PMA	1.64182	1.9516e-43	4.44814e-42	3.36074	3.18017	5.03574	4.9263	4.75575	3.06172	2.96174	2.98654	3.29506	2.87362	3.09226
NM_024306	79152	FA2H	fatty acid 2-hydroxylase	Q7L5A8	Up in PMA	1.6412	7.25504e-76	3.65119e-74	4.81507	4.96739	6.46635	6.39782	6.69712	5.42469	5.40611	5.55325	5.14839	5.3069	5.35273
NM_213725	6176	RPLP1	ribosomal protein lateral stalk subunit P1	A0A024R608	Up in PMA	1.64072	6.47899e-18	4.3169e-17	4.61458	4.55366	5.95462	5.9992	6.60709	5.69402	5.84369	5.96899	4.73123	4.97315	5.47054
NM_015526	25999	CLIP3	CAP-Gly domain containing linker protein 3	Q96DZ5	Up in PMA	1.63854	3.77929e-07	1.01174e-06	-0.104205	-0.886043	0.682756	0.969618	1.41981	0.374876	0.414655	0.484058	0.476262	-0.449965	0.173208
NM_007075	11152	WDR45	WD repeat domain 45	A0A024QYX1	Up in PMA	1.63828	1.74129e-78	9.31371e-77	3.31689	3.30761	4.90648	5.00876	4.93166	3.61826	3.75664	3.76305	3.63959	3.58296	3.42139
NM_005178	602	BCL3	B-cell CLL/lymphoma 3	P20749	Up in PMA	1.63779	2.65141e-37	4.88262e-36	2.7185	2.85554	4.32134	4.2474	4.60598	3.62257	3.63693	3.53126	2.64934	2.77471	3.01458
NM_145901	3159	HMGA1	high mobility group AT-hook 1	P17096	Up in PMA	1.63633	4.14721e-119	4.9879e-117	7.1508	7.20779	8.73945	8.75773	8.93761	7.79843	7.81449	7.94359	7.47511	7.55457	7.65921
NM_145902	3159	HMGA1	high mobility group AT-hook 1	P17096	Up in PMA	1.63601	2.0843e-119	2.56478e-117	7.1508	7.20779	8.73929	8.75773	8.93686	7.79843	7.81449	7.94334	7.47484	7.55457	7.65885
NM_020160	56917	MEIS3	Meis homeobox 3	A0A024R0S2	Up in PMA	1.63435	5.04882e-18	3.38304e-17	1.49271	1.04479	2.59193	2.90585	3.10221	2.39616	2.29461	2.33186	1.33676	1.48344	1.70635
NM_145905	3159	HMGA1	high mobility group AT-hook 1	P17096	Up in PMA	1.63435	1.06036e-119	1.33568e-117	7.14807	7.20742	8.73789	8.75261	8.93374	7.79653	7.81422	7.94025	7.47456	7.55395	7.65779
NM_001040197	57085	AGTRAP	angiotensin II receptor associated protein	Q6RW13	Up in PMA	1.63416	2.30678e-23	2.11121e-22	2.57694	2.71213	4.04349	4.17442	4.5191	3.92431	3.92556	4.20469	3.05355	3.45036	3.52462
NM_001040196	57085	AGTRAP	angiotensin II receptor associated protein	Q6RW13	Up in PMA	1.63416	2.31416e-23	2.11614e-22	2.57694	2.71213	4.04349	4.17442	4.5191	3.92431	3.92556	4.20469	3.05355	3.45036	3.52462
NM_145899	3159	HMGA1	high mobility group AT-hook 1	P17096	Up in PMA	1.63333	5.59238e-119	6.68823e-117	7.14924	7.20668	8.73649	8.75232	8.93298	7.7951	7.81229	7.94077	7.47288	7.55301	7.65673
NM_002131	3159	HMGA1	high mobility group AT-hook 1	P17096	Up in PMA	1.63301	2.96212e-119	3.6033e-117	7.14924	7.20668	8.73633	8.75232	8.93223	7.7951	7.81229	7.94051	7.4726	7.55301	7.65637
NM_145903	3159	HMGA1	high mobility group AT-hook 1	P17096	Up in PMA	1.63285	1.94721e-119	2.42411e-117	7.14924	7.20668	8.73633	8.75232	8.9318	7.7951	7.81201	7.94	7.47232	7.55301	7.65637
NM_182398	9252	RPS6KA5	ribosomal protein S6 kinase A5	O75582	Up in PMA	1.63242	1.31503e-09	4.47622e-09	0.166776	-0.0594375	1.55659	1.03104	1.91467	0.154529	0.0449171	0.0679521	0.285946	0.235427	0.0401552
NM_002357	4084	MXD1	MAX dimerization protein 1	B7ZLI7	Up in PMA	1.63063	1.21045e-40	2.47771e-39	1.93122	2.06827	3.69904	3.53393	3.5783	2.08252	1.93732	1.86106	1.88555	1.85024	1.70635
NM_000858	2987	GUK1	guanylate kinase 1	Q16774	Up in PMA	1.62996	1.63489e-25	1.69195e-24	2.54878	2.74525	4.01087	4.29199	4.46053	3.85641	3.77943	3.91741	2.94178	2.99577	3.45445
NM_176871	64236	PDLIM2	PDZ and LIM domain 2	Q96JY6	Up in PMA	1.6275	1.46415e-10	5.47495e-10	0.166776	0.293939	1.38902	1.93815	1.99611	1.57845	1.52748	1.96184	1.05577	1.35237	1.51904
NM_001161780	54704	PDP1	pyruvate dehyrogenase phosphatase catalytic subunit 1	Q9P0J1	Up in PMA	1.62737	9.25845e-36	1.58436e-34	2.31242	2.19356	3.99844	3.8977	3.70885	2.13172	1.98517	2.02532	2.34208	2.57361	2.44594
NM_001161778	54704	PDP1	pyruvate dehyrogenase phosphatase catalytic subunit 1	Q9P0J1	Up in PMA	1.62737	9.25629e-36	1.58436e-34	2.31242	2.19356	3.99844	3.8977	3.70885	2.13172	1.98517	2.02532	2.34208	2.57361	2.44594
NM_001161779	54704	PDP1	pyruvate dehyrogenase phosphatase catalytic subunit 1	Q9P0J1	Up in PMA	1.62737	9.24951e-36	1.58436e-34	2.31242	2.19356	3.99844	3.8977	3.70885	2.13172	1.98517	2.02532	2.34208	2.57361	2.44594
NM_001199570	25999	CLIP3	CAP-Gly domain containing linker protein 3	Q96DZ5	Up in PMA	1.62625	1.10098e-06	2.81365e-06	-0.104205	-0.886043	0.640733	0.969618	1.41981	0.374876	0.414655	0.484058	0.476262	-0.449965	0.173208
NM_015242	116985	ARAP1	ArfGAP with RhoGAP domain, ankyrin repeat and PH domain 1	Q96P48	Up in PMA	1.62547	2.06579e-48	5.49708e-47	3.95432	3.95722	5.42736	5.45775	5.79201	4.74955	4.63452	4.66201	4.09635	4.11484	4.36443
NM_018444	54704	PDP1	pyruvate dehyrogenase phosphatase catalytic subunit 1	Q9P0J1	Up in PMA	1.62387	2.65564e-35	4.42358e-34	2.31242	2.19356	3.99844	3.88943	3.70481	2.13172	1.96939	2.00971	2.33226	2.56377	2.44594
NM_001161781	54704	PDP1	pyruvate dehyrogenase phosphatase catalytic subunit 1	Q9P0J1	Up in PMA	1.62386	2.63411e-35	4.39115e-34	2.31242	2.19356	3.99844	3.88943	3.70481	2.13172	1.96939	2.00971	2.33226	2.56377	2.44594
NR_030407	768213	MIR671	microRNA 671	NA	Up in PMA	1.62379	4.32198e-06	1.03343e-05	-0.978773	-0.528462	0.410029	0.253095	1.18528	0.290731	0.589939	0.438151	-0.579814	-0.228575	-0.106427
NM_018565	347735	SERINC2	serine incorporator 2	Q96IM8	Up in PMA	1.62263	1.79731e-29	2.31746e-28	2.24381	2.64351	3.92593	4.03145	4.2105	3.45871	3.43352	3.57434	2.42755	2.80008	2.88478
NM_001170689	142678	MIB2	mindbomb E3 ubiquitin protein ligase 2	Q96AX9	Up in PMA	1.62248	6.10125e-05	0.00012884	-1.09245	-0.991235	-0.283118	0.146117	0.932929	0.290731	0.548074	0.438151	-1.11173	-1.44296	-0.453621
NM_033246	5371	PML	promyelocytic leukemia	P29590	Up in PMA	1.62189	1.29374e-10	4.86852e-10	0.4364	0.0506573	1.68619	1.44619	2.08566	1.04834	1.36818	1.15768	0.0666537	0.421311	0.699781
NM_182563	283870	BRICD5	BRICHOS domain containing 5	Q6PL45	Up in PMA	1.62178	0.000126061	0.000255483	-1.21585	-1.1047	-0.366371	0.146117	0.725696	0.333417	0.548074	0.528549	-0.655933	-1.03142	0.173208
NM_020698	57458	TMCC3	transmembrane and coiled-coil domain family 3	G3V207	Up in PMA	1.62172	2.07644e-06	5.15129e-06	-0.104205	-0.696202	1.04685	1.73166	0.693503	-1.26843	-0.841496	-0.0579674	-0.0313345	-0.228575	-0.453621
NM_001098623	84033	OBSCN	obscurin, cytoskeletal calmodulin and titin-interacting RhoGEF	Q5VST9	Up in PMA	1.62131	8.39894e-20	6.30231e-19	2.63167	2.62583	3.86792	4.13299	4.59077	3.83429	3.86717	3.87927	2.95463	3.37357	3.23609
NM_006396	10534	SSSCA1	Sjogren syndrome/scleroderma autoantigen 1	G3V1B8	Up in PMA	1.62113	2.98961e-13	1.41052e-12	0.764887	1.01793	2.2018	2.46874	2.69393	1.97877	1.90451	2.2545	1.10273	1.3974	1.79162
NM_030957	81794	ADAMTS10	ADAM metallopeptidase with thrombospondin type 1 motif 10	Q6ZN14	Up in PMA	1.62078	3.90721e-19	2.80434e-18	1.72856	2.10701	3.24568	3.40065	3.83595	2.87928	2.92131	2.87897	2.00158	2.29299	2.15556
NM_133478	57835	SLC4A5	solute carrier family 4 member 5	Q9BY07	Up in PMA	1.62063	3.86901e-11	1.52328e-10	0.698081	0.201489	2.21618	1.6557	2.0732	0.246744	0.782775	0.390735	0.644373	0.960681	0.173208
NM_178865	347735	SERINC2	serine incorporator 2	Q96IM8	Up in PMA	1.61943	2.15716e-29	2.77808e-28	2.24381	2.64351	3.92593	4.02392	4.20765	3.45871	3.42776	3.56903	2.42755	2.80008	2.88478
NM_001199037	347735	SERINC2	serine incorporator 2	Q96IM8	Up in PMA	1.61943	2.16571e-29	2.7874e-28	2.24381	2.64351	3.92593	4.02392	4.20765	3.45871	3.42776	3.56903	2.42755	2.80008	2.88478
NM_001199038	347735	SERINC2	serine incorporator 2	Q96IM8	Up in PMA	1.61943	2.17197e-29	2.79358e-28	2.24381	2.64351	3.92593	4.02392	4.20765	3.45871	3.42776	3.56903	2.42755	2.80008	2.88478
NM_001159390	2987	GUK1	guanylate kinase 1	Q16774	Up in PMA	1.619	3.33416e-23	3.01647e-22	2.5297	2.72048	3.97749	4.26028	4.42665	3.80426	3.70041	3.90059	2.86215	2.93599	3.42807
NM_152756	253260	RICTOR	RPTOR independent companion of MTOR complex 2	Q6R327	Up in PMA	1.61804	2.333e-145	4.13875e-143	5.7473	5.6163	7.33259	7.24339	7.31497	5.32245	5.46495	5.53429	6.13048	6.04381	6.00691
NM_001032281	7035	TFPI	tissue factor pathway inhibitor	P10646	Up in PMA	1.61664	6.06484e-62	2.30963e-60	3.61729	3.57044	5.28457	5.27625	5.06503	3.28474	3.16237	3.48686	3.9175	3.93565	3.91975
NM_001166116	7111	TMOD1	tropomodulin 1	P28289	Up in PMA	1.6158	6.10015e-13	2.81143e-12	0.307878	0.422374	1.84266	1.76819	2.06064	0.565985	-0.0808168	0.00636573	0.878246	0.505981	0.979618
NM_003275	7111	TMOD1	tropomodulin 1	P28289	Up in PMA	1.6158	6.10613e-13	2.81358e-12	0.307878	0.422374	1.84266	1.76819	2.06064	0.565985	-0.0808168	0.00636573	0.878246	0.505981	0.979618
NM_001135190	116985	ARAP1	ArfGAP with RhoGAP domain, ankyrin repeat and PH domain 1	Q96P48	Up in PMA	1.61572	5.01879e-48	1.31901e-46	3.95074	3.95722	5.41651	5.44653	5.77961	4.73768	4.61691	4.65951	4.09635	4.09448	4.35396
NM_152264	91252	SLC39A13	solute carrier family 39 member 13	Q96H72	Up in PMA	1.61492	3.01925e-26	3.24616e-25	1.9166	2.06827	3.42968	3.41224	3.82484	3.25729	3.09854	3.24834	2.32238	2.51353	2.35081
NM_001128225	91252	SLC39A13	solute carrier family 39 member 13	Q96H72	Up in PMA	1.61492	3.03001e-26	3.25608e-25	1.9166	2.06827	3.42968	3.41224	3.82484	3.25729	3.09854	3.24834	2.32238	2.51353	2.35081
NM_033247	5371	PML	promyelocytic leukemia	P29590	Up in PMA	1.61148	2.60867e-11	1.04504e-10	0.26236	-0.178633	1.38902	1.61616	1.73655	0.88576	1.21608	0.911142	0.0184913	0.235427	0.608732
NM_015392	56654	NPDC1	neural proliferation, differentiation and control 1	Q9NQX5	Up in PMA	1.61054	1.96427e-15	1.09436e-14	1.69469	1.85722	3.09042	3.11886	3.7328	3.20653	3.21013	3.35719	2.07406	2.47203	2.5718
NM_022574	64599	GIGYF1	GRB10 interacting GYF protein 1	O75420	Up in PMA	1.60724	3.49536e-44	8.11442e-43	3.37685	3.445	4.82674	4.93837	5.21714	4.25091	4.21695	4.26839	3.86059	4.05988	4.08509
NM_001161331	54434	SSH1	slingshot protein phosphatase 1	Q8WYL5	Up in PMA	1.60685	2.3062e-72	1.08376e-70	3.55258	3.61143	5.08553	5.13652	5.29698	4.05758	4.03947	4.09433	3.92078	4.05638	4.06811
NM_001003	6176	RPLP1	ribosomal protein lateral stalk subunit P1	A0A024R608	Up in PMA	1.60633	6.60308e-18	4.39407e-17	4.66573	4.5974	5.97061	6.02018	6.61356	5.71738	5.85982	5.98404	4.76993	5.00805	5.49299
NM_144497	9590	AKAP12	A-kinase anchoring protein 12	Q02952	Up in PMA	1.60553	2.42808e-109	2.42671e-107	8.92608	8.84294	10.5269	10.5073	10.4359	8.70815	8.57348	8.90127	9.33017	9.34615	9.34365
NM_001161359	23149	FCHO1	FCH domain only 1	A0A0C3SFZ9	Up in PMA	1.60454	8.41565e-20	6.31263e-19	1.03228	1.04479	2.48911	2.67522	2.66102	2.25896	2.26906	2.05604	1.19229	0.80229	1.51904
NM_001199039	347735	SERINC2	serine incorporator 2	Q96IM8	Up in PMA	1.60433	1.39145e-30	1.90245e-29	2.30121	2.68678	3.95194	4.0612	4.247	3.48735	3.44497	3.59017	2.50824	2.82501	2.91359
NM_005100	9590	AKAP12	A-kinase anchoring protein 12	Q02952	Up in PMA	1.60372	3.0694e-109	3.05333e-107	8.92539	8.84437	10.5263	10.506	10.4334	8.70739	8.57299	8.90048	9.33141	9.34633	9.34376
NM_001312	1397	CRIP2	cysteine rich protein 2	P52943	Up in PMA	1.60364	5.9923e-14	2.98256e-13	0.516131	0.845367	1.96691	2.2277	2.46518	2.05727	2.36863	2.33186	1.31699	0.960681	1.18267
NM_002446	4294	MAP3K10	mitogen-activated protein kinase kinase kinase 10	Q02779	Up in PMA	1.60251	1.39027e-13	6.7325e-13	1.62447	1.84199	3.09042	3.01629	3.68448	2.35532	2.55983	2.67638	1.85844	1.81748	2.35081
NM_002204	3675	ITGA3	integrin subunit alpha 3	A0A140VJM0	Up in PMA	1.60145	2.84954e-88	1.84942e-86	7.65301	7.70797	9.20373	9.2056	9.42292	8.21809	8.27335	8.45447	8.0565	8.18487	8.24018
NM_001018060	150209	AIFM3	apoptosis inducing factor, mitochondria associated 3	Q96NN9	Up in PMA	1.60142	6.02775e-06	1.42103e-05	-1.09245	-1.1047	0.306319	0.615845	0.192571	-0.105648	-0.370865	-0.0579674	-1.00832	-0.372331	-0.664588
NM_001146288	150209	AIFM3	apoptosis inducing factor, mitochondria associated 3	Q96NN9	Up in PMA	1.60133	5.93837e-06	1.40058e-05	-1.09245	-1.1047	0.306319	0.615845	0.192571	-0.105648	-0.370865	0.00636573	-0.911831	-0.372331	-0.664588
NM_022092	63922	CHTF18	chromosome transmission fidelity factor 18	Q8WVB6	Up in PMA	1.60081	6.82925e-09	2.18323e-08	-0.045784	0.462764	1.41418	1.8386	1.98286	1.90993	2.25612	1.97797	0.675766	1.01947	1.54382
NM_002430	4330	MN1	MN1 proto-oncogene, transcriptional regulator	A0A024R1C3	Up in PMA	1.59983	2.68968e-34	4.341e-33	1.58804	1.62779	3.15902	3.13294	3.22554	1.68118	1.72828	1.86106	1.97659	1.89802	2.10648
NM_024527	79575	ABHD8	abhydrolase domain containing 8	B2C6G3	Up in PMA	1.59738	5.10957e-05	0.000108838	-1.21585	-1.22787	-0.283118	0.445841	0.365994	-0.496176	-0.218564	-0.612687	-1.96336	-1.156	-0.911777
NM_001161330	54434	SSH1	slingshot protein phosphatase 1	Q8WYL5	Up in PMA	1.59735	1.2385e-71	5.70674e-70	3.58067	3.61143	5.08945	5.14001	5.30233	4.05758	4.0319	4.10538	3.92732	4.05638	4.07663
NM_025204	80305	TRABD	TraB domain containing	Q9H4I3	Up in PMA	1.59626	4.30623e-16	2.51016e-15	1.64235	1.64545	3.12893	2.76834	3.5426	2.97	3.04687	3.0024	2.06223	2.42931	2.52276
NM_001159391	2987	GUK1	guanylate kinase 1	Q16774	Up in PMA	1.59556	9.59271e-22	8.10999e-21	2.55823	2.76961	3.97749	4.2857	4.44852	3.79283	3.70518	3.90481	2.86895	2.91292	3.43471
NM_001042545	8425	LTBP4	latent transforming growth factor beta binding protein 4	B3KXY6	Up in PMA	1.5954	2.64456e-19	1.92076e-18	2.24381	2.22912	3.63091	3.52328	4.14951	3.35376	3.48989	3.47554	2.16536	2.54388	2.5838
NM_005501	3675	ITGA3	integrin subunit alpha 3	A0A140VJM0	Up in PMA	1.59505	8.2401e-89	5.38084e-87	7.65052	7.70403	9.19422	9.19809	9.41137	8.20934	8.26227	8.44362	8.05127	8.18025	8.23353
NM_002333	4037	LRP3	LDL receptor related protein 3	O75074	Up in PMA	1.59492	3.80289e-15	2.0742e-14	1.94569	1.93105	3.05086	3.5445	3.82855	3.26283	3.18303	3.30058	2.1318	2.65002	2.43273
NR_026915	201651	AADACP1	arylacetamide deacetylase pseudogene 1	NA	Up in PMA	1.59489	3.94132e-82	2.22554e-80	4.245	4.0985	5.82224	5.79305	5.68351	3.78516	3.81517	3.97883	4.53764	4.6093	4.38515
NM_032575	84662	GLIS2	GLIS family zinc finger 2	B3KTH4	Up in PMA	1.5937	1.0135e-29	1.33264e-28	2.5297	2.80145	4.0354	4.13299	4.50989	3.79665	3.79741	3.78614	2.92881	3.06019	3.05825
NM_024927	79990	PLEKHH3	pleckstrin homology, MyTH4 and FERM domain containing H3	Q7Z736	Up in PMA	1.59328	1.46943e-05	3.32497e-05	-0.438137	-0.178633	1.01431	0.253095	1.72066	1.2174	0.853229	0.976836	-0.372945	-0.0366824	0.608732
NM_012191	24142	NAT6	N-acetyltransferase 6	Q6IAP1	Up in PMA	1.59291	2.88859e-10	1.04971e-09	-0.295165	-0.178633	1.07868	1.40038	1.33887	0.529735	0.548074	0.390735	-0.136466	-0.161734	0.2354
NM_001001852	415116	PIM3	Pim-3 proto-oncogene, serine/threonine kinase	Q86V86	Up in PMA	1.59114	1.3816e-29	1.80328e-28	2.76003	2.75342	4.35422	4.00108	4.53736	3.13594	3.22349	3.36947	2.81358	3.03192	3.01458
NM_024108	79090	TRAPPC6A	trafficking protein particle complex 6A	B7TZ90	Up in PMA	1.59067	3.9701e-15	2.16097e-14	1.36932	1.33323	2.58086	3.14688	3.00062	2.30258	2.36863	2.72499	1.55506	1.88226	2.03834
NM_017767	55630	SLC39A4	solute carrier family 39 member 4	Q9NX22	Up in PMA	1.58972	6.27133e-12	2.66528e-11	0.21536	0.248454	1.80511	1.76819	1.7046	1.28421	1.43862	1.48566	0.285946	0.585956	1.18267
NM_130849	55630	SLC39A4	solute carrier family 39 member 4	Q9NX22	Up in PMA	1.58972	6.25592e-12	2.65927e-11	0.21536	0.248454	1.80511	1.76819	1.7046	1.28421	1.43862	1.48566	0.285946	0.585956	1.18267
NM_003087	6623	SNCG	synuclein gamma	F8W754	Up in PMA	1.5896	1.12744e-05	2.58603e-05	-0.438137	-1.22787	0.359106	0.533345	0.960246	-0.353927	-0.292706	0.290955	0.285946	-0.449965	-0.555252
NM_003573	8425	LTBP4	latent transforming growth factor beta binding protein 4	B3KXY6	Up in PMA	1.58775	8.29816e-19	5.83008e-18	2.27852	2.26382	3.66276	3.53393	4.18467	3.39465	3.50638	3.52029	2.18731	2.58339	2.61922
NM_001042544	8425	LTBP4	latent transforming growth factor beta binding protein 4	B3KXY6	Up in PMA	1.58773	8.51294e-19	5.97703e-18	2.27852	2.26382	3.66276	3.53393	4.18467	3.39465	3.51183	3.52029	2.18731	2.58339	2.61922
NM_052972	116844	LRG1	leucine rich alpha-2-glycoprotein 1	P02750	Up in PMA	1.58719	1.25608e-05	2.86044e-05	-0.978773	-1.36253	0.0734391	0.445841	0.281887	-0.572931	-0.957317	-0.519149	-1.00832	-0.619013	-1.21026
NM_002600	5142	PDE4B	phosphodiesterase 4B	Q07343	Up in PMA	1.58716	1.99644e-104	1.78572e-102	4.22141	4.27332	5.88433	5.88116	5.74075	4.21711	4.23025	4.14878	4.38456	4.41498	4.28579
NM_001037341	5142	PDE4B	phosphodiesterase 4B	Q07343	Up in PMA	1.58716	1.94396e-104	1.74612e-102	4.22141	4.27332	5.88433	5.88116	5.74075	4.21711	4.23025	4.14878	4.38456	4.41498	4.28579
NM_144671	144717	FAM109A	family with sequence similarity 109 member A	Q8N4B1	Up in PMA	1.58663	5.29025e-20	4.04521e-19	0.948536	1.09705	2.40374	2.51247	2.73405	1.93786	2.00077	1.97797	1.4859	1.1827	1.36063
NM_001177997	144717	FAM109A	family with sequence similarity 109 member A	Q8N4B1	Up in PMA	1.58663	5.29665e-20	4.04866e-19	0.948536	1.09705	2.40374	2.51247	2.73405	1.93786	2.00077	1.97797	1.4859	1.1827	1.36063
NM_001177996	144717	FAM109A	family with sequence similarity 109 member A	Q8N4B1	Up in PMA	1.58662	5.36465e-20	4.09769e-19	0.948536	1.09705	2.40374	2.51247	2.73405	1.93786	2.00077	1.99393	1.4859	1.1827	1.36063
NM_001037339	5142	PDE4B	phosphodiesterase 4B	Q07343	Up in PMA	1.5859	1.29298e-106	1.22333e-104	4.2362	4.27616	5.89107	5.88948	5.74861	4.22563	4.22361	4.16297	4.39874	4.40674	4.29312
NM_016111	9894	TELO2	telomere maintenance 2	B4DXS2	Up in PMA	1.58555	2.69975e-15	1.48661e-14	1.72856	1.95956	3.10595	3.41224	3.65553	3.20078	3.18303	3.14496	2.00158	2.42931	2.78434
NM_001178020	146227	BEAN1	brain expressed associated with NEDD4 1	Q3B7T3	Up in PMA	1.58546	5.49849e-05	0.000116655	-1.21585	-0.788002	0.763298	-0.554867	0.52079	-0.654001	-0.370865	-0.820192	-0.736293	-0.228575	-0.911777
NM_000094	1294	COL7A1	collagen type VII alpha 1 chain	Q02388	Up in PMA	1.58544	2.09353e-41	4.39951e-40	6.43225	6.48075	7.80644	7.93539	8.32628	7.50598	7.49491	7.71124	6.81936	7.05567	6.93336
NM_032420	5097	PCDH1	protocadherin 1	B4DUA8	Up in PMA	1.58528	3.9467e-11	1.553e-10	-0.104205	0.38082	1.78596	1.76819	1.51499	0.454382	0.630624	-0.125304	-0.136466	-0.449965	-0.453621
NM_000565	3570	IL6R	interleukin 6 receptor	A0N0L5	Up in PMA	1.58319	1.76592e-42	3.89564e-41	2.63167	2.96505	4.31133	4.31069	4.48659	2.92186	2.72862	2.90451	2.77786	2.90514	2.98773
NM_024676	79729	SH3D21	SH3 domain containing 21	A4FU49	Up in PMA	1.58315	1.24198e-08	3.85974e-08	0.698081	-0.00334013	1.89723	1.40038	2.19318	1.02248	0.31832	0.484058	0.36511	0.661729	0.407343
NM_001162530	79729	SH3D21	SH3 domain containing 21	A4FU49	Up in PMA	1.58315	1.24279e-08	3.8617e-08	0.698081	-0.00334013	1.89723	1.40038	2.19318	1.02248	0.31832	0.484058	0.36511	0.661729	0.407343
NM_181359	3570	IL6R	interleukin 6 receptor	A0N0L5	Up in PMA	1.58212	1.15683e-42	2.57063e-41	2.63167	2.96505	4.30797	4.31069	4.48659	2.92186	2.72862	2.87897	2.77061	2.90514	2.96955
NM_000296	5310	PKD1	polycystin 1, transient receptor potential channel interacting	P98161	Up in PMA	1.57701	1.31624e-16	7.94899e-16	2.8474	2.90035	4.11045	4.18796	4.86457	4.27026	4.24014	4.18398	3.04155	3.47683	3.48677
NM_001009944	5310	PKD1	polycystin 1, transient receptor potential channel interacting	P98161	Up in PMA	1.57701	1.31685e-16	7.95037e-16	2.8474	2.90035	4.11045	4.18796	4.86457	4.27026	4.24014	4.18398	3.04155	3.47683	3.48677
NM_032871	84957	RELT	RELT, TNF receptor	A0A024R5N3	Up in PMA	1.57473	3.13609e-48	8.31396e-47	2.56762	2.65227	4.17444	4.11183	4.20765	3.36409	3.15541	3.42936	3.17935	3.26235	3.05825
NM_152222	84957	RELT	RELT, TNF receptor	A0A024R5N3	Up in PMA	1.57473	3.14314e-48	8.32228e-47	2.56762	2.65227	4.17444	4.11183	4.20765	3.36409	3.15541	3.42936	3.17935	3.26235	3.05825
NM_003475	8045	RASSF7	Ras association domain family member 7	Q02833	Up in PMA	1.5747	8.06657e-21	6.50952e-20	1.72856	1.90197	3.25267	3.20133	3.57388	3.25174	3.33847	3.1306	2.00158	2.37407	2.55969
NM_001143993	8045	RASSF7	Ras association domain family member 7	Q02833	Up in PMA	1.5747	8.0817e-21	6.51679e-20	1.72856	1.90197	3.25267	3.20133	3.57388	3.25174	3.33847	3.1306	2.00158	2.37407	2.55969
NM_005686	9580	SOX13	SRY-box 13	Q9UN79	Up in PMA	1.57423	2.21591e-46	5.58912e-45	2.57694	2.75342	4.23923	4.13998	4.27718	3.11774	2.95374	2.83536	2.88247	3.08104	3.04094
NM_004228	9266	CYTH2	cytohesin 2	Q99418	Up in PMA	1.57271	4.5636e-98	3.51992e-96	4.83269	4.78629	6.37959	6.24905	6.47838	5.22379	5.33865	5.44426	5.03192	5.06846	5.10042
NM_017457	9266	CYTH2	cytohesin 2	Q99418	Up in PMA	1.57271	4.60948e-98	3.54248e-96	4.83269	4.78629	6.37959	6.24905	6.47838	5.22379	5.33865	5.44426	5.03192	5.06846	5.10042
NM_001136198	51343	FZR1	fizzy and cell division cycle 20 related 1	Q9UM11	Up in PMA	1.57238	1.92138e-24	1.86854e-23	2.27852	2.14474	3.54808	3.71326	3.98303	3.37945	3.5009	3.50923	2.60925	3.03192	2.85537
NM_016263	51343	FZR1	fizzy and cell division cycle 20 related 1	Q9UM11	Up in PMA	1.57237	1.93115e-24	1.87718e-23	2.27852	2.14474	3.54808	3.71326	3.98303	3.37945	3.5009	3.50923	2.60925	3.03192	2.85537
NM_152406	134265	AFAP1L1	actin filament associated protein 1 like 1	Q8TED9	Up in PMA	1.57154	7.38908e-39	1.43129e-37	2.15942	2.55287	3.99427	3.8977	3.8831	2.71143	2.58074	2.74398	2.24077	2.47203	2.37864
NM_002015	2308	FOXO1	forkhead box O1	Q12778	Up in PMA	1.57095	2.60957e-51	7.73713e-50	2.91514	2.63469	4.4178	4.2857	4.30408	2.37588	2.45045	2.56332	3.04155	3.12855	3.04094
NM_007121	7376	NR1H2	nuclear receptor subfamily 1 group H member 2	P55055	Up in PMA	1.57088	8.12143e-20	6.10053e-19	3.12678	3.31314	4.53141	4.63139	5.10535	4.13805	4.30127	4.27819	3.25924	3.41248	3.8519
NM_004910	9600	PITPNM1	phosphatidylinositol transfer protein membrane associated 1	B2R787	Up in PMA	1.57084	1.50778e-30	2.05887e-29	3.03503	3.22195	4.57668	4.56025	4.89143	4.09218	3.94988	4.27493	3.37373	3.58296	3.75968
NM_001130848	9600	PITPNM1	phosphatidylinositol transfer protein membrane associated 1	B2R787	Up in PMA	1.57079	2.12923e-30	2.87426e-29	3.03503	3.22195	4.57668	4.56025	4.89143	4.09218	3.94988	4.27493	3.36894	3.58296	3.75968
NM_001037340	5142	PDE4B	phosphodiesterase 4B	Q07343	Up in PMA	1.57064	1.93855e-104	1.74612e-102	4.24207	4.29306	5.88658	5.88324	5.74763	4.23129	4.25323	4.15589	4.39639	4.42316	4.30404
NM_022765	64780	MICAL1	microtubule associated monooxygenase, calponin and LIM domain containing 1	Q8TDZ2	Up in PMA	1.56875	5.22124e-27	5.90594e-26	2.64946	2.90035	4.35422	3.97005	4.56208	3.57445	3.5388	3.41165	3.16836	3.16155	2.96955
NM_145815	59285	CACNG6	calcium voltage-gated channel auxiliary subunit gamma 6	A6NP74	Up in PMA	1.56814	3.61371e-08	1.06756e-07	-0.045784	-0.451381	1.38902	1.08995	1.18528	-0.496176	0.1039	0.0679521	0.0184913	-0.810531	0.352274
NM_001048205	9985	REC8	REC8 meiotic recombination protein	O95072	Up in PMA	1.56552	8.71889e-07	2.25143e-06	-0.978773	-0.0594375	0.876261	0.615845	1.29663	0.635862	0.589939	-0.125304	0.40312	0.284191	0.173208
NM_005132	9985	REC8	REC8 meiotic recombination protein	O95072	Up in PMA	1.56551	8.73425e-07	2.25512e-06	-0.978773	-0.0594375	0.876261	0.615845	1.29663	0.635862	0.589939	-0.125304	0.40312	0.284191	0.173208
NM_198040	1912	PHC2	polyhomeotic homolog 2	A0A0A0MSI2	Up in PMA	1.56533	1.45941e-192	4.25589e-190	5.05253	5.14234	6.62227	6.66813	6.69203	5.48154	5.44797	5.44281	5.13997	5.13643	5.21096
NM_001130111	81926	ABHD17A	abhydrolase domain containing 17A	Q96GS6	Up in PMA	1.56441	2.15336e-06	5.33403e-06	-0.596852	-0.528462	0.763298	0.146117	1.25312	0.88576	0.548074	0.693944	-0.082943	0.0783895	0.2354
NM_004822	9423	NTN1	netrin 1	O95631	Up in PMA	1.56407	3.51231e-07	9.41924e-07	-0.438137	-0.788002	0.506781	0.969618	1.01337	0.201373	-0.453502	-0.195937	-0.310093	-0.0978538	-0.18571
NM_001161357	23149	FCHO1	FCH domain only 1	A0A0C3SFZ9	Up in PMA	1.56336	7.11694e-19	5.02506e-18	1.03228	1.14748	2.5009	2.71319	2.66102	2.26999	2.31971	2.05604	1.19229	0.80229	1.51904
NM_001161358	23149	FCHO1	FCH domain only 1	A0A0C3SFZ9	Up in PMA	1.56336	7.09832e-19	5.01524e-18	1.03228	1.14748	2.5009	2.71319	2.66102	2.26999	2.31971	2.05604	1.19229	0.80229	1.51904
NM_015122	23149	FCHO1	FCH domain only 1	A0A0C3SFZ9	Up in PMA	1.56336	7.09266e-19	5.0129e-18	1.03228	1.14748	2.5009	2.71319	2.66102	2.26999	2.31971	2.05604	1.19229	0.80229	1.51904
NM_003190	6892	TAPBP	TAP binding protein	A0A024RCT1	Up in PMA	1.56324	1.8033e-110	1.82803e-108	4.70454	4.64425	6.18224	6.15217	6.34226	5.07922	5.10055	5.21676	5.02584	4.97687	5.03636
NM_022835	64857	PLEKHG2	pleckstrin homology and RhoGEF domain containing G2	Q9H7P9	Up in PMA	1.56235	6.17845e-102	5.11778e-100	5.48038	5.47781	6.95686	6.96027	7.1788	5.99921	5.96597	5.84803	5.45246	5.58872	5.49616
NM_001146337	134265	AFAP1L1	actin filament associated protein 1 like 1	Q8TED9	Up in PMA	1.56232	1.85555e-38	3.53318e-37	2.14695	2.55287	3.97326	3.88111	3.87594	2.69515	2.58074	2.72499	2.21962	2.46147	2.37864
NM_001143994	8045	RASSF7	Ras association domain family member 7	Q02833	Up in PMA	1.56212	8.53568e-19	5.98904e-18	1.69469	1.81103	3.19576	3.09029	3.50135	3.17754	3.2693	3.04896	1.88555	2.26896	2.52276
NM_004427	1912	PHC2	polyhomeotic homolog 2	A0A0A0MSI2	Up in PMA	1.56178	2.79332e-189	8.03571e-187	5.04918	5.14234	6.61483	6.66571	6.68693	5.47917	5.44513	5.44281	5.13716	5.13477	5.21096
NM_206901	6253	RTN2	reticulon 2	A8K7F2	Up in PMA	1.56067	1.98026e-11	8.01593e-11	-0.165093	0.293939	1.62285	1.44619	1.58685	0.529735	-0.0165806	0.290955	-0.136466	-0.161734	-0.106427
NM_001136530	5270	SERPINE2	serpin family E member 2	A0A024R498	Up in PMA	1.56065	1.83362e-161	3.9034e-159	5.39464	5.37574	6.97758	6.95434	6.90294	5.1937	5.18834	5.39103	5.57199	5.56054	5.54149
NM_001136528	5270	SERPINE2	serpin family E member 2	A0A024R498	Up in PMA	1.56065	1.54217e-161	3.31614e-159	5.39464	5.37574	6.97758	6.95434	6.90294	5.1937	5.18834	5.39103	5.57094	5.56054	5.54149
NM_006216	5270	SERPINE2	serpin family E member 2	A0A024R498	Up in PMA	1.56065	1.52324e-161	3.30885e-159	5.39464	5.37574	6.97758	6.95434	6.90294	5.1937	5.18834	5.39103	5.57094	5.56054	5.54149
NR_027263	84837	ARHGAP5-AS1	ARHGAP5 antisense RNA 1 (head to head)	NA	Up in PMA	1.56033	1.07609e-22	9.47387e-22	1.41164	1.04479	2.8626	2.78626	2.66932	1.19443	1.41552	1.41632	1.45004	1.62267	1.70635
NR_030633	100126338	MIR937	microRNA 937	NA	Up in PMA	1.56032	2.0077e-08	6.0909e-08	-0.104205	-0.696202	0.912032	1.2535	1.13822	1.17109	1.54886	1.24025	-0.0313345	0.132657	0.352274
NM_172209	6892	TAPBP	TAP binding protein	A0A024RCT1	Up in PMA	1.55963	2.33688e-112	2.48737e-110	4.69814	4.63323	6.1749	6.14176	6.32397	5.06346	5.0933	5.20481	5.01667	4.96383	5.02979
NM_005572	4000	LMNA	lamin A/C	P02545	Up in PMA	1.55931	2.93565e-47	7.58423e-46	5.94121	6.11153	7.43526	7.47445	7.81489	6.88624	6.97491	7.07688	6.24478	6.34827	6.55626
NM_003107	6659	SOX4	SRY-box 4	Q06945	Up in PMA	1.55865	1.53285e-79	8.38852e-78	3.60366	3.4994	5.0914	5.14001	5.09307	3.48261	3.35678	3.60583	3.7762	3.91645	3.83191
NR_037668	6339	SCNN1D	sodium channel epithelial 1 delta subunit	A6NNF7	Up in PMA	1.55745	0.00163878	0.00285019	-1.35081	-0.886043	-0.757783	-0.0950493	0.987054	-0.105648	0.1039	0.654339	-0.43866	-0.916753	-0.555252
NM_012181	23770	FKBP8	FK506 binding protein 8	A0A024R7P2	Up in PMA	1.55619	6.35853e-27	7.15813e-26	2.96572	3.23367	4.47871	4.40651	4.96407	4.34518	4.42208	4.43834	3.44834	3.40698	3.55543
NM_002539	4953	ODC1	ornithine decarboxylase 1	B4DXF8	Up in PMA	1.55564	2.47926e-177	6.28315e-175	7.91557	7.93332	9.5243	9.50758	9.40633	7.77999	7.75335	7.92109	8.13342	8.13672	8.10175
NM_000425	3897	L1CAM	L1 cell adhesion molecule	P32004	Up in PMA	1.55416	4.99605e-17	3.10437e-16	1.69469	1.93105	3.24568	3.29194	3.48263	2.43588	2.8965	2.61581	2.09743	2.18156	2.69863
NM_024003	3897	L1CAM	L1 cell adhesion molecule	P32004	Up in PMA	1.55416	5.00656e-17	3.11e-16	1.69469	1.93105	3.24568	3.29194	3.48263	2.43588	2.8965	2.61581	2.09743	2.18156	2.69863
NM_001143963	3897	L1CAM	L1 cell adhesion molecule	P32004	Up in PMA	1.55416	5.00985e-17	3.11113e-16	1.69469	1.93105	3.24568	3.29194	3.48263	2.43588	2.8965	2.61581	2.09743	2.18156	2.69863
NM_001035534	64855	FAM129B	family with sequence similarity 129 member B	A0A024R872	Up in PMA	1.55394	4.2744e-79	2.31535e-77	5.83445	5.94153	7.33135	7.35793	7.61105	6.70153	6.64951	6.78528	6.09027	6.24582	6.28386
NM_022833	64855	FAM129B	family with sequence similarity 129 member B	A0A024R872	Up in PMA	1.5534	5.52612e-79	2.98579e-77	5.83445	5.94153	7.33135	7.35719	7.61024	6.70102	6.64828	6.78528	6.09027	6.24582	6.28478
NM_006019	10312	TCIRG1	T-cell immune regulator 1, ATPase H+ transporting V0 subunit a3	A0A024R5E5	Up in PMA	1.55317	1.15851e-24	1.14019e-23	3.2659	3.09279	4.45465	4.56545	5.05557	4.28393	4.29812	4.35432	3.47536	3.62142	3.75438
NR_029427	64743	WDR13	WD repeat domain 13	Q9H1Z4	Up in PMA	1.55235	3.64723e-29	4.63813e-28	2.5297	2.58066	3.92155	3.97005	4.31735	3.48735	3.65183	3.73485	2.77786	2.97364	2.91359
NM_006053	10312	TCIRG1	T-cell immune regulator 1, ATPase H+ transporting V0 subunit a3	A0A024R5E5	Up in PMA	1.55219	9.64834e-23	8.50492e-22	3.23678	3.05366	4.42401	4.49635	5.03965	4.25091	4.22361	4.27493	3.41152	3.54344	3.72758
NM_017883	64743	WDR13	WD repeat domain 13	Q9H1Z4	Up in PMA	1.55179	1.17844e-29	1.5438e-28	2.5297	2.58981	3.9303	3.97005	4.31999	3.51542	3.65183	3.73959	2.77786	2.98843	2.91359
NM_001136106	146227	BEAN1	brain expressed associated with NEDD4 1	Q3B7T3	Up in PMA	1.55172	5.87351e-05	0.000124178	-1.21585	-0.788002	0.723589	-0.554867	0.48362	-0.654001	-0.370865	-0.820192	-0.736293	-0.298663	-0.911777
NM_002859	5829	PXN	paxillin	A0A140VJQ8	Up in PMA	1.55131	5.91229e-163	1.33894e-160	6.32009	6.32856	7.86721	7.81723	7.93075	6.62788	6.67709	6.76334	6.50777	6.64225	6.62611
NM_025157	5829	PXN	paxillin	A0A140VJQ8	Up in PMA	1.55121	3.08185e-163	7.05445e-161	6.32009	6.32856	7.86692	7.81669	7.93119	6.62842	6.67648	6.76334	6.50831	6.64108	6.62611
NM_001195654	84619	ZGPAT	zinc finger CCCH-type and G-patch domain containing	A0A0S2Z5X3	Up in PMA	1.55112	4.0678e-14	2.06179e-13	1.71173	2.1197	3.19576	3.27934	3.79101	3.07436	3.2885	3.36334	1.98914	2.41843	2.52276
NM_181485	84619	ZGPAT	zinc finger CCCH-type and G-patch domain containing	A0A0S2Z5X3	Up in PMA	1.55103	4.81761e-14	2.41881e-13	1.71173	2.1197	3.19576	3.27934	3.79101	3.07436	3.2885	3.36334	1.98914	2.41843	2.53518
NM_001195653	84619	ZGPAT	zinc finger CCCH-type and G-patch domain containing	A0A0S2Z5X3	Up in PMA	1.55102	4.83061e-14	2.42476e-13	1.71173	2.1197	3.19576	3.27934	3.79101	3.07436	3.2885	3.36334	1.98914	2.41843	2.53518
NM_001083113	84619	ZGPAT	zinc finger CCCH-type and G-patch domain containing	A0A0S2Z5X3	Up in PMA	1.55102	4.83531e-14	2.42598e-13	1.71173	2.1197	3.19576	3.27934	3.79101	3.07436	3.2885	3.36334	1.98914	2.41843	2.53518
NM_001080855	5829	PXN	paxillin	A0A140VJQ8	Up in PMA	1.55082	2.42164e-161	5.10415e-159	6.32425	6.33197	7.86948	7.82158	7.9342	6.62949	6.67709	6.76799	6.51104	6.64692	6.62974
NM_001305	1364	CLDN4	claudin 4	O14493	Up in PMA	1.5486	1.24162e-09	4.23517e-09	0.116499	-0.24214	1.33733	1.30414	1.53329	-0.0497231	0.460513	-0.519149	-0.43866	-0.532014	-0.453621
NM_001193268	24139	EML2	echinoderm microtubule associated protein like 2	O95834	Up in PMA	1.54837	8.2125e-53	2.57099e-51	3.18893	3.07336	4.57668	4.66568	4.7577	3.76191	3.76122	3.84009	3.43005	3.6681	3.70578
NM_001193269	24139	EML2	echinoderm microtubule associated protein like 2	O95834	Up in PMA	1.54837	8.24167e-53	2.57634e-51	3.18893	3.07336	4.57668	4.66568	4.7577	3.76191	3.76122	3.84009	3.43005	3.6681	3.70578
NM_001005498	79651	RHBDF2	rhomboid 5 homolog 2	Q6PJF5	Up in PMA	1.54773	6.7997e-50	1.90966e-48	4.14822	4.03295	5.47746	5.55244	5.83138	4.96339	4.90919	5.09446	4.27864	4.42316	4.43901
NM_024599	79651	RHBDF2	rhomboid 5 homolog 2	Q6PJF5	Up in PMA	1.5469	1.67784e-49	4.65077e-48	4.14822	4.0363	5.47896	5.55244	5.8323	4.96339	4.91126	5.09631	4.2812	4.42316	4.46195
NR_034098	24139	EML2	echinoderm microtubule associated protein like 2	O95834	Up in PMA	1.54638	1.65416e-51	4.91813e-50	3.10761	2.9438	4.47871	4.53926	4.65487	3.68159	3.61174	3.73959	3.36894	3.57808	3.60338
NM_001083885	25861	WHRN	whirlin	A0A0C4DFN4	Up in PMA	1.546	6.18546e-05	0.000130553	-0.295165	-0.991235	0.682756	0.352684	1.16194	0.702511	-0.453502	0.770035	0.202185	-0.372331	0.0401552
NM_002587	5097	PCDH1	protocadherin 1	B4DUA8	Up in PMA	1.54587	1.10263e-11	4.58544e-11	0.0644072	0.422374	1.86108	1.76819	1.60427	0.529735	0.708704	0.0679521	-0.136466	-0.372331	-0.453621
NM_001031714	64423	INF2	inverted formin, FH2 and WH2 domain containing	Q27J81	Up in PMA	1.5453	5.71174e-27	6.4539e-26	4.76902	4.8899	6.08374	6.20142	6.73665	6.00335	5.97291	5.92598	4.98882	5.17573	5.33331
NM_012155	24139	EML2	echinoderm microtubule associated protein like 2	O95834	Up in PMA	1.54497	1.59377e-53	5.09433e-52	3.18893	3.06682	4.5711	4.66568	4.74598	3.75408	3.76122	3.83124	3.43005	3.6681	3.69476
NM_012284	23416	KCNH3	potassium voltage-gated channel subfamily H member 3	Q9ULD8	Up in PMA	1.54492	4.39737e-05	9.44518e-05	-0.515313	-1.51107	0.410029	-0.0950493	0.725696	-0.224453	-0.292706	0.0679521	-0.655933	-0.0366824	-0.782895
NM_001159291	64780	MICAL1	microtubule associated monooxygenase, calponin and LIM domain containing 1	Q8TDZ2	Up in PMA	1.54429	1.43688e-25	1.4943e-24	2.62269	2.86311	4.29787	3.90592	4.50758	3.53384	3.48989	3.36334	3.11782	3.12186	2.91359
NM_001002913	138428	PTRH1	peptidyl-tRNA hydrolase 1 homolog	Q86Y79	Up in PMA	1.54373	4.16788e-05	8.96854e-05	-0.873405	-0.609896	0.135277	0.352684	1.16194	-0.105648	-0.370865	0.238352	-0.579814	-0.161734	0.108215
NM_022089	23400	ATP13A2	ATPase 13A2	Q8N4D4	Up in PMA	1.54317	4.30714e-29	5.46102e-28	2.30121	2.50532	3.78836	3.78633	4.14951	3.50613	3.52268	3.72054	2.84844	2.83323	2.80499
NM_001141973	23400	ATP13A2	ATPase 13A2	Q8N4D4	Up in PMA	1.54316	4.32544e-29	5.48095e-28	2.30121	2.50532	3.78836	3.78633	4.14951	3.50613	3.52268	3.72054	2.84844	2.83323	2.80499
NM_018226	57140	RNPEPL1	arginyl aminopeptidase like 1	Q9HAU8	Up in PMA	1.54286	1.08331e-34	1.76714e-33	3.42928	3.24529	4.7122	4.74113	5.10688	4.33734	4.36294	4.53146	3.5577	3.77006	3.66116
NM_032527	84619	ZGPAT	zinc finger CCCH-type and G-patch domain containing	A0A0S2Z5X3	Up in PMA	1.54283	4.40886e-14	2.22302e-13	1.72856	2.14474	3.203	3.30443	3.80238	3.11774	3.3137	3.36947	1.98914	2.41843	2.55969
NM_022489	64423	INF2	inverted formin, FH2 and WH2 domain containing	Q27J81	Up in PMA	1.54234	3.54491e-27	4.04815e-26	4.77916	4.89729	6.08961	6.20975	6.7406	6.01241	5.97785	5.93116	5.00127	5.18218	5.3404
NM_145814	59285	CACNG6	calcium voltage-gated channel auxiliary subunit gamma 6	A6NP74	Up in PMA	1.5422	5.99889e-08	1.74103e-07	-0.045784	-0.378209	1.38902	1.08995	1.20825	-0.423299	0.160566	0.0679521	0.0666537	-0.810531	0.407343
NM_202001	2067	ERCC1	ERCC excision repair 1, endonuclease non-catalytic subunit	P07992	Up in PMA	1.54137	8.13631e-103	6.92823e-101	4.67227	4.69175	6.1186	6.188	6.33445	5.24351	5.30918	5.36826	4.88184	4.80997	4.91334
NR_037400	100500853	MIR3605	microRNA 3605	NA	Up in PMA	1.54132	8.4837e-14	4.17961e-13	0.859632	0.502055	2.23041	2.27924	2.08566	0.529735	1.29414	0.911142	0.823235	0.768413	1.08471
NM_031213	81926	ABHD17A	abhydrolase domain containing 17A	Q96GS6	Up in PMA	1.53907	3.96528e-06	9.52205e-06	-0.596852	-0.451381	0.763298	0.146117	1.29663	0.942013	0.548074	0.693944	-0.082943	0.0783895	0.2354
NR_033183	142678	MIB2	mindbomb E3 ubiquitin protein ligase 2	Q96AX9	Up in PMA	1.53903	0.000113923	0.000232565	-0.978773	-0.696202	-0.283118	0.533345	1.06462	0.454382	0.708704	0.693944	-1.11173	-1.156	-0.453621
NM_080875	142678	MIB2	mindbomb E3 ubiquitin protein ligase 2	Q96AX9	Up in PMA	1.53903	0.000113992	0.00023264	-0.978773	-0.696202	-0.283118	0.533345	1.06462	0.454382	0.708704	0.693944	-1.11173	-1.156	-0.453621
NM_001170686	142678	MIB2	mindbomb E3 ubiquitin protein ligase 2	Q96AX9	Up in PMA	1.53902	0.000114065	0.000232766	-0.978773	-0.696202	-0.283118	0.533345	1.06462	0.454382	0.708704	0.693944	-1.11173	-1.156	-0.453621
NM_001127240	27113	BBC3	BCL2 binding component 3	Q96PG8	Up in PMA	1.53814	4.1798e-11	1.6429e-10	0.352003	0.422374	1.64427	1.76819	2.08566	1.30581	1.46135	1.34347	0.794923	0.698174	1.33245
NM_020529	4792	NFKBIA	NFKB inhibitor alpha	P25963	Up in PMA	1.53785	2.86034e-136	4.5441e-134	5.81487	5.93347	7.39277	7.47583	7.37361	5.94862	5.89678	5.82369	5.89985	6.06402	6.06264
NM_031419	64332	NFKBIZ	NFKB inhibitor zeta	Q9BYH8	Up in PMA	1.53703	7.6855e-37	1.37487e-35	2.24381	2.22912	3.80748	3.79521	3.68857	2.38606	2.13409	1.96184	2.66507	2.50327	2.63084
NM_001134368	6533	SLC6A6	solute carrier family 6 member 6	A0A087WY96	Up in PMA	1.53524	2.64601e-91	1.8112e-89	3.80756	3.74844	5.3299	5.31071	5.28623	4.00244	4.04701	4.08691	4.14202	4.33623	4.25234
NM_001141974	23400	ATP13A2	ATPase 13A2	Q8N4D4	Up in PMA	1.53512	3.51625e-29	4.47691e-28	2.30121	2.50532	3.7787	3.78633	4.13759	3.49206	3.50638	3.70123	2.82762	2.82501	2.80499
NM_002360	7975	MAFK	MAF bZIP transcription factor K	A0A024R804	Up in PMA	1.53458	2.15005e-28	2.63198e-27	4.94139	4.83518	6.25629	6.22297	6.71777	5.7581	5.66793	6.07121	5.20597	5.43389	5.49458
NM_006532	8178	ELL	elongation factor for RNA polymerase II	P55199	Up in PMA	1.53456	2.69412e-16	1.59756e-15	0.948536	0.990569	2.5009	2.14677	2.59284	1.79245	1.54886	1.91233	1.00724	1.25787	0.979618
NM_001080420	85358	SHANK3	SH3 and multiple ankyrin repeat domains 3	Q9BYB0	Up in PMA	1.53372	2.06653e-13	9.86819e-13	1.11142	1.01793	2.47722	2.14677	2.84812	2.19095	1.87095	2.02532	1.31699	1.23324	1.54382
NM_001127241	27113	BBC3	BCL2 binding component 3	Q96PG8	Up in PMA	1.53347	6.91226e-11	2.6561e-10	0.352003	0.38082	1.62285	1.73166	2.06064	1.30581	1.43862	1.31835	0.766043	0.661729	1.33245
NM_001025238	7106	TSPAN4	tetraspanin 4	A0A024RCE1	Up in PMA	1.53321	5.97191e-33	9.15922e-32	3.55258	3.5888	4.94368	4.9263	5.35087	4.90975	4.95797	4.9259	3.76165	4.06338	4.14708
NM_003033	6482	ST3GAL1	ST3 beta-galactoside alpha-2,3-sialyltransferase 1	A0A024R9L6	Up in PMA	1.53283	8.17543e-75	4.03802e-73	6.15556	6.06719	7.66619	7.6413	7.62365	6.1336	5.88631	6.28891	6.50121	6.65216	6.50195
NM_001005474	64332	NFKBIZ	NFKB inhibitor zeta	Q9BYH8	Up in PMA	1.53266	5.39374e-36	9.33511e-35	2.24381	2.25234	3.81694	3.80403	3.69265	2.41616	2.16211	1.97797	2.66507	2.50327	2.63084
NM_144704	150209	AIFM3	apoptosis inducing factor, mitochondria associated 3	Q96NN9	Up in PMA	1.53214	1.37107e-05	3.11298e-05	-1.09245	-0.991235	0.306319	0.615845	0.192571	-0.0497231	-0.370865	-0.0579674	-1.00832	-0.372331	-0.664588
NM_001025234	7106	TSPAN4	tetraspanin 4	A0A024RCE1	Up in PMA	1.532	2.98343e-32	4.41664e-31	3.58067	3.6513	4.98416	4.97008	5.40032	4.94286	4.99544	4.96487	3.80488	4.13159	4.18302
NM_173344	6482	ST3GAL1	ST3 beta-galactoside alpha-2,3-sialyltransferase 1	A0A024R9L6	Up in PMA	1.53113	5.86836e-77	3.01753e-75	6.15244	6.06473	7.66193	7.63575	7.61991	6.12679	5.88631	6.27999	6.49573	6.64692	6.49957
NM_024329	79180	EFHD2	EF-hand domain family member D2	A0A024QZ77	Up in PMA	1.52856	1.83121e-64	7.3276e-63	5.17886	5.26304	6.61686	6.70511	6.90074	5.84733	5.80977	6.06651	5.57823	5.76119	5.73822
NM_001731	694	BTG1	BTG anti-proliferation factor 1	P62324	Up in PMA	1.52803	5.19396e-102	4.31911e-100	5.46162	5.38759	7.0094	7.004	6.84366	5.25882	5.3645	5.50257	5.41922	5.54186	5.45918
NM_001127242	27113	BBC3	BCL2 binding component 3	Q96PG8	Up in PMA	1.52702	1.083e-10	4.10155e-10	0.352003	0.38082	1.62285	1.73166	2.04796	1.28421	1.41552	1.26676	0.736574	0.62434	1.33245
NM_005706	10078	TSSC4	tumor suppressing subtransferable candidate 4	Q9Y5U2	Up in PMA	1.52673	1.95016e-17	1.25083e-16	1.88691	1.91659	3.2102	3.11886	3.73676	3.1892	3.39861	3.41165	2.20893	2.44011	2.3367
NM_001025239	7106	TSPAN4	tetraspanin 4	A0A024RCE1	Up in PMA	1.5267	2.52592e-32	3.7524e-31	3.58067	3.63372	4.9715	4.95827	5.38277	4.93075	4.97584	4.94859	3.78703	4.11147	4.17114
NM_024330	11000	SLC27A3	solute carrier family 27 member 3	Q5K4L6	Up in PMA	1.52616	3.15965e-06	7.68101e-06	-0.515313	-0.886043	0.506781	1.20102	0.557027	0.201373	-0.292706	-0.0579674	-0.43866	0.235427	-0.18571
NM_001025236	7106	TSPAN4	tetraspanin 4	A0A024RCE1	Up in PMA	1.52532	8.70509e-32	1.25297e-30	3.58067	3.64254	4.97362	4.95827	5.38906	4.93249	4.98175	4.95472	3.79062	4.11484	4.17907
NM_001025235	7106	TSPAN4	tetraspanin 4	A0A024RCE1	Up in PMA	1.52532	8.72399e-32	1.25484e-30	3.58067	3.64254	4.97362	4.95827	5.38906	4.93249	4.98175	4.95472	3.79062	4.11484	4.17907
NM_003271	7106	TSPAN4	tetraspanin 4	A0A024RCE1	Up in PMA	1.52532	8.75359e-32	1.25825e-30	3.58067	3.64254	4.97362	4.95827	5.38906	4.93249	4.98175	4.95472	3.79062	4.11484	4.17907
NM_145041	113277	TMEM106A	transmembrane protein 106A	Q96A25	Up in PMA	1.52391	0.000165649	0.000330615	-0.295165	-1.51107	0.135277	1.03104	0.660575	0.333417	-0.370865	-0.612687	0.158408	0.184957	-0.782895
NM_001313	1400	CRMP1	collapsin response mediator protein 1	B3KT07	Up in PMA	1.52382	4.90774e-08	1.43314e-07	0.26236	0.0506573	1.41418	2.0009	1.49645	0.290731	0.818432	-0.0579674	0.40312	0.132657	-0.555252
NM_014045	26020	LRP10	LDL receptor related protein 10	Q7Z4F1	Up in PMA	1.52299	1.21203e-66	5.07906e-65	5.32854	5.30807	6.74201	6.71333	7.02761	6.07585	6.03485	6.16139	5.5178	5.5242	5.73015
NM_138418	84331	MCRIP2	MAPK regulated corepressor interacting protein 2	Q9BUT9	Up in PMA	1.5222	1.12735e-08	3.5184e-08	0.21536	0.102707	1.41418	1.30414	1.91467	1.63073	2.00077	2.05604	0.736574	0.733721	1.24446
NM_002960	6274	S100A3	S100 calcium binding protein A3	P33764	Up in PMA	1.52217	3.05486e-38	5.74995e-37	2.31242	2.49562	3.877	3.8128	4.00615	3.20653	3.2693	3.10145	2.55963	2.79167	2.7739
NM_033200	91289	LMF2	lipase maturation factor 2	Q9BU23	Up in PMA	1.52217	1.60064e-12	7.15247e-12	2.57694	2.2752	3.72943	3.65593	4.3094	3.59213	3.4676	3.66681	2.40899	2.87362	3.22846
NM_178863	253980	KCTD13	potassium channel tetramerization domain containing 13	Q8WZ19	Up in PMA	1.52083	3.33575e-22	2.88196e-21	2.18404	2.09421	3.59835	3.40065	3.83226	2.96322	2.96969	3.31336	2.66507	2.90514	2.67639
NM_001130413	6339	SCNN1D	sodium channel epithelial 1 delta subunit	A6NNF7	Up in PMA	1.52039	0.00224442	0.00383153	-1.21585	-0.886043	-0.757783	-0.0950493	1.03922	-0.0497231	0.1039	0.654339	-0.310093	-0.916753	-0.555252
NM_001015054	4350	MPG	N-methylpurine DNA glycosylase	P29372	Up in PMA	1.51829	1.16335e-13	5.66842e-13	1.39064	1.31128	2.48911	2.82145	3.11442	2.31328	2.77473	2.67638	1.72975	1.74964	1.72815
NM_001015052	4350	MPG	N-methylpurine DNA glycosylase	P29372	Up in PMA	1.51829	1.16378e-13	5.66923e-13	1.39064	1.31128	2.48911	2.82145	3.11442	2.31328	2.77473	2.67638	1.72975	1.74964	1.72815
NM_015898	51341	ZBTB7A	zinc finger and BTB domain containing 7A	O95365	Up in PMA	1.51727	1.50642e-27	1.74856e-26	2.93704	2.97206	4.33787	4.22128	4.72622	3.46832	3.54945	3.48686	3.02945	3.08104	3.3102
NM_001014809	1400	CRMP1	collapsin response mediator protein 1	B3KT07	Up in PMA	1.51703	6.24657e-08	1.80897e-07	0.26236	0.0506573	1.41418	2.0009	1.47767	0.290731	0.818432	-0.0579674	0.40312	0.132657	-0.555252
NM_020902	57662	CAMSAP3	calmodulin regulated spectrin associated protein family member 3	Q9P1Y5	Up in PMA	1.5133	7.24714e-09	2.31058e-08	0.352003	0.577565	1.72693	1.87255	2.1224	0.969337	1.56993	1.63556	0.11326	0.899395	0.785422
NM_001080429	57662	CAMSAP3	calmodulin regulated spectrin associated protein family member 3	Q9P1Y5	Up in PMA	1.51329	7.25838e-09	2.31347e-08	0.352003	0.577565	1.72693	1.87255	2.1224	0.969337	1.56993	1.63556	0.11326	0.899395	0.785422
NM_001099409	254102	EHBP1L1	EH domain binding protein 1 like 1	Q8N3D4	Up in PMA	1.51153	1.101e-120	1.42049e-118	4.92139	4.93367	6.40805	6.3654	6.51511	5.22804	5.24184	5.37589	5.10003	5.16112	5.2032
NM_007231	11254	SLC6A14	solute carrier family 6 member 14	B2R8J1	Up in PMA	1.51108	1.87907e-12	8.36678e-12	0.4364	0.462764	1.80511	2.06103	1.90064	0.702511	0.21509	0.438151	0.36511	0.867747	0.2354
NM_024060	79026	AHNAK	AHNAK nucleoprotein	Q09666	Up in PMA	1.51064	9.81336e-18	6.43186e-17	2.5297	2.80931	3.88152	4.14693	4.43154	3.64816	3.46198	3.63665	2.90251	2.9436	3.4479
NM_177963	91683	SYT12	synaptotagmin 12	B0AZL9	Up in PMA	1.50805	3.41338e-07	9.16204e-07	0.0644072	-0.178633	1.57901	1.35306	1.18528	0.702511	0.267628	1.4398	1.19229	1.20819	1.27439
NM_001166049	2067	ERCC1	ERCC excision repair 1, endonuclease non-catalytic subunit	P07992	Up in PMA	1.5078	1.89797e-96	1.39324e-94	5.02383	5.02248	6.44896	6.45076	6.65959	5.52823	5.62327	5.69174	5.22068	5.1886	5.26786
NM_001080975	9185	REPS2	RALBP1 associated Eps domain containing 2	Q8NFH8	Up in PMA	1.50679	1.10213e-10	4.17104e-10	0.476816	-0.0594375	1.68619	1.93815	1.49645	0.00411411	0.414655	0.183758	0.440154	0.62434	0.108215
NM_004726	9185	REPS2	RALBP1 associated Eps domain containing 2	Q8NFH8	Up in PMA	1.50679	1.09968e-10	4.16252e-10	0.476816	-0.0594375	1.68619	1.93815	1.49645	0.00411411	0.414655	0.183758	0.440154	0.62434	0.108215
NM_001145722	9454	HOMER3	homer scaffolding protein 3	Q9NSC5	Up in PMA	1.50651	5.73564e-16	3.30895e-15	1.21062	1.12248	2.5126	2.57567	2.78077	2.00542	1.93732	1.89545	1.46808	1.50417	2.07282
NM_001983	2067	ERCC1	ERCC excision repair 1, endonuclease non-catalytic subunit	P07992	Up in PMA	1.50651	1.5689e-96	1.15567e-94	5.02893	5.02417	6.45048	6.45356	6.66167	5.53052	5.62579	5.69174	5.22201	5.1918	5.27343
NM_012419	26575	RGS17	regulator of G-protein signaling 17	Q9UGC6	Up in PMA	1.50349	1.0172e-32	1.54343e-31	2.06978	2.05512	3.58733	3.57575	3.49669	1.24002	1.76529	1.5943	1.92527	1.71449	1.98503
NM_001136203	115098	CCDC124	coiled-coil domain containing 124	A0A024R7M8	Up in PMA	1.50319	6.52568e-15	3.48604e-14	1.77792	1.62779	2.95123	3.06114	3.44928	2.90073	2.96969	3.31336	1.80266	2.06081	2.24897
NM_013265	738	VPS51	VPS51, GARP complex subunit	Q9UID3	Up in PMA	1.50258	7.83216e-28	9.23717e-27	2.33458	2.57146	3.85879	3.73188	4.15247	3.34857	3.38083	3.56903	2.91572	2.90514	2.86524
NM_014851	9903	KLHL21	kelch like family member 21	Q9UJP4	Up in PMA	1.50254	6.81183e-59	2.46616e-57	3.6263	3.5979	5.03371	5.06857	5.20149	3.92431	4.07676	4.03388	3.72835	3.94327	3.98456
NM_002275	3866	KRT15	keratin 15	B3KVF5	Up in PMA	1.50239	3.81953e-08	1.12556e-07	0.976994	1.09705	2.25847	2.27924	2.84079	1.76153	1.46135	1.07009	0.70649	1.01947	1.63893
NM_032304	84264	HAGHL	hydroxyacylglutathione hydrolase-like	Q6PII5	Up in PMA	1.50055	3.88143e-05	8.38522e-05	-1.09245	-0.886043	-0.129771	0.615845	0.557027	0.154529	0.1039	0.438151	-1.22312	-0.619013	-0.453621
NM_033397	85450	ITPRIP	inositol 1,4,5-trisphosphate receptor interacting protein	Q8IWB1	Up in PMA	1.50054	6.30172e-95	4.53213e-93	4.49914	4.49887	5.97167	5.9642	6.04259	4.75152	4.56012	4.62407	4.38456	4.59488	4.6072
NM_013373	29801	ZDHHC8	zinc finger DHHC-type containing 8	Q9ULC8	Up in PMA	1.49979	2.12325e-08	6.43139e-08	0.764887	1.37616	2.31301	2.03128	3.05231	2.24784	2.30721	2.13009	1.37552	1.81748	1.66175
NM_006454	10608	MXD4	MAX dimerization protein 4	Q14582	Up in PMA	1.4979	2.02631e-10	7.46042e-10	1.34769	1.09705	2.63538	2.20123	3.02022	2.24784	1.98517	1.97797	0.70649	1.41939	1.21389
NM_003307	7226	TRPM2	transient receptor potential cation channel subfamily M member 2	B4DVI8	Up in PMA	1.49783	5.48712e-14	2.73816e-13	0.797165	0.717671	2.0655	1.96986	2.43629	2.09497	2.04659	1.89545	1.10273	0.930363	1.21389
NM_014718	9746	CLSTN3	calsyntenin 3	Q9BQT9	Up in PMA	1.49728	8.58739e-52	2.5784e-50	3.2831	3.4298	4.80312	4.72264	4.96912	3.9138	4.10591	4.01836	3.84686	3.75284	3.8519
NM_002579	5064	PALM	paralemmin	A0A024R207	Up in PMA	1.49638	8.42305e-12	3.54018e-11	0.394818	0.649318	1.86108	1.6557	2.20465	1.86699	1.87095	1.77135	0.878246	0.62434	1.15075
NM_001170687	142678	MIB2	mindbomb E3 ubiquitin protein ligase 2	Q96AX9	Up in PMA	1.49616	0.000218011	0.000428652	-0.978773	-0.696202	-0.283118	0.352684	1.06462	0.454382	0.708704	0.654339	-1.11173	-1.156	-0.453621
NM_001040147	8710	SERPINB7	serpin family B member 7	O75635	Up in PMA	1.49557	8.84469e-13	4.03009e-12	0.476816	0.462764	2.04953	1.93815	1.76781	0.00411411	0.460513	0.183758	0.244674	0.377037	0.654975
NM_031897	59285	CACNG6	calcium voltage-gated channel auxiliary subunit gamma 6	A6NP74	Up in PMA	1.49495	7.54602e-08	2.16758e-07	-0.104205	-0.528462	1.22806	1.08995	0.987054	-0.572931	-0.0165806	-0.0579674	-0.0313345	-0.810531	0.0401552
NM_001040134	5064	PALM	paralemmin	A0A024R207	Up in PMA	1.49445	2.0272e-11	8.20284e-11	0.307878	0.649318	1.80511	1.61616	2.16997	1.74581	1.87095	1.67568	0.794923	0.62434	0.979618
NM_006795	10938	EHD1	EH domain containing 1	B2R5U3	Up in PMA	1.49418	2.56462e-85	1.53359e-83	5.33267	5.3889	6.78001	6.84742	6.9265	5.90418	5.87894	6.02829	5.47047	5.65858	5.77925
NM_004838	9454	HOMER3	homer scaffolding protein 3	Q9NSC5	Up in PMA	1.49365	7.82221e-16	4.47272e-15	1.18645	1.07116	2.46523	2.55491	2.71012	1.96526	1.92101	1.86106	1.43176	1.50417	2.05568
NM_001145721	9454	HOMER3	homer scaffolding protein 3	Q9NSC5	Up in PMA	1.49365	7.85069e-16	4.48779e-15	1.18645	1.07116	2.46523	2.55491	2.71012	1.96526	1.92101	1.86106	1.43176	1.50417	2.05568
NM_001025237	7106	TSPAN4	tetraspanin 4	A0A024RCE1	Up in PMA	1.4936	6.55231e-30	8.65295e-29	3.63525	3.69857	5.00294	4.96615	5.42013	4.95658	4.99349	4.98297	3.84341	4.15472	4.24858
NM_012225	10101	NUBP2	nucleotide binding protein 2	B7Z6P0	Up in PMA	1.49284	3.5077e-11	1.38899e-10	1.69469	1.43824	2.64604	3.01629	3.34951	3.04255	2.97759	3.17326	1.53808	2.0182	2.32244
NM_005442	8320	EOMES	eomesodermin	B7Z4K0	Up in PMA	1.49264	2.25206e-06	5.57011e-06	0.4364	0.0506573	1.31078	1.08995	2.22731	-0.0497231	0.160566	0.00636573	0.40312	0.698174	0.460387
NM_022036	55890	GPRC5C	G protein-coupled receptor class C group 5 member C	A0A024R8N9	Up in PMA	1.49113	2.15922e-20	1.69053e-19	2.13437	2.04185	3.34061	3.43514	3.81739	2.99015	3.28213	3.0413	2.21962	2.21967	2.26397
NM_138420	113146	AHNAK2	AHNAK nucleoprotein 2	Q8IVF2	Up in PMA	1.49091	2.5794e-115	2.92076e-113	8.14431	8.13327	9.54198	9.53947	9.78947	8.57413	8.55527	8.59479	8.3123	8.36302	8.33776
NM_022460	64342	HS1BP3	HCLS1 binding protein 3	Q53T59	Up in PMA	1.49018	3.24272e-54	1.05552e-52	3.18283	3.39369	4.78635	4.61643	4.86277	4.07656	4.05824	4.14164	3.43005	3.50281	3.4479
NM_001177718	8462	KLF11	Kruppel like factor 11	B7ZAX4	Up in PMA	1.49009	8.40116e-29	1.0471e-27	1.76165	1.7794	3.30742	3.21463	3.19136	1.54252	1.7469	1.65576	2.1318	2.12914	1.79162
NM_003597	8462	KLF11	Kruppel like factor 11	B7ZAX4	Up in PMA	1.49009	8.34453e-29	1.04065e-27	1.76165	1.7794	3.30742	3.21463	3.19136	1.54252	1.7469	1.65576	2.1318	2.12914	1.79162
NM_001177716	8462	KLF11	Kruppel like factor 11	B7ZAX4	Up in PMA	1.49009	8.3297e-29	1.03941e-27	1.76165	1.7794	3.30742	3.21463	3.19136	1.54252	1.7469	1.65576	2.1318	2.12914	1.79162
NM_003565	8408	ULK1	unc-51 like autophagy activating kinase 1	O75385	Up in PMA	1.48965	8.39907e-15	4.45773e-14	2.14695	2.16935	3.31412	3.43514	3.99958	3.06172	3.33232	3.23498	2.42755	2.16864	2.55969
NM_001080453	26173	INTS1	integrator complex subunit 1	Q8N201	Up in PMA	1.48872	2.57645e-27	2.95355e-26	4.1388	4.3426	5.46397	5.59881	6.04339	5.31847	5.42647	5.59307	4.66434	4.80789	4.8124
NM_018998	54461	FBXW5	F-box and WD repeat domain containing 5	A0A024R8H7	Up in PMA	1.48868	1.28274e-16	7.75769e-16	2.87034	3.08634	4.18909	4.33524	4.77319	4.14405	4.18657	4.51773	3.2331	3.70886	3.64407
NM_001164664	375449	MAST4	microtubule associated serine/threonine kinase family member 4	J3QT34	Up in PMA	1.48862	7.67419e-23	6.79286e-22	1.93122	1.55493	3.37946	3.07579	3.15636	1.68118	1.67092	1.89545	1.88555	1.74964	1.70635
NM_015183	375449	MAST4	microtubule associated serine/threonine kinase family member 4	J3QT34	Up in PMA	1.48858	9.35511e-23	8.25328e-22	1.93122	1.55493	3.37946	3.07579	3.15636	1.68118	1.65128	1.89545	1.88555	1.74964	1.70635
NM_014686	9710	KIAA0355	KIAA0355	O15063	Up in PMA	1.48817	1.09899e-127	1.57016e-125	4.34391	4.37999	5.82927	5.8707	5.84701	4.59805	4.52008	4.50108	4.47656	4.41498	4.43238
NM_014205	741	ZNHIT2	zinc finger HIT-type containing 2	Q9UHR6	Up in PMA	1.48773	5.56882e-05	0.000118089	-1.09245	-1.1047	0.135277	0.146117	0.324553	0.154529	-0.148047	0.238352	-1.22312	-0.810531	-0.18571
NM_004146	4713	NDUFB7	NADH:ubiquinone oxidoreductase subunit B7	P17568	Up in PMA	1.48645	4.36596e-15	2.36315e-14	1.49271	1.53613	2.7084	2.78626	3.28616	2.85751	2.79277	2.69602	1.66864	1.81748	2.00302
NM_000723	782	CACNB1	calcium voltage-gated channel auxiliary subunit beta 1	Q02641	Up in PMA	1.48474	1.26391e-18	8.79285e-18	1.18645	0.8756	2.33952	2.67522	2.50282	1.77707	1.85387	1.73384	1.35627	1.41939	1.49381
NM_005581	4059	BCAM	basal cell adhesion molecule (Lutheran blood group)	A0A087WXM8	Up in PMA	1.48369	3.45523e-20	2.67181e-19	2.64059	2.58066	3.90833	3.84736	4.37937	3.76191	3.7658	3.86633	2.56802	3.03192	2.75279
NM_001145724	9454	HOMER3	homer scaffolding protein 3	Q9NSC5	Up in PMA	1.48074	5.2154e-15	2.80509e-14	1.18645	1.07116	2.45314	2.53385	2.70205	1.89576	1.92101	1.86106	1.39451	1.44106	2.03834
NM_001166426	64743	WDR13	WD repeat domain 13	Q9H1Z4	Up in PMA	1.4804	1.11964e-27	1.31033e-26	2.63167	2.66962	3.939	4.00873	4.33832	3.53841	3.69083	3.76305	2.86895	3.08104	3.02342
NM_001432	2069	EREG	epiregulin	O14944	Up in PMA	1.47996	4.14183e-67	1.74943e-65	7.36109	7.33869	8.8814	8.84743	8.75749	6.83006	6.90925	7.22574	7.87082	7.82199	7.75288
NM_001177880	91683	SYT12	synaptotagmin 12	B0AZL9	Up in PMA	1.47722	5.48516e-07	1.44784e-06	0.0644072	-0.117805	1.57901	1.35306	1.18528	0.702511	0.267628	1.4398	1.19229	1.20819	1.27439
NM_015404	25861	WHRN	whirlin	A0A0C4DFN4	Up in PMA	1.47648	8.40501e-05	0.00017446	-0.165093	-0.991235	0.682756	0.352684	1.20825	0.702511	-0.370865	0.877138	0.244674	-0.161734	0.108215
NM_001173425	25861	WHRN	whirlin	A0A0C4DFN4	Up in PMA	1.47648	8.40656e-05	0.000174475	-0.165093	-0.991235	0.682756	0.352684	1.20825	0.702511	-0.370865	0.877138	0.244674	-0.161734	0.108215
NM_001014831	10298	PAK4	p21 (RAC1) activated kinase 4	A0A024R0J1	Up in PMA	1.47621	2.28012e-25	2.33249e-24	3.751	3.75252	5.09724	4.98179	5.50489	4.75152	4.84797	4.95879	3.9175	4.04581	4.35746
NM_020912	84256	FLYWCH1	FLYWCH-type zinc finger 1	Q4VC44	Up in PMA	1.47575	2.11862e-09	7.07915e-09	0.731871	0.75067	1.89723	1.73166	2.59284	1.95163	2.1896	2.10092	1.21383	1.25787	1.38827
NM_019058	54541	DDIT4	DNA damage inducible transcript 4	A0A024QZQ6	Up in PMA	1.47512	4.35027e-120	5.54542e-118	6.50489	6.49604	7.89959	8.01925	8.00518	6.90979	6.88318	6.9161	6.29429	6.42162	6.55702
NM_002994	6374	CXCL5	C-X-C motif chemokine ligand 5	P42830	Up in PMA	1.47483	8.18632e-66	3.36429e-64	8.35666	8.20385	9.80224	9.81505	9.6484	7.97289	7.82302	8.19244	8.43333	8.48765	8.3844
NM_001159286	83933	HDAC10	histone deacetylase 10	Q969S8	Up in PMA	1.47469	1.66375e-05	3.74475e-05	-0.438137	-0.178633	0.876261	0.352684	1.53329	0.969337	1.10497	0.654339	-0.0313345	0.585956	0.743237
NM_005884	10298	PAK4	p21 (RAC1) activated kinase 4	A0A024R0J1	Up in PMA	1.47434	1.513e-25	1.57115e-24	3.751	3.75252	5.09724	4.98179	5.50025	4.75152	4.84797	4.95676	3.9175	4.04581	4.35746
NM_001042368	5900	RALGDS	ral guanine nucleotide dissociation stimulator	Q12967	Up in PMA	1.47416	4.81471e-23	4.30653e-22	2.61366	3.02697	4.16705	4.11892	4.53509	3.22931	3.27573	3.09406	2.7188	3.01034	2.87504
NM_006266	5900	RALGDS	ral guanine nucleotide dissociation stimulator	Q12967	Up in PMA	1.47416	4.81893e-23	4.3085e-22	2.61366	3.02697	4.16705	4.11892	4.53509	3.22931	3.27573	3.09406	2.7188	3.01034	2.87504
NM_032019	83933	HDAC10	histone deacetylase 10	Q969S8	Up in PMA	1.47415	1.76995e-05	3.97204e-05	-0.438137	-0.178633	0.876261	0.352684	1.53329	0.996153	1.13356	0.654339	-0.0313345	0.585956	0.743237
NM_002231	3732	CD82	CD82 molecule	P27701	Up in PMA	1.47398	7.06757e-10	2.47135e-09	0.352003	0.502055	1.72693	1.4906	2.11026	0.914161	0.548074	0.877138	0.202185	0.546523	0.173208
NM_001025081	4155	MBP	myelin basic protein	P02686	Up in PMA	1.47398	1.16957e-18	8.14982e-18	1.05915	1.64545	2.65662	3.00102	2.86267	1.97877	2.06155	2.10092	1.66864	1.60359	1.81217
NM_001024844	3732	CD82	CD82 molecule	P27701	Up in PMA	1.47398	7.07247e-10	2.47263e-09	0.352003	0.502055	1.72693	1.4906	2.11026	0.914161	0.548074	0.877138	0.202185	0.546523	0.173208
NM_001025090	4155	MBP	myelin basic protein	P02686	Up in PMA	1.47398	1.16569e-18	8.12551e-18	1.05915	1.64545	2.65662	3.00102	2.86267	1.97877	2.06155	2.10092	1.66864	1.60359	1.81217
NM_001025092	4155	MBP	myelin basic protein	P02686	Up in PMA	1.47398	1.16194e-18	8.10199e-18	1.05915	1.64545	2.65662	3.00102	2.86267	1.97877	2.06155	2.10092	1.66864	1.60359	1.81217
NM_002385	4155	MBP	myelin basic protein	P02686	Up in PMA	1.47397	1.15966e-18	8.08873e-18	1.05915	1.64545	2.65662	3.00102	2.86267	1.97877	2.06155	2.10092	1.66864	1.60359	1.81217
NM_033199	90226	UCN2	urocortin 2	Q96RP3	Up in PMA	1.47362	3.17578e-10	1.15074e-09	2.00216	1.64545	2.98521	3.01629	3.69265	2.28094	2.4952	2.41716	1.83082	2.49293	2.08975
NM_024309	79155	TNIP2	TNFAIP3 interacting protein 2	Q8NFZ5	Up in PMA	1.4735	1.16789e-80	6.54264e-79	3.46488	3.5979	4.99462	5.02772	4.98915	4.05758	4.12383	4.05304	3.75799	3.71332	3.83693
NM_001161527	79155	TNIP2	TNFAIP3 interacting protein 2	Q8NFZ5	Up in PMA	1.4735	1.15077e-80	6.46375e-79	3.46488	3.5979	4.99462	5.02772	4.98915	4.05758	4.12383	4.05304	3.75799	3.71332	3.83693
NM_001014832	10298	PAK4	p21 (RAC1) activated kinase 4	A0A024R0J1	Up in PMA	1.47325	1.5978e-25	1.65438e-24	3.751	3.75252	5.09529	4.98179	5.49909	4.74955	4.84797	4.95472	3.9175	4.04581	4.35746
NM_023933	65990	FAM173A	family with sequence similarity 173 member A	J3KMW5	Up in PMA	1.47308	3.9945e-05	8.61201e-05	-0.978773	-0.696202	0.251528	-0.0950493	0.905085	0.669571	0.31832	0.571709	-0.249866	0.184957	-0.358681
NM_138442	115098	CCDC124	coiled-coil domain containing 124	A0A024R7M8	Up in PMA	1.47294	2.45286e-14	1.26524e-13	1.82564	1.66289	2.9598	3.07579	3.46367	2.91485	3.03176	3.35719	1.85844	2.10219	2.2935
NM_005560	3911	LAMA5	laminin subunit alpha 5	O15230	Up in PMA	1.47227	3.47783e-18	2.34812e-17	5.68182	5.86542	6.97547	6.95632	7.68045	7.15744	7.23448	7.3714	6.16684	6.42026	6.5864
NM_015842	4008	LMO7	LIM domain 7	F8J2B5	Up in PMA	1.47064	1.06673e-80	6.00756e-79	6.06815	6.14449	7.58784	7.62707	7.51646	6.01076	5.86941	6.24042	6.62649	6.6405	6.56461
NM_005358	4008	LMO7	LIM domain 7	F8J2B5	Up in PMA	1.46951	5.90155e-78	3.10203e-76	6.05152	6.12339	7.56591	7.60642	7.49881	5.99506	5.84152	6.22614	6.61287	6.62757	6.55015
NM_207340	254359	ZDHHC24	zinc finger DHHC-type containing 24	Q6UX98	Up in PMA	1.46909	6.52412e-07	1.70915e-06	-0.045784	-0.451381	1.04685	0.905466	1.33887	0.969337	1.0758	0.911142	0.0666537	0.733721	1.08471
NM_002230	3728	JUP	junction plakoglobin	A0A0S2Z487	Up in PMA	1.46822	1.89871e-53	6.05086e-52	4.83269	4.85618	6.20495	6.19808	6.4919	5.60428	5.67281	5.68684	4.8919	5.17573	5.19344
NM_003116	6676	SPAG4	sperm associated antigen 4	Q9NPE6	Up in PMA	1.46809	6.56019e-05	0.000138175	-0.775211	-1.36253	0.194573	0.445841	0.23792	-0.654001	-0.634495	-0.195937	-1.78183	-0.810531	-0.453621
NM_006598	10723	SLC12A7	solute carrier family 12 member 7	Q9Y666	Up in PMA	1.46802	3.15858e-48	8.35278e-47	4.15757	4.33989	5.53452	5.71097	5.87509	5.01019	4.90712	5.01264	4.21329	4.4394	4.39881
NM_003202	6932	TCF7	transcription factor 7 (T-cell specific, HMG-box)	P36402	Up in PMA	1.468	1.01566e-33	1.6004e-32	2.9586	2.99977	4.38318	4.61643	4.34611	3.22365	3.05437	3.38165	3.19568	3.4234	3.09226
NM_005675	8214	DGCR6	DiGeorge syndrome critical region gene 6	Q14129	Up in PMA	1.46663	2.79205e-08	8.32919e-08	-0.104205	0.649318	1.38902	1.53368	2.0732	1.72992	1.90451	1.82584	1.19229	0.733721	0.905046
NM_002419	4296	MAP3K11	mitogen-activated protein kinase kinase kinase 11	A0A024R5E6	Up in PMA	1.46651	6.66427e-27	7.48649e-26	3.3499	3.4298	4.72985	4.58093	5.13562	4.51008	4.46771	4.55046	3.70572	4.01725	3.8519
NM_001001665	339761	CYP27C1	cytochrome P450 family 27 subfamily C member 1	A0A024RAI7	Up in PMA	1.46636	1.00218e-08	3.1504e-08	0.166776	-0.117805	1.57901	1.6557	1.1141	0.290731	0.160566	-0.270208	0.0184913	0.331361	0.407343
NM_012401	23654	PLXNB2	plexin B2	O15031	Up in PMA	1.46629	1.12034e-45	2.72257e-44	5.41037	5.46916	6.71125	6.78861	7.16235	6.44229	6.43442	6.56135	5.93108	6.1163	6.04322
NM_201632	6932	TCF7	transcription factor 7 (T-cell specific, HMG-box)	P36402	Up in PMA	1.46543	8.9814e-34	1.42048e-32	2.9586	2.99977	4.38318	4.61142	4.34352	3.22365	3.05437	3.38165	3.19568	3.4234	3.09226
NM_201634	6932	TCF7	transcription factor 7 (T-cell specific, HMG-box)	P36402	Up in PMA	1.46543	8.91974e-34	1.41177e-32	2.9586	2.99977	4.38318	4.61142	4.34352	3.22365	3.05437	3.38165	3.19568	3.4234	3.09226
NM_213648	6932	TCF7	transcription factor 7 (T-cell specific, HMG-box)	P36402	Up in PMA	1.46543	8.88199e-34	1.40684e-32	2.9586	2.99977	4.38318	4.61142	4.34352	3.22365	3.05437	3.38165	3.19568	3.4234	3.09226
NR_033449	6932	TCF7	transcription factor 7 (T-cell specific, HMG-box)	P36402	Up in PMA	1.46543	8.82681e-34	1.39914e-32	2.9586	2.99977	4.38318	4.61142	4.34352	3.22365	3.05437	3.38165	3.19568	3.4234	3.09226
NM_021991	3728	JUP	junction plakoglobin	A0A0S2Z487	Up in PMA	1.46473	1.78869e-50	5.19476e-49	4.78319	4.79224	6.14421	6.14002	6.43035	5.55101	5.62705	5.63818	4.80762	5.12142	5.13142
NM_021196	57835	SLC4A5	solute carrier family 4 member 5	Q9BY07	Up in PMA	1.46402	2.39188e-08	7.20917e-08	0.21536	-0.451381	1.38902	0.969618	1.37991	-0.163828	-0.218564	-0.270208	-0.310093	0.0220005	-0.269605
NM_198833	5271	SERPINB8	serpin family B member 8	P50452	Up in PMA	1.46356	1.99736e-80	1.11018e-78	4.06782	3.94301	5.5431	5.43805	5.41026	3.81182	3.77036	3.7677	4.09345	4.03517	3.94324
NM_002640	5271	SERPINB8	serpin family B member 8	P50452	Up in PMA	1.46356	2.01296e-80	1.11593e-78	4.06782	3.94301	5.5431	5.43805	5.41026	3.81182	3.77036	3.7677	4.09345	4.03517	3.94324
NM_001031848	5271	SERPINB8	serpin family B member 8	P50452	Up in PMA	1.46354	1.01559e-41	2.17285e-40	2.59542	2.72048	4.21796	4.09754	4.0192	2.31328	2.17592	2.22777	2.7188	2.75754	2.66513
NM_152888	169044	COL22A1	collagen type XXII alpha 1 chain	Q8NFW1	Up in PMA	1.46282	1.54643e-06	3.89268e-06	-0.438137	-0.696202	0.839581	0.767911	0.757186	-1.03334	-1.37385	-1.72007	-0.911831	-0.161734	-0.664588
NM_001040667	3299	HSF4	heat shock transcription factor 4	A0A024R6X7	Up in PMA	1.46271	9.7883e-11	3.71896e-10	1.03228	0.962674	1.91496	2.49077	2.73405	2.22535	2.20315	2.15868	1.55506	1.60359	1.89156
NM_017705	54852	PAQR5	progestin and adipoQ receptor family member 5	A0A024R607	Up in PMA	1.46051	7.20385e-160	1.50349e-157	7.11244	6.9962	8.55148	8.49843	8.49483	6.91155	6.91698	7.05566	7.26058	7.18889	7.25003
NM_018653	55890	GPRC5C	G protein-coupled receptor class C group 5 member C	A0A024R8N9	Up in PMA	1.46048	6.79734e-20	5.14587e-19	2.13437	2.05512	3.31412	3.42374	3.7872	2.93578	3.22349	2.98654	2.21962	2.21967	2.18737
NM_001104554	54852	PAQR5	progestin and adipoQ receptor family member 5	A0A024R607	Up in PMA	1.46043	1.49989e-158	3.07017e-156	7.11244	6.99448	8.55077	8.49809	8.49322	6.91067	6.91441	7.05471	7.2596	7.18729	7.24909
NM_001114614	4240	MFGE8	milk fat globule-EGF factor 8 protein	Q08431	Up in PMA	1.45967	3.8092e-37	6.93079e-36	3.08817	3.21014	4.60701	4.52332	4.65278	3.81182	3.7749	4.10905	3.57029	3.83696	3.61512
NM_004706	9138	ARHGEF1	Rho guanine nucleotide exchange factor 1	A0A024R0R1	Up in PMA	1.45741	1.60986e-30	2.19122e-29	4.20044	4.45949	5.56573	5.6657	6.07028	5.40356	5.38248	5.51507	4.59008	4.82241	4.77363
NM_199002	9138	ARHGEF1	Rho guanine nucleotide exchange factor 1	A0A024R0R1	Up in PMA	1.4574	1.69378e-30	2.2981e-29	4.20044	4.45949	5.56573	5.6657	6.07028	5.40356	5.38248	5.51645	4.59008	4.82241	4.77363
NM_024531	79581	SLC52A2	solute carrier family 52 member 2	Q9HAB3	Up in PMA	1.45486	6.05967e-24	5.75885e-23	3.751	3.54244	4.93066	4.90184	5.38529	4.6789	4.78853	4.88585	3.73582	3.99911	4.15111
NM_024042	79006	METRN	meteorin, glial cell differentiation regulator	Q9UJH8	Up in PMA	1.45354	1.90179e-08	5.78692e-08	-0.104205	0.38082	1.22806	1.6557	1.72066	1.14736	1.39205	1.50805	-0.0313345	0.698174	0.560959
NM_001134851	6932	TCF7	transcription factor 7 (T-cell specific, HMG-box)	P36402	Up in PMA	1.45322	1.05821e-32	1.60336e-31	2.9728	3.01344	4.38318	4.61643	4.34352	3.22365	3.05437	3.38165	3.20109	3.43425	3.09226
NM_002434	4350	MPG	N-methylpurine DNA glycosylase	P29372	Up in PMA	1.45278	8.95855e-13	4.07761e-12	1.47286	1.35485	2.48911	2.82145	3.11442	2.31328	2.77473	2.67638	1.72975	1.7669	1.72815
NM_198977	9138	ARHGEF1	Rho guanine nucleotide exchange factor 1	A0A024R0R1	Up in PMA	1.45272	1.01561e-30	1.40118e-29	4.20044	4.45198	5.55587	5.66328	6.05769	5.39855	5.37652	5.51091	4.57974	4.81827	4.76311
NM_002502	4791	NFKB2	nuclear factor kappa B subunit 2	Q00653	Up in PMA	1.45255	6.42514e-98	4.90245e-96	6.56647	6.55735	7.91564	8.00401	8.11256	7.04836	6.98328	7.11339	6.64098	6.85744	6.80466
NM_001077494	4791	NFKB2	nuclear factor kappa B subunit 2	Q00653	Up in PMA	1.45209	1.61007e-97	1.22412e-95	6.56705	6.55794	7.91812	8.00257	8.11199	7.04676	6.98279	7.11385	6.638	6.85845	6.80338
NM_002447	4486	MST1R	macrophage stimulating 1 receptor	B4E058	Up in PMA	1.452	9.13567e-51	2.66777e-49	3.55258	3.67728	4.948	5.00876	5.19719	4.35298	4.41044	4.24191	3.7762	3.92416	3.85685
NM_005817	10226	PLIN3	perilipin 3	A0A140VJN8	Up in PMA	1.45174	1.07688e-59	3.95933e-58	4.51863	4.47931	5.89443	5.79526	6.10817	4.86498	5.00321	5.03787	4.69913	4.76558	4.87723
NM_001164194	10226	PLIN3	perilipin 3	A0A140VJN8	Up in PMA	1.45174	1.08136e-59	3.96896e-58	4.51863	4.47931	5.89443	5.79526	6.10817	4.86498	5.00321	5.03787	4.69913	4.76558	4.87723
NM_001164189	10226	PLIN3	perilipin 3	A0A140VJN8	Up in PMA	1.45174	1.08958e-59	3.99224e-58	4.51863	4.47931	5.89443	5.79526	6.10817	4.86498	5.00321	5.03787	4.69913	4.76558	4.87723
NM_001077493	NA	NA	NA	NA	Up in PMA	1.45165	2.31024e-97	1.74398e-95	6.56705	6.55794	7.91675	8.00257	8.11199	7.04676	6.98279	7.11339	6.638	6.85794	6.80274
NM_032309	84269	CHCHD5	coiled-coil-helix-coiled-coil-helix domain containing 5	Q9BSY4	Up in PMA	1.45018	4.36091e-16	2.53925e-15	1.49271	1.35485	2.7286	2.51247	3.11442	2.75133	2.64173	2.79039	1.8447	1.88226	1.89156
NM_001912	1514	CTSL	cathepsin L	A0A024R276	Up in PMA	1.44885	2.02022e-113	2.18307e-111	7.00858	6.98021	8.46983	8.46614	8.39279	6.85774	6.84479	7.08946	7.22255	7.17361	7.25285
NM_017556	54751	FBLIM1	filamin binding LIM protein 1	Q8WUP2	Up in PMA	1.44884	1.33441e-41	2.84353e-40	3.86958	3.86604	5.16921	5.29827	5.44573	4.31355	4.00894	4.17701	3.58276	3.7913	3.86179
NM_001134430	27433	TOR2A	torsin family 2 member A	Q5JU69	Up in PMA	1.44753	5.0348e-11	1.96068e-10	0.516131	0.152943	1.57901	1.69418	1.87216	1.46785	1.70941	1.46291	0.766043	0.768413	1.11811
NM_145918	1514	CTSL	cathepsin L	A0A024R276	Up in PMA	1.44657	7.86752e-114	8.58891e-112	7.00815	6.97977	8.46682	8.4637	8.39013	6.85499	6.84425	7.08667	7.22089	7.17361	7.25191
NM_001319	1455	CSNK1G2	casein kinase 1 gamma 2	P78368	Up in PMA	1.44474	1.95753e-11	7.93145e-11	2.28991	2.2865	3.49009	3.45769	4.07649	3.31168	3.46198	3.65181	2.3024	2.99577	2.97867
NM_020441	57175	CORO1B	coronin 1B	A0A024R5K1	Up in PMA	1.44465	2.20468e-23	2.02037e-22	2.94426	2.93665	4.13336	4.2474	4.65696	4.09838	4.20353	4.19782	3.09478	3.2805	3.43471
NM_025078	80148	PQLC1	PQ loop repeat containing 1	Q8N2U9	Up in PMA	1.44409	8.11089e-08	2.32201e-07	1.18645	1.21997	2.18727	2.65585	2.90546	1.93786	2.22988	2.11558	0.57946	1.71449	1.24446
NM_001538	3299	HSF4	heat shock transcription factor 4	A0A024R6X7	Up in PMA	1.44383	2.21321e-10	8.11204e-10	1.05915	0.962674	1.89723	2.49077	2.73405	2.23664	2.20315	2.15868	1.55506	1.60359	1.87212
NM_138349	90313	TP53I13	tumor protein p53 inducible protein 13	A0A024QZ67	Up in PMA	1.44371	5.33187e-19	3.79615e-18	1.82564	1.95956	3.05886	3.38897	3.47792	3.09311	2.81941	3.07169	2.00158	2.26896	2.3367
NM_005078	7090	TLE3	transducin like enhancer of split 3	Q04726	Up in PMA	1.4431	3.34925e-42	7.29027e-41	2.89291	2.89298	4.3607	4.16759	4.38946	3.04897	3.03933	3.17326	2.82762	3.06019	2.90405
NM_001105192	7090	TLE3	transducin like enhancer of split 3	Q04726	Up in PMA	1.4431	3.38479e-42	7.36011e-41	2.89291	2.89298	4.3607	4.16759	4.38946	3.04897	3.03933	3.17326	2.82762	3.06019	2.90405
NM_152330	122786	FRMD6	FERM domain containing 6	Q96NE9	Up in PMA	1.44273	6.41968e-80	3.53132e-78	5.17426	4.89913	6.44972	6.57968	6.43158	4.69331	4.69332	4.79316	5.2405	5.31718	5.15574
NM_005035	5442	POLRMT	RNA polymerase mitochondrial	O00411	Up in PMA	1.44226	8.32103e-25	8.25819e-24	2.26705	2.46612	3.70924	3.60634	3.98968	3.47786	3.50638	3.73009	2.82062	2.90514	3.03221
NM_001042481	122786	FRMD6	FERM domain containing 6	Q96NE9	Up in PMA	1.44212	1.96046e-79	1.06737e-77	5.1758	4.89913	6.44972	6.57968	6.43218	4.69535	4.69332	4.79544	5.2405	5.31865	5.15574
NM_020908	7090	TLE3	transducin like enhancer of split 3	Q04726	Up in PMA	1.44212	3.03304e-42	6.6291e-41	2.89291	2.89298	4.3607	4.16759	4.38694	3.04897	3.03933	3.17326	2.82762	3.06019	2.90405
NM_001018070	57175	CORO1B	coronin 1B	A0A024R5K1	Up in PMA	1.44101	2.21907e-23	2.03269e-22	2.95145	2.93665	4.13336	4.2474	4.65696	4.09838	4.20353	4.19782	3.09478	3.2805	3.43471
NM_016215	51162	EGFL7	EGF like domain multiple 7	A0A024R8F5	Up in PMA	1.4409	2.65653e-08	7.94273e-08	0.698081	1.12248	2.00052	1.96986	2.76536	2.1793	2.01621	2.38122	1.41326	1.44106	1.83243
NM_201446	51162	EGFL7	EGF like domain multiple 7	A0A024R8F5	Up in PMA	1.44089	2.66174e-08	7.95718e-08	0.698081	1.12248	2.00052	1.96986	2.76536	2.1793	2.01621	2.38122	1.41326	1.44106	1.83243
NM_007223	11245	GPR176	G protein-coupled receptor 176	J3KNC6	Up in PMA	1.44033	1.76043e-08	5.376e-08	0.0103634	0.338033	1.70671	1.61616	1.37991	0.106112	-0.370865	0.613616	0.57946	1.04799	1.08471
NM_033390	85463	ZC3H12C	zinc finger CCCH-type containing 12C	Q9C0D7	Up in PMA	1.44008	1.80128e-77	9.37544e-76	4.2362	4.29026	5.76837	5.72265	5.61534	3.89966	3.86717	4.11271	4.36784	4.41224	4.37828
NM_003023	6452	SH3BP2	SH3 domain binding protein 2	P78314	Up in PMA	1.44006	1.77875e-15	9.93861e-15	1.11142	1.12248	2.42865	2.55491	2.58408	1.74581	1.41552	1.12907	0.644373	0.546523	0.942814
NR_024108	NA	NA	NA	NA	Up in PMA	1.43991	6.53476e-24	6.19376e-23	3.47489	3.62485	4.70457	4.95827	5.23403	4.51936	4.61691	4.74448	3.64357	3.98811	3.99808
NM_003955	9021	SOCS3	suppressor of cytokine signaling 3	O14543	Up in PMA	1.4395	1.82041e-54	5.95282e-53	3.80359	3.69857	5.13745	5.1642	5.24518	4.1107	3.95789	4.05684	4.0097	4.17749	4.33987
NM_014693	9718	ECE2	endothelin converting enzyme 2	O60344	Up in PMA	1.43912	1.17724e-11	4.8738e-11	0.663481	0.502055	2.00052	1.69418	2.08566	1.42901	1.7469	1.87836	1.07944	1.15674	0.942814
NM_003784	8710	SERPINB7	serpin family B member 7	O75635	Up in PMA	1.43876	4.83165e-12	2.0779e-11	0.476816	0.613887	2.08129	1.93815	1.7984	0.00411411	0.460513	0.290955	0.244674	0.377037	0.743237
NM_001146345	80148	PQLC1	PQ loop repeat containing 1	Q8N2U9	Up in PMA	1.4383	7.20676e-08	2.07461e-07	1.18645	1.21997	2.18727	2.63622	2.90546	1.93786	2.21658	2.11558	0.57946	1.69659	1.24446
NM_001110514	57593	EBF4	early B-cell factor 4	E9PEI2	Up in PMA	1.43802	9.44977e-06	2.18707e-05	-0.596852	-0.788002	0.359106	0.69388	0.788004	0.333417	0.31832	0.341707	-0.507511	0.331361	-0.18571
NR_004380	692227	SNORD104	small nucleolar RNA, C/D box 104	NA	Up in PMA	1.43747	0.000119453	0.000242945	-0.873405	-1.22787	0.359106	-0.0950493	0.281887	-0.0497231	0.0449171	0.438151	-1.4756	-1.03142	-0.664588
NM_001014835	10298	PAK4	p21 (RAC1) activated kinase 4	A0A024R0J1	Up in PMA	1.43642	2.99889e-24	2.89526e-23	3.72187	3.71956	5.03776	4.89773	5.43238	4.70351	4.78628	4.87081	3.8674	3.99911	4.31489
NM_001085347	27433	TOR2A	torsin family 2 member A	Q5JU69	Up in PMA	1.43613	1.11306e-11	4.62517e-11	0.516131	0.338033	1.66538	1.76819	1.94233	1.50567	1.72828	1.48566	0.766043	0.83539	1.15075
NM_001199579	25777	SUN2	Sad1 and UNC84 domain containing 2	B4E2A6	Up in PMA	1.43596	2.07173e-31	2.94412e-30	3.39278	3.50425	4.71474	4.81284	5.0666	4.22563	4.31694	4.33253	3.68658	3.6954	4.05954
NM_015374	25777	SUN2	Sad1 and UNC84 domain containing 2	B4E2A6	Up in PMA	1.43596	2.07624e-31	2.94856e-30	3.39278	3.50425	4.71474	4.81284	5.0666	4.22563	4.31694	4.33253	3.68658	3.6954	4.05954
NM_001145856	6452	SH3BP2	SH3 domain binding protein 2	P78314	Up in PMA	1.43586	4.85122e-15	2.61583e-14	1.11142	1.12248	2.41625	2.55491	2.58408	1.74581	1.41552	1.12907	0.644373	0.546523	0.942814
NM_001122681	6452	SH3BP2	SH3 domain binding protein 2	P78314	Up in PMA	1.43586	4.86131e-15	2.61994e-14	1.11142	1.12248	2.41625	2.55491	2.58408	1.74581	1.41552	1.12907	0.644373	0.546523	0.942814
NM_001145855	6452	SH3BP2	SH3 domain binding protein 2	P78314	Up in PMA	1.43586	4.86622e-15	2.62128e-14	1.11142	1.12248	2.41625	2.55491	2.58408	1.74581	1.41552	1.12907	0.644373	0.546523	0.942814
NM_001014834	10298	PAK4	p21 (RAC1) activated kinase 4	A0A024R0J1	Up in PMA	1.43527	3.16342e-24	3.04719e-23	3.72187	3.71956	5.03574	4.89773	5.43116	4.70148	4.78628	4.86865	3.8674	3.99911	4.31489
NM_152441	144699	FBXL14	F-box and leucine rich repeat protein 14	Q8N1E6	Up in PMA	1.43526	2.67001e-07	7.22135e-07	0.919506	0.152943	1.78596	1.4906	2.36654	1.74581	1.76529	1.99393	0.612281	1.07595	1.24446
NM_003900	8878	SQSTM1	sequestosome 1	Q13501	Up in PMA	1.43509	1.19936e-117	1.41845e-115	9.07265	9.16084	10.4806	10.5229	10.6477	9.6211	9.61945	9.5912	9.02585	9.21317	9.18429
NM_001199580	25777	SUN2	Sad1 and UNC84 domain containing 2	B4E2A6	Up in PMA	1.43467	1.15144e-31	1.64508e-30	3.39805	3.50425	4.71474	4.8172	5.0666	4.22846	4.31694	4.33879	3.69043	3.6954	4.05954
NM_014146	7462	LAT2	linker for activation of T-cells family member 2	Q9GZY6	Up in PMA	1.43382	1.72782e-06	4.3232e-06	-0.873405	-0.308571	0.640733	0.838327	0.818177	-0.105648	-0.148047	0.183758	-0.579814	-1.03142	-1.21026
NM_032463	7462	LAT2	linker for activation of T-cells family member 2	Q9GZY6	Up in PMA	1.4338	1.61803e-06	4.06665e-06	-0.873405	-0.308571	0.640733	0.838327	0.818177	-0.105648	-0.0165806	0.183758	-0.579814	-1.03142	-1.21026
NM_032464	7462	LAT2	linker for activation of T-cells family member 2	Q9GZY6	Up in PMA	1.4338	1.61787e-06	4.06665e-06	-0.873405	-0.308571	0.640733	0.838327	0.818177	-0.105648	-0.0165806	0.183758	-0.579814	-1.03142	-1.21026
NM_001079673	22862	FNDC3A	fibronectin type III domain containing 3A	A0A024RDT9	Up in PMA	1.43354	5.77734e-97	4.31537e-95	5.54951	5.48641	6.96911	6.97206	6.91258	5.35389	5.32321	5.55191	5.98063	6.05878	5.84928
NM_003979	9052	GPRC5A	G protein-coupled receptor class C group 5 member A	Q8NFJ5	Up in PMA	1.43312	4.62058e-48	1.21586e-46	7.29693	7.29287	8.76336	8.73253	8.68605	7.31784	7.28035	7.74197	7.96397	7.91999	8.03146
NM_003088	6624	FSCN1	fascin actin-bundling protein 1	B3KTA3	Up in PMA	1.43262	1.64371e-34	2.67518e-33	4.51863	4.62213	5.83394	5.90391	6.22187	5.58343	5.58367	5.5786	4.41743	4.82653	4.82256
NM_001142299	8878	SQSTM1	sequestosome 1	Q13501	Up in PMA	1.43256	1.79571e-117	2.112e-115	9.07327	9.16237	10.4792	10.5221	10.6456	9.61988	9.61898	9.5907	9.0268	9.21465	9.18404
NM_001142298	8878	SQSTM1	sequestosome 1	Q13501	Up in PMA	1.43251	2.00453e-117	2.33183e-115	9.07327	9.16247	10.4792	10.5221	10.6456	9.61982	9.61898	9.5907	9.0268	9.21465	9.18417
NM_030758	23762	OSBP2	oxysterol binding protein 2	Q969R2	Up in PMA	1.43205	7.80558e-22	6.63864e-21	2.23205	2.39484	3.6836	3.67529	3.81739	2.68695	2.50617	3.08664	2.43674	2.58339	2.66513
NM_020322	9311	ASIC3	acid sensing ion channel subunit 3	A0A090N7X8	Up in PMA	1.43203	2.52741e-08	7.59399e-08	0.919506	1.14748	2.00052	2.2277	2.86267	2.01856	1.80137	1.63556	1.65295	1.64151	1.21389
NM_004715	9150	CTDP1	CTD phosphatase subunit 1	A0A0A0MR03	Up in PMA	1.4319	8.21071e-27	9.17049e-26	1.82564	2.13227	3.4602	3.17436	3.46843	2.87928	2.77473	2.90451	2.47293	2.45083	2.472
NM_001145783	729991	BORCS8	BLOC-1 related complex subunit 8	Q96FH0	Up in PMA	1.43068	3.46206e-05	7.51661e-05	-0.873405	-0.528462	0.410029	0.533345	0.818177	0.374876	0.367292	0.390735	-0.507511	0.184957	0.699781
NM_001142497	197259	MLKL	mixed lineage kinase domain like pseudokinase	Q8NB16	Up in PMA	1.43046	1.5909e-91	1.09249e-89	4.58252	4.494	5.98538	5.94039	5.96718	4.58707	4.49551	4.75856	4.62467	4.70419	4.56241
NM_002626	5211	PFKL	phosphofructokinase, liver type	P17858	Up in PMA	1.43023	2.43038e-23	2.2167e-22	3.46488	3.62485	4.68919	4.94237	5.22138	4.51473	4.6093	4.73976	3.63561	3.98073	3.99808
NM_004913	9605	VPS9D1	VPS9 domain containing 1	Q9Y2B5	Up in PMA	1.42935	3.66027e-09	1.19454e-08	0.0103634	0.462764	1.33733	1.53368	1.87216	1.12323	0.920401	1.15768	0.36511	0.546523	0.173208
NM_005928	4240	MFGE8	milk fat globule-EGF factor 8 protein	Q08431	Up in PMA	1.42929	3.02991e-35	5.03126e-34	3.15196	3.31314	4.66319	4.55503	4.72224	3.86735	3.82397	4.15234	3.62358	3.9009	3.70028
NM_001040059	968	CD68	CD68 molecule	P34810	Up in PMA	1.42914	5.56077e-69	2.4662e-67	4.32743	4.37999	5.80093	5.75941	5.77481	4.63051	4.43649	4.62663	4.39874	4.49484	4.69281
NM_001251	968	CD68	CD68 molecule	P34810	Up in PMA	1.42914	5.682e-69	2.51473e-67	4.32743	4.37999	5.80093	5.75941	5.77481	4.63051	4.43649	4.62663	4.39874	4.49484	4.69281
NR_027297	9454	HOMER3	homer scaffolding protein 3	Q9NSC5	Up in PMA	1.42867	4.40781e-15	2.38398e-14	1.34769	1.12248	2.5242	2.61632	2.74194	2.00542	1.98517	1.89545	1.53808	1.58424	2.13939
NM_004720	9170	LPAR2	lysophosphatidic acid receptor 2	A0A024R7M9	Up in PMA	1.42815	8.27063e-08	2.36488e-07	0.116499	0.201489	1.43891	0.969618	1.82836	0.669571	0.818432	0.341707	0.36511	0.377037	0.654975
NM_001114735	597	BCL2A1	BCL2 related protein A1	Q16548	Up in PMA	1.42814	2.32203e-29	2.97959e-28	3.27166	3.06025	4.68919	4.66083	4.42665	2.95641	2.75647	3.04896	3.26956	3.50281	3.10064
NM_004049	597	BCL2A1	BCL2 related protein A1	Q16548	Up in PMA	1.42814	2.31434e-29	2.97151e-28	3.27166	3.06025	4.68919	4.66083	4.42665	2.95641	2.75647	3.04896	3.26956	3.50281	3.10064
NM_005115	9961	MVP	major vault protein	Q14764	Up in PMA	1.42808	1.00336e-66	4.21295e-65	5.54239	5.5569	6.84565	6.9394	7.12323	6.31028	6.34709	6.39785	5.62522	5.84179	5.90536
NM_001085425	410	ARSA	arylsulfatase A	A0A0C4DFZ2	Up in PMA	1.42779	2.28809e-12	1.01161e-11	1.25777	1.41784	2.55847	2.51247	3.01372	2.28094	2.62168	2.22777	1.43176	1.81748	1.81217
NM_000487	410	ARSA	arylsulfatase A	A0A0C4DFZ2	Up in PMA	1.42765	2.57091e-12	1.13251e-11	1.25777	1.41784	2.55847	2.51247	3.01372	2.28094	2.62168	2.22777	1.43176	1.81748	1.83243
NM_017458	9961	MVP	major vault protein	Q14764	Up in PMA	1.42678	1.26073e-66	5.27276e-65	5.54358	5.55923	6.84622	6.9394	7.12399	6.31028	6.34785	6.3986	5.62622	5.84281	5.90536
NM_048368	9150	CTDP1	CTD phosphatase subunit 1	A0A0A0MR03	Up in PMA	1.42616	2.9322e-26	3.15416e-25	1.80991	2.10701	3.42968	3.14688	3.44445	2.85018	2.75647	2.89605	2.40899	2.44011	2.472
NM_002087	2896	GRN	granulin precursor	P28799	Up in PMA	1.4256	1.78531e-53	5.698e-52	4.96644	5.13767	6.30671	6.45497	6.64599	5.98087	5.89886	6.11016	5.20597	5.32885	5.36147
NM_030792	81544	GDPD5	glycerophosphodiester phosphodiesterase domain containing 5	Q8WTR4	Up in PMA	1.42544	1.44318e-15	8.11473e-15	0.828737	1.24334	2.5242	2.51247	2.32511	2.04448	1.96939	1.71471	1.12564	1.48344	1.36063
NM_001024216	54751	FBLIM1	filamin binding LIM protein 1	Q8WUP2	Up in PMA	1.42522	2.2839e-39	4.47283e-38	3.85433	3.83561	5.12988	5.24418	5.39908	4.26751	3.94988	4.13086	3.5236	3.73978	3.81164
NM_007284	11344	TWF2	twinfilin actin binding protein 2	Q6IBS0	Up in PMA	1.42435	6.80218e-32	9.87755e-31	3.0077	2.77764	4.17075	4.31069	4.43154	4.00574	3.81957	4.05684	3.24884	3.03904	3.33881
NM_014923	22862	FNDC3A	fibronectin type III domain containing 3A	A0A024RDT9	Up in PMA	1.42375	5.56253e-103	4.79413e-101	5.5208	5.4642	6.93257	6.92935	6.88523	5.33037	5.31388	5.51507	5.95447	6.03849	5.82673
NM_004186	6405	SEMA3F	semaphorin 3F	C9JPG5	Up in PMA	1.42372	1.57504e-06	3.96283e-06	-0.295165	-0.378209	0.682756	0.905466	1.25312	0.106112	0.460513	0.0679521	-0.911831	-0.372331	-0.18571
NM_001161619	56931	DUS3L	dihydrouridine synthase 3 like	Q96G46	Up in PMA	1.42172	1.6193e-13	7.79904e-13	1.13687	1.37616	2.32632	2.63622	2.90546	2.36564	2.60136	2.42894	1.58843	1.80082	1.77077
NM_015164	23207	PLEKHM2	pleckstrin homology and RUN domain containing M2	Q8IWE5	Up in PMA	1.42166	1.27366e-33	2.00248e-32	3.21305	3.35129	4.56269	4.59117	4.8861	4.26751	4.24014	4.22849	3.45288	3.77859	3.70028
NM_005384	4783	NFIL3	nuclear factor, interleukin 3 regulated	A0A024R241	Up in PMA	1.42062	2.30452e-27	2.64895e-26	2.81624	2.9438	4.32466	4.4007	4.17305	2.92884	2.4952	2.94611	3.05355	2.82501	2.72054
NM_021946	63035	BCORL1	BCL6 corepressor like 1	Q5H9F3	Up in PMA	1.42053	9.24599e-46	2.26761e-44	2.96572	3.01344	4.40531	4.2857	4.4653	3.39968	3.55475	3.38165	3.21718	3.08104	3.27362
NM_001114090	25791	NGEF	neuronal guanine nucleotide exchange factor	Q8N5V2	Up in PMA	1.42031	1.57682e-30	2.15175e-29	1.9742	2.10701	3.43584	3.34127	3.50599	2.71143	2.57032	2.81754	2.3024	2.23215	2.3367
NM_152649	197259	MLKL	mixed lineage kinase domain like pseudokinase	Q8NB16	Up in PMA	1.42016	4.05833e-92	2.82332e-90	5.08557	5.0309	6.49317	6.44513	6.48545	5.09015	5.00708	5.2848	5.21268	5.23895	5.08361
NM_001012632	9235	IL32	interleukin 32	P24001	Up in PMA	1.41981	2.56564e-25	2.61452e-24	2.2202	2.10701	3.47821	3.42374	3.72486	2.49348	2.50617	2.60546	1.95116	2.25679	2.20302
NM_003028	6461	SHB	SH2 domain containing adaptor protein B	Q15464	Up in PMA	1.41822	1.8487e-117	2.16237e-115	5.00322	4.96212	6.37959	6.37727	6.43218	5.36422	5.33403	5.33733	5.06638	5.29505	5.15775
NM_020321	9311	ASIC3	acid sensing ion channel subunit 3	A0A090N7X8	Up in PMA	1.41771	3.91379e-08	1.15206e-07	0.976994	1.14748	2.00052	2.2537	2.87707	2.03158	1.81908	1.65576	1.68416	1.64151	1.21389
NM_004769	9311	ASIC3	acid sensing ion channel subunit 3	A0A090N7X8	Up in PMA	1.41771	3.91914e-08	1.15347e-07	0.976994	1.14748	2.00052	2.2537	2.87707	2.03158	1.81908	1.65576	1.68416	1.64151	1.21389
NM_033027	64651	CSRNP1	cysteine and serine rich nuclear protein 1	A0A024R2N7	Up in PMA	1.41735	5.08206e-40	1.01204e-38	3.21305	3.31865	4.64736	4.64127	4.72821	3.80046	3.88829	3.74902	3.13486	3.55342	3.18185
NM_002081	2817	GPC1	glypican 1	P35052	Up in PMA	1.41713	1.4804e-22	1.29744e-21	4.76291	4.81972	5.90445	6.08135	6.54474	6.00087	5.90509	6.04848	4.91839	5.23119	5.33686
NM_001993	2152	F3	coagulation factor III, tissue factor	P13726	Up in PMA	1.4168	8.96253e-27	9.96315e-26	2.85509	2.77764	4.30125	4.27939	4.10124	2.82796	2.42754	2.99449	3.22781	3.45036	3.22846
NM_001085426	410	ARSA	arylsulfatase A	A0A0C4DFZ2	Up in PMA	1.41591	5.36359e-12	2.29831e-11	1.25777	1.41784	2.54714	2.49077	3.00719	2.26999	2.62168	2.22777	1.43176	1.81748	1.81217
NM_001012631	9235	IL32	interleukin 32	P24001	Up in PMA	1.41547	6.60232e-28	7.81268e-27	2.24381	2.16935	3.50774	3.51255	3.7407	2.51218	2.50617	2.61581	2.01392	2.29299	2.20302
NM_002458	727897	MUC5B	mucin 5B, oligomeric mucus/gel-forming	Q9HC84	Up in PMA	1.41526	1.25756e-24	1.23368e-23	6.54821	6.85302	7.91757	7.95384	8.43509	8.00481	8.08056	8.1621	7.07583	7.48098	7.29727
NM_212503	5129	CDK18	cyclin dependent kinase 18	A0A024R996	Up in PMA	1.41499	1.13798e-05	2.60908e-05	-0.873405	-0.117805	0.59745	0.767911	1.1141	-0.496176	0.267628	-0.125304	-0.43866	-0.372331	-0.911777
NM_212502	5129	CDK18	cyclin dependent kinase 18	A0A024R996	Up in PMA	1.41498	1.13919e-05	2.6113e-05	-0.873405	-0.117805	0.59745	0.767911	1.1141	-0.496176	0.267628	-0.125304	-0.43866	-0.372331	-0.911777
NM_002596	5129	CDK18	cyclin dependent kinase 18	A0A024R996	Up in PMA	1.41498	1.14041e-05	2.6138e-05	-0.873405	-0.117805	0.59745	0.767911	1.1141	-0.496176	0.267628	-0.125304	-0.43866	-0.372331	-0.911777
NM_007332	8989	TRPA1	transient receptor potential cation channel subfamily A member 1	O75762	Up in PMA	1.41484	7.2068e-20	5.4423e-19	1.32573	1.45836	2.85343	2.82145	2.69393	1.12323	1.41552	1.24025	1.25598	1.41939	1.68423
NM_178518	284114	TMEM102	transmembrane protein 102	Q8N9M5	Up in PMA	1.414	8.20637e-12	3.45251e-11	0.948536	0.502055	1.98381	2.09018	2.22731	1.30581	1.52748	1.84356	1.1482	0.899395	1.08471
NR_015431	378805	LINC-PINT	long intergenic non-protein coding RNA, p53 induced transcript	NA	Up in PMA	1.4133	1.119e-19	8.32326e-19	1.82564	1.98751	3.50774	3.20133	3.16225	1.93786	1.93732	1.80791	1.96393	2.15559	2.35081
NM_020175	56931	DUS3L	dihydrouridine synthase 3 like	Q96G46	Up in PMA	1.41271	1.87537e-15	1.04538e-14	1.55066	1.73062	2.79716	2.87268	3.30759	2.83541	2.91309	2.7995	1.97659	2.30485	2.24897
NM_001178096	2152	F3	coagulation factor III, tissue factor	P13726	Up in PMA	1.41026	1.2823e-25	1.33746e-24	2.75182	2.69528	4.21796	4.11892	4.03213	2.7195	2.31971	2.87035	3.17935	3.39037	3.05825
NM_032477	64975	MRPL41	mitochondrial ribosomal protein L41	Q8IXM3	Up in PMA	1.41006	3.90016e-09	1.27049e-08	1.05915	1.45836	2.32632	2.67522	2.89134	2.32391	2.59109	3.04896	1.4859	1.7669	1.81217
NM_001486	2646	GCKR	glucokinase regulator	A0A0C4DFN2	Up in PMA	1.40926	4.60561e-07	1.22402e-06	-0.515313	-0.308571	0.946937	1.20102	0.693503	-0.287738	0.0449171	-0.270208	-0.310093	-0.161734	-0.18571
NM_203388	6050	RNH1	ribonuclease/angiogenin inhibitor 1	A0A140VJT8	Up in PMA	1.40844	7.57007e-21	6.12278e-20	3.67053	3.89585	4.92192	5.14001	5.45055	4.96169	4.91332	5.10918	3.85717	4.11147	4.38172
NM_001039503	339105	PRSS53	protease, serine 53	Q2L4Q9	Up in PMA	1.40755	1.96982e-05	4.39692e-05	-0.104205	-0.991235	0.552827	0.838327	1.01337	0.246744	1.01564	0.390735	-0.136466	0.132657	-0.269605
NM_001012633	9235	IL32	interleukin 32	P24001	Up in PMA	1.40711	1.9936e-26	2.16419e-25	2.23205	2.0813	3.44197	3.45769	3.68857	2.45534	2.473	2.58454	1.98914	2.24453	2.15556
NM_014314	23586	DDX58	DExD/H-box helicase 58	O95786	Up in PMA	1.40692	4.01141e-60	1.48513e-58	3.5191	3.47493	4.95445	4.86437	4.86638	3.31701	3.37485	3.46413	3.41618	3.21283	3.19755
NM_001164638	284131	ENDOV	endonuclease V	Q8N8Q3	Up in PMA	1.40664	2.05862e-13	9.83261e-13	1.03228	1.43824	2.44095	2.49077	2.84812	2.20251	2.00077	2.33186	1.60484	1.52461	1.87212
NM_001012636	9235	IL32	interleukin 32	P24001	Up in PMA	1.40583	1.39959e-25	1.45695e-24	2.2202	2.09421	3.4602	3.41224	3.69672	2.49348	2.4952	2.59504	1.95116	2.24453	2.15556
NM_152432	143872	ARHGAP42	Rho GTPase activating protein 42	A6NI28	Up in PMA	1.40529	4.38663e-52	1.32834e-50	3.44464	3.3459	4.88415	4.68969	4.77703	3.24617	3.14843	3.17326	3.55349	3.35657	3.41469
NM_001177466	10046	MAMLD1	mastermind like domain containing 1	Q13495	Up in PMA	1.40499	1.74638e-52	5.43522e-51	4.14195	4.17647	5.43967	5.53929	5.68146	4.10763	4.08776	4.10905	4.13921	4.2922	3.96634
NM_005491	10046	MAMLD1	mastermind like domain containing 1	Q13495	Up in PMA	1.40472	4.01916e-52	1.22054e-50	4.14195	4.1795	5.4412	5.53929	5.68351	4.12292	4.09141	4.10905	4.13921	4.29518	3.96634
NM_001146343	80148	PQLC1	PQ loop repeat containing 1	Q8N2U9	Up in PMA	1.40263	2.04356e-06	5.07447e-06	0.976994	1.04479	1.96691	2.3771	2.68577	1.79245	2.11987	1.91233	0.244674	1.56464	1.01551
NM_032701	84787	KMT5C	lysine methyltransferase 5C	Q86Y97	Up in PMA	1.40263	1.05571e-05	2.43093e-05	-0.295165	-0.378209	0.876261	0.69388	1.18528	0.969337	1.36818	0.770035	-0.136466	0.464267	0.826409
NM_005920	4209	MEF2D	myocyte enhancer factor 2D	Q14814	Up in PMA	1.40222	1.12536e-61	4.26274e-60	4.29389	4.42157	5.68295	5.73655	5.84152	4.76912	5.01094	4.82249	4.47656	4.64708	4.5775
NM_020719	57479	PRR12	proline rich 12	Q9ULL5	Up in PMA	1.40162	3.44855e-25	3.48589e-24	2.74356	3.06682	4.19273	4.07585	4.5509	3.89254	3.95789	3.94229	3.41152	3.48728	3.3102
NM_017586	11094	CACFD1	calcium channel flower domain containing 1	Q9UGQ2	Up in PMA	1.4009	3.30128e-08	9.78525e-08	0.4364	0.577565	1.74688	1.30414	2.20465	1.14736	1.36818	1.34347	0.612281	0.505981	0.979618
NM_001012635	9235	IL32	interleukin 32	P24001	Up in PMA	1.40077	6.30265e-26	6.64871e-25	2.18404	2.1197	3.47223	3.38897	3.67215	2.47453	2.45045	2.60546	1.93827	2.21967	2.18737
NM_001012718	9235	IL32	interleukin 32	P24001	Up in PMA	1.40056	1.61966e-26	1.76636e-25	2.24381	2.13227	3.47821	3.45769	3.71688	2.50286	2.4952	2.61581	2.01392	2.26896	2.17155
NM_002245	3775	KCNK1	potassium two pore domain channel subfamily K member 1	A0A024R3T2	Up in PMA	1.40036	2.75711e-46	6.89698e-45	3.49471	3.3989	4.81024	4.7594	4.92301	3.50613	3.29484	3.55297	3.76895	3.73978	3.53702
NM_001170726	56834	GPR137	G protein-coupled receptor 137	Q96N19	Up in PMA	1.40029	1.54426e-11	6.32804e-11	1.77792	1.76332	2.7779	3.10465	3.45889	2.93578	2.88814	3.1306	1.92527	2.33988	2.53518
NM_019850	25791	NGEF	neuronal guanine nucleotide exchange factor	Q8N5V2	Up in PMA	1.39994	1.0772e-29	1.41465e-28	1.98825	2.13227	3.43584	3.34127	3.50599	2.72752	2.58074	2.82648	2.3024	2.24453	2.35081
NM_001135775	11094	CACFD1	calcium channel flower domain containing 1	Q9UGQ2	Up in PMA	1.39962	3.22038e-08	9.55609e-08	0.4364	0.540304	1.72693	1.30414	2.16997	1.07374	1.36818	1.31835	0.545874	0.505981	0.866263
NM_006142	2810	SFN	stratifin	P31947	Up in PMA	1.39955	3.47708e-63	1.36317e-61	5.83639	5.95132	7.21982	7.2031	7.43696	6.86457	6.77788	6.88115	6.12906	6.40656	6.35911
NM_000295	5265	SERPINA1	serpin family A member 1	E9KL23	Up in PMA	1.39939	6.95979e-13	3.19104e-12	0.663481	0.782931	2.15778	1.90572	2.09801	0.454382	0.460513	-0.195937	0.285946	0.284191	0.2354
NM_001012634	9235	IL32	interleukin 32	P24001	Up in PMA	1.39931	2.26829e-24	2.19788e-23	2.18404	2.09421	3.47821	3.3291	3.66801	2.45534	2.46177	2.59504	1.93827	2.21967	2.20302
NM_001080430	27324	TOX3	TOX high mobility group box family member 3	O15405	Up in PMA	1.39918	6.55792e-11	2.52542e-10	0.889879	1.31128	2.60292	2.3771	2.43629	1.61351	0.818432	1.18573	1.55506	1.62267	1.11811
NR_026899	109286553	ARHGAP27P1-BPTFP1-KPNA2P3	ARHGAP27P1-BPTFP1-KPNA2P3 readthrough, transcribed pseudogene	NA	Up in PMA	1.39861	1.96773e-40	4.00468e-39	2.63167	2.72048	4.02318	4.08312	4.08892	2.84281	2.55983	2.64641	2.60925	2.78321	2.7739
NM_016246	51171	HSD17B14	hydroxysteroid 17-beta dehydrogenase 14	A0A140VJH8	Up in PMA	1.39853	2.47159e-06	6.09113e-06	0.554403	0.38082	1.82401	1.53368	1.98286	0.85679	0.782775	1.65576	0.0666537	0.960681	0.826409
NM_004221	9235	IL32	interleukin 32	P24001	Up in PMA	1.39852	2.2154e-26	2.39885e-25	2.24381	2.13227	3.47223	3.45769	3.71688	2.50286	2.4952	2.60546	2.01392	2.26896	2.17155
NM_203389	6050	RNH1	ribonuclease/angiogenin inhibitor 1	A0A140VJT8	Up in PMA	1.39852	4.28512e-22	3.68572e-21	3.69643	3.95013	4.948	5.19472	5.4685	4.98698	4.94593	5.13279	3.93707	4.15472	4.40559
NM_001136044	83590	TMUB1	transmembrane and ubiquitin like domain containing 1	A0A090N8Q3	Up in PMA	1.39836	5.63956e-10	1.99195e-09	0.764887	0.613887	1.70671	2.06103	2.28246	2.03158	2.00077	2.10092	0.644373	1.28208	1.24446
NM_003586	8448	DOC2A	double C2 domain alpha	Q14183	Up in PMA	1.3981	1.45315e-05	3.29022e-05	-0.438137	-0.178633	0.640733	1.03104	1.25312	1.02248	0.818432	1.46291	0.440154	1.1827	0.785422
NM_005781	10188	TNK2	tyrosine kinase non receptor 2	Q07912	Up in PMA	1.39781	2.72494e-11	1.08977e-10	1.49271	1.76332	2.69819	2.88936	3.32345	2.65365	2.98546	2.63628	1.71471	1.58424	2.08975
NM_031454	83642	SELENOO	selenoprotein O	Q9BVL4	Up in PMA	1.39777	2.36687e-10	8.65293e-10	1.03228	1.09705	2.12767	2.42365	2.66102	2.26999	2.14817	2.54177	1.45004	1.48344	2.02079
NM_001127707	5265	SERPINA1	serpin family A member 1	E9KL23	Up in PMA	1.39421	2.5505e-13	1.21059e-12	0.731871	0.75067	2.1726	1.93815	2.09801	0.454382	0.460513	-0.195937	0.285946	0.377037	0.2354
NM_001127706	5265	SERPINA1	serpin family A member 1	E9KL23	Up in PMA	1.39421	2.55482e-13	1.21237e-12	0.731871	0.75067	2.1726	1.93815	2.09801	0.454382	0.460513	-0.195937	0.285946	0.377037	0.2354
NM_001127702	5265	SERPINA1	serpin family A member 1	E9KL23	Up in PMA	1.39421	2.5572e-13	1.21323e-12	0.731871	0.75067	2.1726	1.93815	2.09801	0.454382	0.460513	-0.195937	0.285946	0.377037	0.2354
NM_005886	10300	KATNB1	katanin regulatory subunit B1	Q9BVA0	Up in PMA	1.39381	9.2256e-17	5.64677e-16	1.58804	1.68012	2.78756	2.87268	3.24788	2.46497	2.62168	2.47514	1.95116	2.14242	2.12303
NM_000757	1435	CSF1	colony stimulating factor 1	A0A024R0A1	Up in PMA	1.39379	2.52482e-31	3.5595e-30	3.12042	3.27962	4.45465	4.5498	4.7302	4.00904	4.02046	3.95457	3.37851	3.62616	3.81164
NM_001085427	410	ARSA	arylsulfatase A	A0A0C4DFZ2	Up in PMA	1.39278	2.28446e-11	9.19659e-11	1.25777	1.41784	2.54714	2.44637	2.98075	2.25896	2.60136	2.18671	1.35627	1.81748	1.79162
NR_028308	100302650	BRE-AS1	BRE antisense RNA 1	NA	Up in PMA	1.39235	0.00108073	0.00192733	-0.515313	-1.22787	0.552827	0.352684	0.365994	-1.89875	-0.218564	-0.348511	-1.22312	-0.711596	0.173208
NM_001165	330	BIRC3	baculoviral IAP repeat containing 3	Q13489	Up in PMA	1.39206	2.22051e-119	2.71668e-117	7.85936	7.78963	9.19275	9.32843	9.12607	7.48365	7.37656	7.44868	8.17125	8.24615	8.15526
NM_001106	93	ACVR2B	activin A receptor type 2B	Q13705	Up in PMA	1.39146	1.60681e-37	2.97442e-36	2.9586	2.92946	4.31467	4.27939	4.36667	3.02312	3.03176	3.3323	3.27981	3.26235	3.4995
NM_003083	6618	SNAPC2	small nuclear RNA activating complex polypeptide 2	Q13487	Up in PMA	1.39098	1.31824e-10	4.95721e-10	0.554403	0.990569	1.86108	2.06103	2.38681	1.63073	1.72828	1.78974	0.766043	0.990374	1.21389
NR_030717	6618	SNAPC2	small nuclear RNA activating complex polypeptide 2	Q13487	Up in PMA	1.39075	1.58717e-10	5.9121e-10	0.554403	0.990569	1.86108	2.06103	2.38681	1.63073	1.72828	1.78974	0.736574	0.990374	1.21389
NM_201284	1956	EGFR	epidermal growth factor receptor	Q504U8	Up in PMA	1.39018	3.65812e-64	1.45832e-62	5.32577	5.40324	6.68047	6.6992	6.8655	5.47798	5.4579	5.76214	5.87048	5.88393	5.78186
NM_025201	80301	PLEKHO2	pleckstrin homology domain containing O2	Q8TD55	Up in PMA	1.38964	1.27134e-23	1.1803e-22	1.60637	1.82659	3.0019	3.17436	3.11442	1.90993	2.04659	1.89545	2.10898	1.83395	1.83243
NM_152482	148223	C19orf25	chromosome 19 open reading frame 25	Q9UFG5	Up in PMA	1.38885	6.21769e-07	1.63305e-06	0.116499	-0.178633	1.04685	1.03104	1.58685	1.71386	1.26858	1.29279	0.545874	0.83539	0.785422
NM_022834	64856	VWA1	von Willebrand factor A domain containing 1	Q6PCB0	Up in PMA	1.38847	1.28921e-06	3.27034e-06	-0.045784	0.248454	1.01431	1.30414	1.78318	1.24002	1.61118	1.67568	0.0184913	0.546523	0.608732
NM_201282	1956	EGFR	epidermal growth factor receptor	Q504U8	Up in PMA	1.38843	3.99052e-64	1.58489e-62	5.32577	5.40194	6.67723	6.69802	6.86279	5.47798	5.4579	5.76214	5.86623	5.88492	5.78186
NM_001197216	432	ASGR1	asialoglycoprotein receptor 1	P07306	Up in PMA	1.38835	0.00100741	0.00180475	-1.21585	-1.22787	-0.454724	-0.384785	0.406278	0.0560144	0.267628	-0.125304	-0.911831	-0.619013	-0.664588
NM_001671	432	ASGR1	asialoglycoprotein receptor 1	P07306	Up in PMA	1.38833	0.00100838	0.00180633	-1.21585	-1.22787	-0.454724	-0.384785	0.406278	0.0560144	0.267628	-0.125304	-0.911831	-0.619013	-0.664588
NM_182962	330	BIRC3	baculoviral IAP repeat containing 3	Q13489	Up in PMA	1.38805	4.98077e-106	4.67095e-104	7.19122	7.1292	8.51105	8.67927	8.45187	6.81366	6.70831	6.77204	7.47595	7.54678	7.44974
NM_001010938	10188	TNK2	tyrosine kinase non receptor 2	Q07912	Up in PMA	1.38654	5.79324e-11	2.24434e-10	1.49271	1.7794	2.69819	2.87268	3.3287	2.65365	2.97759	2.62608	1.71471	1.56464	2.08975
NM_001146188	27324	TOX3	TOX high mobility group box family member 3	O15405	Up in PMA	1.38611	6.91705e-11	2.65746e-10	0.919506	1.31128	2.60292	2.3771	2.43629	1.61351	0.818432	1.21325	1.55506	1.62267	1.11811
NM_207585	3455	IFNAR2	interferon alpha and beta receptor subunit 2	P48551	Up in PMA	1.38597	4.73256e-83	2.72288e-81	4.7506	4.44696	5.99688	5.97986	5.98972	4.62622	4.52817	4.66201	4.84607	4.79322	4.81495
NM_001191061	79751	SLC25A22	solute carrier family 25 member 22	Q9H936	Up in PMA	1.38567	7.06201e-12	2.9876e-11	2.50059	2.20551	3.31412	3.6944	4.07024	3.56999	3.76122	3.9908	2.69602	3.1016	3.00569
NM_001085428	410	ARSA	arylsulfatase A	A0A0C4DFZ2	Up in PMA	1.38547	6.95902e-12	2.94696e-11	1.21062	1.41784	2.5126	2.49077	2.91247	2.20251	2.60136	2.21421	1.39451	1.81748	1.77077
NM_000479	268	AMH	anti-Mullerian hormone	P03971	Up in PMA	1.38529	8.90547e-07	2.29794e-06	0.166776	0.152943	1.01431	1.35306	1.85771	1.14736	1.39205	1.36817	0.476262	0.733721	1.05052
NM_001456	2316	FLNA	filamin A	P21333	Up in PMA	1.38358	3.8317e-49	1.0471e-47	9.27699	9.38658	10.5739	10.6094	10.9364	10.3283	10.3385	10.414	9.55416	9.73496	9.80931
NM_001110556	2316	FLNA	filamin A	P21333	Up in PMA	1.3835	4.07836e-49	1.10881e-47	9.27735	9.38691	10.5741	10.6096	10.9368	10.3285	10.3386	10.4141	9.55488	9.73523	9.81003
NM_001177465	10046	MAMLD1	mastermind like domain containing 1	Q13495	Up in PMA	1.38339	4.30376e-54	1.39662e-52	4.12933	4.16733	5.41183	5.51799	5.63666	4.0671	4.05824	4.06819	4.12222	4.25904	3.94789
NM_001002235	5265	SERPINA1	serpin family A member 1	E9KL23	Up in PMA	1.3833	1.02277e-12	4.63791e-12	0.731871	0.75067	2.1726	1.93815	2.0732	0.454382	0.414655	-0.270208	0.285946	0.377037	0.2354
NM_001127700	5265	SERPINA1	serpin family A member 1	E9KL23	Up in PMA	1.3833	1.02288e-12	4.63791e-12	0.731871	0.75067	2.1726	1.93815	2.0732	0.454382	0.414655	-0.270208	0.285946	0.377037	0.2354
NM_030974	81858	SHARPIN	SHANK associated RH domain interactor	Q6PJD5	Up in PMA	1.38304	1.84479e-21	1.53827e-20	2.9728	2.92946	4.12576	4.27305	4.52826	3.98581	4.0841	4.21153	2.98001	3.48728	3.3102
NM_025092	80162	PGGHG	protein-glucosylgalactosylhydroxylysine glucosidase	A0A024R1Z9	Up in PMA	1.38303	1.67851e-12	7.49258e-12	1.5316	1.68012	2.68791	2.87268	3.24232	2.71143	2.81059	2.90451	1.92527	2.42931	2.44594
NM_033520	64073	C19orf33	chromosome 19 open reading frame 33	Q9GZP8	Up in PMA	1.38254	6.69077e-32	9.72903e-31	4.16687	4.2213	5.45793	5.46334	5.75934	5.35	5.2402	5.46872	4.29137	4.63303	4.71208
NM_001146082	79143	MBOAT7	membrane bound O-acyltransferase domain containing 7	Q96N66	Up in PMA	1.38175	2.39365e-23	2.18507e-22	2.66703	2.74525	4.14091	3.83019	4.18178	3.77745	3.66658	4.02614	3.08896	3.08104	3.38756
NM_001195059	80301	PLEKHO2	pleckstrin homology domain containing O2	Q8TD55	Up in PMA	1.38143	3.6486e-23	3.29535e-22	1.60637	1.82659	2.98521	3.17436	3.10833	1.90993	2.04659	1.87836	2.09743	1.83395	1.83243
NM_004225	9258	MFHAS1	malignant fibrous histiocytoma amplified sequence 1	Q9Y4C4	Up in PMA	1.38112	9.22807e-102	7.61423e-100	4.99976	4.90647	6.33828	6.32918	6.32987	5.03465	5.02054	4.95268	4.84089	5.0909	4.93459
NM_001080402	729440	CCDC61	coiled-coil domain containing 61	Q9Y6R9	Up in PMA	1.38096	1.03468e-06	2.65216e-06	-0.295165	-0.178633	0.876261	0.767911	1.3179	0.601347	0.746215	0.613616	0.202185	-0.161734	0.560959
NM_203387	6050	RNH1	ribonuclease/angiogenin inhibitor 1	A0A140VJT8	Up in PMA	1.37978	1.79804e-24	1.75179e-23	3.82332	4.06282	5.06582	5.31071	5.54604	5.08235	5.0452	5.24536	4.11365	4.25599	4.52244
NM_024698	79751	SLC25A22	solute carrier family 25 member 22	Q9H936	Up in PMA	1.37972	1.03035e-11	4.29994e-11	2.5297	2.20551	3.32742	3.70386	4.07961	3.58332	3.7749	4.00268	2.71125	3.11514	3.03221
NM_001146688	55818	KDM3A	lysine demethylase 3A	Q9Y4C1	Up in PMA	1.37938	2.59052e-124	3.49031e-122	5.19561	5.16393	6.56515	6.60767	6.5105	4.9786	4.99544	5.07584	5.16784	5.09433	5.2529
NM_018433	55818	KDM3A	lysine demethylase 3A	Q9Y4C1	Up in PMA	1.37938	2.48223e-124	3.36572e-122	5.19561	5.16393	6.56515	6.60767	6.5105	4.9786	4.99544	5.07584	5.16784	5.09433	5.2529
NM_078467	1026	CDKN1A	cyclin dependent kinase inhibitor 1A	A0A024RCX5	Up in PMA	1.3793	1.13201e-128	1.63933e-126	6.55943	6.63949	7.94885	7.9419	8.0386	7.01269	6.89471	7.07968	6.65926	6.66315	6.70653
NM_000389	1026	CDKN1A	cyclin dependent kinase inhibitor 1A	A0A024RCX5	Up in PMA	1.37916	5.71763e-129	8.33677e-127	6.56119	6.63949	7.94966	7.9424	8.0394	7.0131	6.89523	7.07968	6.65926	6.66257	6.70722
NM_001080495	84629	TNRC18	trinucleotide repeat containing 18	A3KMH2	Up in PMA	1.379	1.65587e-34	2.69291e-33	3.79961	3.91417	5.05186	5.14349	5.44814	4.83187	4.89256	4.88799	4.04619	4.18714	4.33987
NM_138425	113246	C12orf57	chromosome 12 open reading frame 57	Q99622	Up in PMA	1.37883	9.82368e-34	1.55138e-32	3.25433	3.31865	4.45162	4.65108	4.83352	4.29207	4.35689	4.40889	3.44834	3.63088	3.63833
NM_002237	3755	KCNG1	potassium voltage-gated channel modifier subfamily G member 1	Q86Y85	Up in PMA	1.37793	5.95081e-05	0.000125763	-0.596852	-0.451381	0.251528	0.615845	1.13822	0.201373	0.460513	0.911142	-0.43866	-0.298663	-0.0312752
NM_145689	322	APBB1	amyloid beta precursor protein binding family B member 1	O00213	Up in PMA	1.37755	7.31196e-28	8.63802e-27	2.04311	2.14474	3.4602	3.31682	3.52441	2.87928	2.78378	2.87035	2.06223	2.37407	2.20302
NM_001164	322	APBB1	amyloid beta precursor protein binding family B member 1	O00213	Up in PMA	1.37755	7.37179e-28	8.70386e-27	2.04311	2.14474	3.4602	3.31682	3.52441	2.87928	2.78378	2.87035	2.06223	2.37407	2.20302
NM_001127701	5265	SERPINA1	serpin family A member 1	E9KL23	Up in PMA	1.37699	4.84968e-13	2.25415e-12	0.731871	0.782931	2.1726	1.93815	2.09801	0.454382	0.460513	-0.195937	0.285946	0.377037	0.2354
NM_001127703	5265	SERPINA1	serpin family A member 1	E9KL23	Up in PMA	1.37699	4.85307e-13	2.25523e-12	0.731871	0.782931	2.1726	1.93815	2.09801	0.454382	0.460513	-0.195937	0.285946	0.377037	0.2354
NM_001002236	5265	SERPINA1	serpin family A member 1	E9KL23	Up in PMA	1.37699	4.85427e-13	2.2553e-12	0.731871	0.782931	2.1726	1.93815	2.09801	0.454382	0.460513	-0.195937	0.285946	0.377037	0.2354
NM_001127705	5265	SERPINA1	serpin family A member 1	E9KL23	Up in PMA	1.37699	4.86442e-13	2.25903e-12	0.731871	0.782931	2.1726	1.93815	2.09801	0.454382	0.460513	-0.195937	0.285946	0.377037	0.2354
NM_001127704	5265	SERPINA1	serpin family A member 1	E9KL23	Up in PMA	1.37699	4.87851e-13	2.26507e-12	0.731871	0.782931	2.1726	1.93815	2.09801	0.454382	0.460513	-0.195937	0.285946	0.377037	0.2354
NM_203386	6050	RNH1	ribonuclease/angiogenin inhibitor 1	A0A140VJT8	Up in PMA	1.37627	6.49206e-24	6.15878e-23	3.81546	4.05953	5.05786	5.29515	5.54153	5.07608	5.03765	5.23868	4.09925	4.24679	4.51619
NM_153271	257364	SNX33	sorting nexin 33	Q8WV41	Up in PMA	1.37496	4.79464e-56	1.61756e-54	3.59909	3.6513	5.01121	4.86858	5.05873	4.13201	4.14154	4.29438	3.88765	3.928	3.81673
NR_026816	100130889	PSORS1C3	psoriasis susceptibility 1 candidate 3 (non-protein coding)	NA	Up in PMA	1.37445	5.96132e-15	3.19498e-14	1.0049	0.962674	2.21618	2.27924	2.42653	1.54252	1.29414	1.18573	1.07944	1.30589	1.11811
NM_001099281	727957	MROH1	maestro heat like repeat family member 1	B4DIR5	Up in PMA	1.37391	3.25452e-06	7.90533e-06	-0.364881	0.462764	1.46323	0.969618	1.60427	1.14736	1.13356	0.571709	0.36511	0.698174	-0.18571
NM_000635	5990	RFX2	regulatory factor X2	P48378	Up in PMA	1.37224	1.35721e-09	4.6161e-09	0.0103634	0.577565	1.48714	1.57551	1.78318	0.797043	0.920401	0.842313	0.36511	0.464267	0.826409
NM_134433	5990	RFX2	regulatory factor X2	P48378	Up in PMA	1.37224	1.35957e-09	4.62266e-09	0.0103634	0.577565	1.48714	1.57551	1.78318	0.797043	0.920401	0.842313	0.36511	0.464267	0.826409
NM_032301	84261	FBXW9	F-box and WD repeat domain containing 9	Q5XUX1	Up in PMA	1.37223	1.12467e-09	3.85165e-09	0.394818	0.152943	1.57901	1.35306	1.7046	1.71386	1.70941	1.84356	0.440154	0.899395	0.743237
NM_130439	4601	MXI1	MAX interactor 1, dimerization protein	A0A0S2Z3X5	Up in PMA	1.37201	5.05002e-36	8.76874e-35	2.47088	2.54348	3.94333	3.73188	3.87235	2.49348	2.4952	2.3933	2.49949	2.46147	2.5718
NM_012417	26207	PITPNC1	phosphatidylinositol transfer protein, cytoplasmic 1	Q9UKF7	Up in PMA	1.37159	4.04565e-23	3.63852e-22	1.93122	2.13227	3.36662	3.59622	3.26988	2.26999	2.16211	2.04076	2.10898	1.92901	2.18737
NM_002386	4157	MC1R	melanocortin 1 receptor	Q01726	Up in PMA	1.37151	4.80289e-11	1.87672e-10	0.976994	0.717671	2.15778	1.73166	2.4167	1.64774	1.7469	1.86106	1.05577	1.07595	1.18267
NM_002508	4811	NID1	nidogen 1	P14543	Up in PMA	1.37149	5.89233e-17	3.64639e-16	1.56947	2.01494	3.16644	3.03139	3.23675	2.03158	1.87095	1.92903	1.93827	1.32932	1.77077
NM_001103161	400745	SH2D5	SH2 domain containing 5	Q6ZV89	Up in PMA	1.3714	2.17302e-28	2.65858e-27	2.2202	2.2865	3.496	3.76841	3.60883	2.48404	2.36863	2.64641	2.53416	2.48252	2.60751
NM_182925	2324	FLT4	fms related tyrosine kinase 4	P35916	Up in PMA	1.3712	1.78185e-08	5.43595e-08	0.21536	0.683899	1.68619	1.44619	2.03517	1.50567	1.41552	1.36817	-0.0313345	0.62434	0.699781
NM_001191060	79751	SLC25A22	solute carrier family 25 member 22	Q9H936	Up in PMA	1.3708	1.48659e-11	6.09762e-11	2.50059	2.24078	3.31412	3.6944	4.07337	3.56999	3.76122	3.9908	2.69602	3.12186	3.04094
NM_013994	780	DDR1	discoidin domain receptor tyrosine kinase 1	Q08345	Up in PMA	1.37058	2.77171e-120	3.55447e-118	5.36399	5.35174	6.70998	6.66933	6.7852	5.91476	5.88946	5.97201	5.47271	5.64581	5.58094
NM_001103160	400745	SH2D5	SH2 domain containing 5	Q6ZV89	Up in PMA	1.37018	1.13048e-28	1.40161e-27	2.19619	2.2865	3.49009	3.7411	3.60017	2.47453	2.34438	2.63628	2.52557	2.47203	2.5957
NM_178815	221079	ARL5B	ADP ribosylation factor like GTPase 5B	B0YIW9	Up in PMA	1.36996	7.46387e-75	3.7124e-73	4.72566	4.78828	6.16381	6.15389	6.06242	4.47953	4.4649	4.69166	5.00899	4.9582	4.79185
NM_013993	780	DDR1	discoidin domain receptor tyrosine kinase 1	Q08345	Up in PMA	1.36938	1.08173e-119	1.35459e-117	5.36668	5.35309	6.71188	6.66933	6.78567	5.91652	5.88946	5.97302	5.47271	5.64697	5.58094
NM_003025	6455	SH3GL1	SH3 domain containing GRB2 like 1, endophilin A2	Q99961	Up in PMA	1.36862	3.5244e-37	6.42909e-36	3.44973	3.47986	4.68403	4.77743	4.98251	4.52397	4.4761	4.53963	3.61146	3.84511	3.93389
NM_018704	55917	CTTNBP2NL	CTTNBP2 N-terminal like	A0A024R0C7	Up in PMA	1.36784	3.38234e-56	1.14473e-54	3.61276	3.82015	5.08749	5.15388	5.0284	3.7462	3.70994	3.55834	3.9403	3.79551	3.88137
NM_201559	2309	FOXO3	forkhead box O3	O43524	Up in PMA	1.3678	2.06808e-28	2.5331e-27	2.60457	2.56219	4.09885	3.90592	3.80238	2.51218	2.42754	2.62608	2.84153	2.67766	2.64236
NM_173462	89932	PAPLN	papilin, proteoglycan like sulfated glycoprotein	B3KXI1	Up in PMA	1.36672	5.7043e-20	4.34466e-19	2.06978	1.91659	3.33403	3.10465	3.48734	2.38606	2.1896	2.36903	2.16536	2.49293	2.18737
NM_001455	2309	FOXO3	forkhead box O3	O43524	Up in PMA	1.36623	1.52103e-28	1.87491e-27	2.60457	2.56219	4.09497	3.90592	3.80238	2.51218	2.42754	2.62608	2.84153	2.67766	2.64236
NM_006270	6237	RRAS	related RAS viral (r-ras) oncogene homolog	A0A024QZF2	Up in PMA	1.36609	1.55976e-33	2.43969e-32	3.47489	3.37794	4.62329	4.73653	4.959	4.46999	4.61184	4.47858	3.48425	3.59267	3.78589
NM_001954	780	DDR1	discoidin domain receptor tyrosine kinase 1	Q08345	Up in PMA	1.3659	3.4827e-119	4.21248e-117	5.36668	5.35443	6.70935	6.66692	6.78233	5.91301	5.88736	5.971	5.47047	5.64464	5.58094
NR_030599	100126311	MIR147B	microRNA 147b	NA	Up in PMA	1.36589	6.59763e-27	7.41554e-26	2.47088	2.33082	3.87247	3.65593	3.70481	1.96526	1.85387	1.86106	2.31242	2.0182	1.91075
NM_181671	26207	PITPNC1	phosphatidylinositol transfer protein, cytoplasmic 1	Q9UKF7	Up in PMA	1.36532	5.13581e-23	4.58989e-22	1.93122	2.16935	3.37305	3.6164	3.28616	2.26999	2.17592	2.08612	2.10898	1.95936	2.20302
NM_178837	352909	DNAAF3	dynein axonemal assembly factor 3	A0A0C4DH81	Up in PMA	1.36525	1.24801e-06	3.17074e-06	-0.104205	0.152943	1.38902	1.20102	1.33887	0.85679	0.267628	0.0679521	0.823235	0.132657	0.108215
NM_020798	57558	USP35	ubiquitin specific peptidase 35	B3KPE1	Up in PMA	1.36465	4.21522e-25	4.23872e-24	1.64235	1.81103	3.14405	3.01629	3.03956	2.37588	2.40427	2.44063	2.06223	2.12914	1.87212
NM_014987	22997	IGSF9B	immunoglobulin superfamily member 9B	Q8N7W7	Up in PMA	1.36336	7.01857e-05	0.000147203	-0.165093	-0.117805	0.306319	1.44619	1.45864	1.04834	0.460513	0.842313	0.0184913	0.733721	0.560959
NM_003714	8614	STC2	stanniocalcin 2	O76061	Up in PMA	1.36246	1.1402e-43	2.61193e-42	5.44134	5.48396	6.80935	6.83024	6.8317	5.54988	5.32477	5.86548	6.03536	6.12134	6.08393
NM_176891	338376	IFNE	interferon epsilon	Q86WN2	Up in PMA	1.36221	3.09081e-10	1.12148e-09	1.05915	1.17205	2.44095	2.11875	2.63583	0.601347	0.460513	1.31835	1.78837	1.64151	1.46814
NM_014448	27237	ARHGEF16	Rho guanine nucleotide exchange factor 16	B3KTS4	Up in PMA	1.3606	1.37739e-07	3.85968e-07	0.797165	0.649318	1.82401	1.80382	2.34597	1.44856	1.81908	1.50805	0.675766	0.661729	1.44201
NM_006039	9902	MRC2	mannose receptor C type 2	Q9UBG0	Up in PMA	1.35961	4.10504e-41	8.52567e-40	3.39805	3.58423	4.68403	4.82589	4.99906	4.43612	4.47889	4.41186	3.85717	3.96586	3.88137
NM_170707	4000	LMNA	lamin A/C	P02545	Up in PMA	1.35948	1.54606e-42	3.41416e-41	6.44249	6.57416	7.73553	7.77072	8.07068	7.18429	7.29189	7.35798	6.637	6.79676	6.95777
NM_001540	3315	HSPB1	heat shock protein family B (small) member 1	P04792	Up in PMA	1.35889	4.19785e-18	2.81905e-17	4.48929	4.48668	5.64094	5.65598	6.15842	5.77077	5.76821	6.05039	4.59213	4.945	5.16176
NM_203384	6050	RNH1	ribonuclease/angiogenin inhibitor 1	A0A140VJT8	Up in PMA	1.35838	1.85089e-22	1.61748e-21	3.78761	3.97129	4.98626	5.20141	5.46969	5.0587	4.96594	5.17013	3.98171	4.15144	4.45869
NM_002972	6305	SBF1	SET binding factor 1	A0A024R4Z9	Up in PMA	1.35818	1.08969e-22	9.58567e-22	3.53833	3.73201	4.83375	4.74572	5.2943	4.72572	4.7005	4.75153	3.88093	4.05638	4.21038
NM_005962	4601	MXI1	MAX interactor 1, dimerization protein	A0A0S2Z3X5	Up in PMA	1.358	1.74011e-34	2.82559e-33	2.47088	2.54348	3.93466	3.70386	3.86153	2.49348	2.50617	2.40528	2.49949	2.46147	2.5718
NM_001008541	4601	MXI1	MAX interactor 1, dimerization protein	A0A0S2Z3X5	Up in PMA	1.35797	2.02773e-34	3.28761e-33	2.47088	2.54348	3.93466	3.70386	3.86153	2.49348	2.4952	2.3933	2.49949	2.46147	2.5718
NM_201283	1956	EGFR	epidermal growth factor receptor	Q504U8	Up in PMA	1.35793	2.33125e-80	1.28903e-78	4.60093	4.67035	5.90888	5.94438	6.09744	4.74955	4.76588	4.88371	5.0767	5.12644	5.03417
NR_024153	378805	LINC-PINT	long intergenic non-protein coding RNA, p53 induced transcript	NA	Up in PMA	1.35718	5.01459e-13	2.32674e-12	1.39064	1.82659	3.23159	2.73181	2.82602	1.40919	1.43862	1.61508	1.60484	1.74964	1.94837
NM_198207	10715	CERS1	ceramide synthase 1	B4DE47	Up in PMA	1.35656	2.53637e-06	6.24428e-06	-0.364881	-0.378209	0.801944	0.838327	0.987054	0.415177	0.367292	0.732491	-0.192052	-0.916753	-0.0312752
NM_178167	90850	ZNF598	zinc finger protein 598	Q86UK7	Up in PMA	1.35641	3.13267e-28	3.79773e-27	2.71005	2.82488	4.0354	3.9303	4.29338	3.70209	3.75203	3.89635	3.15728	3.29246	3.3102
NM_007188	11194	ABCB8	ATP binding cassette subfamily B member 8	Q9NUT2	Up in PMA	1.35596	5.40501e-27	6.11056e-26	3.22497	3.41443	4.49354	4.5126	4.92648	4.43122	4.50648	4.50387	3.7762	3.76577	3.94789
NM_015889	51586	MED15	mediator complex subunit 15	Q6PKB8	Up in PMA	1.3554	5.62518e-23	5.01041e-22	3.36074	3.32961	4.5053	4.51797	4.9708	4.0319	3.96983	4.20811	3.58276	3.76147	3.81673
NM_001003891	51586	MED15	mediator complex subunit 15	Q6PKB8	Up in PMA	1.35515	2.32465e-23	2.12482e-22	3.36613	3.35129	4.52275	4.52866	4.98251	4.04158	3.99342	4.22849	3.60332	3.78284	3.81673
NM_016531	51274	KLF3	Kruppel like factor 3	A0A024R9T8	Up in PMA	1.35498	1.74451e-97	1.32161e-95	4.6701	4.59058	6.01652	5.9701	5.96043	4.40143	4.59908	4.61636	4.788	4.82653	4.77886
NM_014343	24146	CLDN15	claudin 15	P56746	Up in PMA	1.35481	3.37663e-09	1.10553e-08	1.32573	1.17205	2.31301	2.40056	2.88422	1.95163	2.31971	2.47514	1.41326	1.89802	1.83243
NM_002917	5986	RFNG	RFNG O-fucosylpeptide 3-beta-N-acetylglucosaminyltransferase	Q8N9R1	Up in PMA	1.35373	5.40078e-14	2.70013e-13	1.55066	1.55493	2.65662	2.71319	3.15044	2.40619	2.43904	2.67638	1.83082	1.95936	1.85241
NM_014707	9734	HDAC9	histone deacetylase 9	Q9UKV0	Up in PMA	1.35307	3.52468e-06	8.52189e-06	-0.165093	-0.178633	1.28373	0.533345	1.18528	0.00411411	-0.218564	0.390735	0.11326	0.284191	-0.358681
NM_004864	9518	GDF15	growth differentiation factor 15	Q99988	Up in PMA	1.35304	6.31495e-25	6.29956e-24	2.7185	2.75342	4.07538	3.85587	4.22183	3.4393	3.42776	3.41165	2.40899	2.57361	2.91359
NM_033409	113278	SLC52A3	solute carrier family 52 member 3	K0A6P4	Up in PMA	1.35242	6.66585e-07	1.7437e-06	-0.438137	-0.00334013	1.19939	1.08995	0.932929	-0.287738	-0.957317	0.00636573	-0.43866	-0.449965	-0.18571
NM_002867	5865	RAB3B	RAB3B, member RAS oncogene family	P20337	Up in PMA	1.35123	4.43062e-35	7.2777e-34	4.71725	4.68323	6.01138	6.11719	6.02249	4.50776	4.31694	4.88799	5.38521	5.44063	5.23779
NM_013241	29109	FHOD1	formin homology 2 domain containing 1	A0A068F7M9	Up in PMA	1.35118	1.4296e-66	5.96733e-65	4.48434	4.57454	5.83976	5.80408	5.96802	5.1376	5.26303	5.0146	4.7331	4.86911	4.78407
NM_170708	4000	LMNA	lamin A/C	P02545	Up in PMA	1.35077	8.43471e-42	1.81555e-40	6.42323	6.55968	7.71067	7.74461	8.0452	7.16078	7.26791	7.33781	6.61591	6.78198	6.93628
NM_001394	1846	DUSP4	dual specificity phosphatase 4	Q13115	Up in PMA	1.35037	8.7528e-50	2.44527e-48	5.3368	5.18672	6.59227	6.52869	6.70117	5.45883	5.46776	5.76214	5.38758	5.5406	5.62662
NM_203385	6050	RNH1	ribonuclease/angiogenin inhibitor 1	A0A140VJT8	Up in PMA	1.35034	1.18512e-22	1.0408e-21	3.82332	4.03964	5.02352	5.26351	5.50837	5.08079	5.00127	5.20653	4.05218	4.1999	4.50045
NM_001300	1316	KLF6	Kruppel like factor 6	D3GC14	Up in PMA	1.35033	6.77206e-103	5.78971e-101	6.24676	6.10756	7.51919	7.60073	7.47	5.96738	5.94999	6.08431	6.1191	6.25579	6.2447
NM_001004309	342132	ZNF774	zinc finger protein 774	Q6NX45	Up in PMA	1.34981	9.17093e-05	0.0001896	-1.4997	-0.24214	0.506781	0.253095	0.592375	-0.163828	-0.841496	-0.125304	-0.43866	-0.449965	-0.555252
NM_033387	286336	FAM78A	family with sequence similarity 78 member A	Q5JUQ0	Up in PMA	1.3497	0.000108312	0.000221834	-0.515313	-0.788002	0.801944	0.253095	0.557027	0.106112	-0.453502	-0.125304	-0.0313345	-1.156	-0.911777
NM_001160124	1316	KLF6	Kruppel like factor 6	D3GC14	Up in PMA	1.34781	1.30884e-101	1.07578e-99	6.24457	6.10517	7.51774	7.59819	7.45957	5.96483	5.94496	6.07778	6.11553	6.25119	6.23997
NM_014705	9732	DOCK4	dedicator of cytokinesis 4	Q8N1I0	Up in PMA	1.34774	2.27867e-38	4.30803e-37	3.82723	3.93227	5.32825	5.15388	5.17405	3.73828	3.56002	3.85764	3.98485	4.18071	3.82181
NM_003774	8693	GALNT4	polypeptide N-acetylgalactosaminyltransferase 4	Q8N4A0	Up in PMA	1.3477	1.67287e-58	6.04618e-57	4.90112	5.00378	6.33087	6.34589	6.22539	4.66225	4.57061	4.94038	5.11156	5.17896	5.0254
NM_001185024	29801	ZDHHC8	zinc finger DHHC-type containing 8	Q9ULC8	Up in PMA	1.34705	2.99869e-06	7.31647e-06	0.352003	0.962674	1.66538	1.44619	2.50282	1.74581	1.78344	1.4398	0.982349	1.1827	1.18267
NM_001160125	1316	KLF6	Kruppel like factor 6	D3GC14	Up in PMA	1.34587	1.69969e-103	1.48291e-101	6.22764	6.09074	7.49765	7.57711	7.44785	5.94346	5.93382	6.06084	6.10404	6.23965	6.23427
NM_033238	5371	PML	promyelocytic leukemia	P29590	Up in PMA	1.34585	2.97443e-14	1.52504e-13	2.34553	1.87229	3.30742	3.37719	3.63872	2.49348	2.78378	2.84419	1.98914	2.38529	2.45903
NM_001099280	727957	MROH1	maestro heat like repeat family member 1	B4DIR5	Up in PMA	1.34546	6.72007e-06	1.57731e-05	-0.364881	0.502055	1.46323	0.969618	1.60427	1.19443	1.1616	0.654339	0.36511	0.768413	-0.18571
NM_020133	56895	AGPAT4	1-acylglycerol-3-phosphate O-acyltransferase 4	Q9NRZ5	Up in PMA	1.34543	2.72125e-17	1.72719e-16	2.04311	2.47602	3.44807	3.52328	3.79481	2.53064	2.29461	2.65647	2.3024	2.54388	2.35081
NR_027653	1316	KLF6	Kruppel like factor 6	D3GC14	Up in PMA	1.34513	3.661e-101	2.9521e-99	6.24237	6.10517	7.51484	7.59438	7.45477	5.96144	5.94395	6.07591	6.1141	6.25119	6.23902
NM_020896	114879	OSBPL5	oxysterol binding protein like 5	A8KAD5	Up in PMA	1.34453	1.90902e-09	6.40695e-09	0.554403	0.683899	1.96691	1.69418	1.99611	1.68118	1.5907	1.78974	0.36511	1.23324	1.15075
NM_032156	65981	CAPRIN2	caprin family member 2	Q6IMN6	Up in PMA	1.34445	1.3252e-127	1.88073e-125	5.22408	5.0376	6.45957	6.47029	6.49541	4.92378	4.93582	4.91128	5.29963	5.31865	5.28817
NM_007254	11284	PNKP	polynucleotide kinase 3'-phosphatase	Q96T60	Up in PMA	1.34432	3.75427e-26	4.00606e-25	2.78439	2.95092	4.02727	4.14693	4.38946	3.77745	3.7658	3.80887	3.1292	3.4234	3.42807
NM_001040125	54896	PQLC2	PQ loop repeat containing 2	A0A024RA97	Up in PMA	1.34398	8.17725e-25	8.11928e-24	1.8412	1.88721	3.18848	3.11886	3.22554	2.24784	2.34438	2.46373	2.06223	2.23215	1.89156
NM_001002259	65981	CAPRIN2	caprin family member 2	Q6IMN6	Up in PMA	1.3431	4.12812e-128	5.9378e-126	5.22705	5.0426	6.46334	6.47168	6.49774	4.92378	4.93582	4.91128	5.29963	5.32011	5.29001
NM_001199782	100528030	POC1B-GALNT4	POC1B-GALNT4 readthrough	F8VUJ3	Up in PMA	1.34307	2.26417e-45	5.42789e-44	4.61004	4.80212	6.08276	6.12953	5.94342	4.45557	4.38392	4.73502	4.89691	4.98611	4.76838
NM_012194	25758	KIAA1549L	KIAA1549 like	Q12914	Up in PMA	1.3424	3.68468e-32	5.42083e-31	3.43442	3.32414	4.73235	4.76844	4.65904	3.49206	3.38678	3.83124	3.81901	3.83696	3.60338
NM_024007	1879	EBF1	early B-cell factor 1	B4E2U8	Up in PMA	1.34226	2.94433e-07	7.94108e-07	0.166776	-0.24214	1.25616	0.969618	1.35953	-0.105648	-0.734286	-0.612687	-0.310093	-0.372331	-0.18571
NM_001961	1938	EEF2	eukaryotic translation elongation factor 2	P13639	Up in PMA	1.34171	4.02161e-55	1.32322e-53	8.36038	8.43491	9.61908	9.67582	9.90644	9.18848	9.20354	9.31072	8.54299	8.73311	8.83116
NM_002939	6050	RNH1	ribonuclease/angiogenin inhibitor 1	A0A140VJT8	Up in PMA	1.34081	2.41881e-24	2.34159e-23	3.89591	4.1176	5.09529	5.33831	5.56396	5.1376	5.07867	5.27668	4.17535	4.29518	4.57449
NM_000418	3566	IL4R	interleukin 4 receptor	P24394	Up in PMA	1.34023	1.43564e-93	1.01873e-91	4.65696	4.73979	5.99896	6.01068	6.08896	5.06821	5.05083	5.18757	4.75715	4.90463	4.84518
NM_001010972	7791	ZYX	zyxin	Q15942	Up in PMA	1.34009	1.20983e-47	3.15624e-46	5.46162	5.5662	6.66286	6.79084	7.0678	6.37172	6.34327	6.26774	5.42616	5.57775	5.55831
NM_003461	7791	ZYX	zyxin	Q15942	Up in PMA	1.34009	1.21267e-47	3.15978e-46	5.46162	5.5662	6.66286	6.79084	7.0678	6.37172	6.34327	6.26774	5.42616	5.57775	5.55831
NM_052868	93185	IGSF8	immunoglobulin superfamily member 8	Q969P0	Up in PMA	1.33996	7.6944e-13	3.51952e-12	1.51229	1.28898	2.7779	2.35325	2.86267	1.95163	2.34438	2.33186	1.46808	1.37506	1.63893
NM_031286	83442	SH3BGRL3	SH3 domain binding glutamate rich protein like 3	Q9H299	Up in PMA	1.33888	2.50561e-57	8.67308e-56	4.11979	4.04297	5.3642	5.31071	5.53359	4.47953	4.501	4.57188	4.31149	4.47397	4.45216
NM_023925	65981	CAPRIN2	caprin family member 2	Q6IMN6	Up in PMA	1.33881	9.12499e-124	1.21408e-121	5.20617	5.01401	6.43673	6.44513	6.46533	4.90445	4.92768	4.88585	5.27806	5.30542	5.2604
NM_001040126	54896	PQLC2	PQ loop repeat containing 2	A0A024RA97	Up in PMA	1.33816	1.04785e-23	9.82668e-23	1.794	1.79531	3.10595	3.06114	3.1445	2.19095	2.29461	2.40528	2.02615	2.20708	1.85241
NM_004433	1999	ELF3	E74 like ETS transcription factor 3	A0A024R974	Up in PMA	1.3376	1.56804e-91	1.08027e-89	5.70113	5.84551	7.13059	7.0759	7.12323	6.27649	6.38251	6.49913	6.14457	6.19013	6.27833
NM_203383	6050	RNH1	ribonuclease/angiogenin inhibitor 1	A0A140VJT8	Up in PMA	1.33675	6.11037e-25	6.10693e-24	3.87715	4.0985	5.07571	5.3138	5.53927	5.13307	5.0676	5.25698	4.16433	4.28023	4.55023
NM_001114309	1999	ELF3	E74 like ETS transcription factor 3	A0A024R974	Up in PMA	1.33613	2.02951e-90	1.36722e-88	5.70433	5.84837	7.13201	7.07772	7.12474	6.27786	6.38326	6.50262	6.14597	6.19333	6.28294
NM_001199781	100528030	POC1B-GALNT4	POC1B-GALNT4 readthrough	F8VUJ3	Up in PMA	1.33586	4.09591e-57	1.41319e-55	4.91405	5.0174	6.33581	6.35943	6.21196	4.6974	4.62448	4.96082	5.12726	5.20611	5.02099
NM_001037666	652968	CASTOR1	cytosolic arginine sensor for mTORC1 subunit 1	Q8WTX7	Up in PMA	1.33546	3.22545e-11	1.28032e-10	1.39064	1.37616	2.35259	2.61632	2.98741	2.30258	2.5386	2.26769	1.52089	1.30589	1.63893
NM_017765	54896	PQLC2	PQ loop repeat containing 2	A0A024RA97	Up in PMA	1.33421	1.21569e-24	1.19426e-23	1.8412	1.88721	3.18848	3.11886	3.20284	2.23664	2.34438	2.45222	2.06223	2.23215	1.89156
NM_001012727	10555	AGPAT2	1-acylglycerol-3-phosphate O-acyltransferase 2	A0A024R8F9	Up in PMA	1.33322	4.8891e-14	2.45238e-13	2.65827	2.80931	3.70924	4.03145	4.3487	3.84539	3.77036	4.01836	2.82062	3.24398	3.33171
NM_032021	83935	TMEM133	transmembrane protein 133	Q9H2Q1	Up in PMA	1.33285	4.54811e-13	2.11907e-12	1.66001	1.59182	2.88077	3.10465	2.86267	1.48688	1.04603	1.5301	2.10898	1.73218	1.38827
NM_178423	9734	HDAC9	histone deacetylase 9	Q9UKV0	Up in PMA	1.33094	0.00023032	0.000451869	-0.978773	-0.788002	0.410029	0.0305674	0.365994	-1.1461	-0.734286	-0.195937	-0.655933	-0.298663	-0.555252
NM_178425	9734	HDAC9	histone deacetylase 9	Q9UKV0	Up in PMA	1.33094	0.000230478	0.000452079	-0.978773	-0.788002	0.410029	0.0305674	0.365994	-1.1461	-0.734286	-0.195937	-0.655933	-0.298663	-0.555252
NM_022137	64093	SMOC1	SPARC related modular calcium binding 1	Q9H4F8	Up in PMA	1.32947	3.18252e-42	6.93605e-41	4.02075	3.98868	5.46998	5.2603	5.24101	4.51473	4.21695	4.31676	3.891	4.01725	3.91501
NM_001034852	64093	SMOC1	SPARC related modular calcium binding 1	Q9H4F8	Up in PMA	1.32947	3.18326e-42	6.93605e-41	4.02075	3.98868	5.46998	5.2603	5.24101	4.51473	4.21695	4.31676	3.891	4.01725	3.91501
NM_021805	59307	SIGIRR	single Ig and TIR domain containing	Q6IA17	Up in PMA	1.32927	1.61269e-09	5.44848e-09	1.08552	0.649318	2.21618	1.69418	2.37671	2.1557	2.20315	2.00971	1.00724	1.15674	1.54382
NM_001135053	59307	SIGIRR	single Ig and TIR domain containing	Q6IA17	Up in PMA	1.32927	1.61513e-09	5.45587e-09	1.08552	0.649318	2.21618	1.69418	2.37671	2.1557	2.20315	2.00971	1.00724	1.15674	1.54382
NM_001135054	59307	SIGIRR	single Ig and TIR domain containing	Q6IA17	Up in PMA	1.32926	1.61686e-09	5.46084e-09	1.08552	0.649318	2.21618	1.69418	2.37671	2.1557	2.20315	2.00971	1.00724	1.15674	1.54382
NM_017560	54753	ZNF853	zinc finger protein 853	P0CG23	Up in PMA	1.32838	0.000683251	0.00125616	-0.228663	-1.51107	0.552827	-0.384785	0.757186	0.00411411	-0.218564	0.00636573	-0.249866	-1.44296	-0.664588
NM_001848	1291	COL6A1	collagen type VI alpha 1 chain	P12109	Up in PMA	1.32796	5.21138e-10	1.84623e-09	1.49271	1.53613	2.56971	2.80396	3.0267	1.82273	2.11987	2.40528	1.10273	1.60359	1.77077
NM_006427	10572	SIVA1	SIVA1 apoptosis inducing factor	O15304	Up in PMA	1.32776	4.83493e-10	1.71916e-09	2.18404	1.93105	3.03473	3.07579	3.80991	3.2793	3.41617	3.53126	2.00158	2.30485	2.37864
NM_001146310	199990	FAAP20	Fanconi anemia core complex associated protein 20	Q6ZRT9	Up in PMA	1.32744	9.10531e-09	2.87204e-08	0.62803	0.38082	1.53381	1.80382	1.96947	0.702511	1.31924	1.12907	0.57946	0.62434	0.866263
NM_199282	201176	ARHGAP27	Rho GTPase activating protein 27	Q6ZUM4	Up in PMA	1.32665	8.35555e-43	1.86645e-41	3.56669	3.66435	4.9087	4.76844	5.07131	4.27026	4.30127	4.23185	3.70951	3.86928	3.86671
NM_138465	2738	GLI4	GLI family zinc finger 4	P10075	Up in PMA	1.32649	2.49204e-10	9.098e-10	0.4364	1.14748	2.12767	2.20123	2.0732	1.82273	1.5907	1.73384	0.878246	1.35237	1.54382
NM_021199	58472	SQOR	sulfide quinone oxidoreductase	A0A024R5X2	Up in PMA	1.32614	5.7555e-148	1.04721e-145	5.52201	5.50949	6.87029	6.82375	6.82428	5.2767	5.35997	5.39404	5.47159	5.45001	5.53841
NM_001010927	26230	TIAM2	T-cell lymphoma invasion and metastasis 2	Q8IVF5	Up in PMA	1.32551	4.33614e-05	9.31838e-05	-0.364881	-0.696202	0.506781	1.20102	0.52079	0.00411411	-1.08325	-0.519149	-0.43866	-0.228575	-0.664588
NM_006412	10555	AGPAT2	1-acylglycerol-3-phosphate O-acyltransferase 2	A0A024R8F9	Up in PMA	1.32489	5.41488e-14	2.70528e-13	2.67574	2.80931	3.70924	4.03145	4.3487	3.84539	3.77036	4.01836	2.82762	3.24398	3.33171
NM_024769	79827	CLMP	CXADR like membrane protein	B4E3S3	Up in PMA	1.32335	1.88588e-20	1.48581e-19	2.52006	2.60793	3.96477	3.97005	3.71287	2.61956	2.39248	2.80855	3.07725	3.05318	2.68755
NM_001142646	131601	TPRA1	transmembrane protein adipocyte associated 1	Q86W33	Up in PMA	1.32307	3.03063e-25	3.07219e-24	2.90036	3.31314	4.37679	4.38902	4.52598	3.80805	3.79741	4.14878	3.61955	3.53339	3.68365
NM_007110	7011	TEP1	telomerase associated protein 1	G3V5X7	Up in PMA	1.32241	9.0997e-75	4.48413e-73	4.85586	4.80212	6.04197	6.11719	6.267	5.1481	5.16603	5.09075	4.98882	5.07193	5.1355
NM_001025101	4155	MBP	myelin basic protein	P02686	Up in PMA	1.32079	2.50571e-17	1.59467e-16	1.77792	2.41557	3.28713	3.65593	3.40524	2.52144	2.60136	2.60546	2.50824	2.45083	2.35081
NM_012200	26229	B3GAT3	beta-1,3-glucuronyltransferase 3	Q5U676	Up in PMA	1.32033	7.13721e-24	6.74077e-23	3.01458	3.02697	4.18178	4.18121	4.55762	4.05121	4.1131	4.14878	3.3001	3.51308	3.67245
NM_032867	84953	MICALCL	MICAL C-terminal like	Q6ZW33	Up in PMA	1.31943	0.000111705	0.000228234	-1.09245	-0.451381	0.801944	0.146117	0.281887	-0.739898	-1.08325	-0.612687	-0.372945	-0.449965	-0.664588
NM_001164722	5724	PTAFR	platelet activating factor receptor	P25105	Up in PMA	1.31941	2.07876e-08	6.29752e-08	0.731871	0.717671	2.01704	1.96986	2.00925	1.24002	0.630624	0.00636573	0.476262	0.505981	0.654975
NM_153321	5376	PMP22	peripheral myelin protein 22	Q01453	Up in PMA	1.31926	2.43005e-143	4.24024e-141	5.90557	5.96544	7.26071	7.27706	7.22879	5.85284	5.99937	5.92181	6.16338	6.23423	6.22855
NM_173804	255043	TMEM86B	transmembrane protein 86B	Q8N661	Up in PMA	1.31915	2.2727e-08	6.86162e-08	0.889879	0.683899	1.80511	2.03128	2.29324	1.71386	1.01564	1.57322	1.10273	1.25787	1.49381
NM_153322	5376	PMP22	peripheral myelin protein 22	Q01453	Up in PMA	1.31907	1.67309e-143	2.94354e-141	5.90464	5.96544	7.26027	7.27627	7.22809	5.85284	5.9984	5.92181	6.16338	6.23423	6.22855
NM_012324	23542	MAPK8IP2	mitogen-activated protein kinase 8 interacting protein 2	Q13387	Up in PMA	1.31899	1.29138e-05	2.9377e-05	-0.165093	-0.24214	0.59745	0.969618	1.35953	-0.163828	-0.0165806	-0.125304	-0.136466	0.331361	-0.453621
NM_015492	56905	C15orf39	chromosome 15 open reading frame 39	Q6ZRI6	Up in PMA	1.31836	1.76396e-47	4.58499e-46	3.71767	3.82015	4.97573	5.01257	5.22138	4.60242	4.58362	4.62407	3.92078	4.08762	4.04224
NM_000304	5376	PMP22	peripheral myelin protein 22	Q01453	Up in PMA	1.31776	6.22661e-143	1.07766e-140	5.90557	5.96808	7.26027	7.27706	7.22879	5.85284	5.9984	5.92181	6.16338	6.23423	6.2295
NM_025029	80097	MZT2B	mitotic spindle organizing protein 2B	B8ZZ87	Up in PMA	1.31771	9.74492e-08	2.76711e-07	1.11142	1.33323	2.1726	2.2537	2.91944	2.31328	2.58074	2.53088	1.27661	1.6601	1.98503
NM_032714	64423	INF2	inverted formin, FH2 and WH2 domain containing	Q27J81	Up in PMA	1.31764	5.48167e-14	2.73708e-13	2.49076	2.40524	3.53667	3.41224	4.1316	3.35376	3.41034	3.30058	2.7338	2.58339	2.73137
NM_001909	1509	CTSD	cathepsin D	P07339	Up in PMA	1.31761	2.33451e-36	4.09029e-35	5.99351	6.1584	7.24545	7.29985	7.60674	7.0933	7.0306	7.19459	6.19419	6.51076	6.46916
NM_032450	727957	MROH1	maestro heat like repeat family member 1	B4DIR5	Up in PMA	1.31669	9.91491e-06	2.289e-05	-0.438137	0.577565	1.41418	1.08995	1.58685	1.12323	0.782775	0.654339	0.36511	0.505981	-0.555252
NM_001199380	153830	RNF145	ring finger protein 145	Q8NDT8	Up in PMA	1.31611	1.4258e-107	1.37966e-105	6.84838	6.76592	8.16971	8.16935	8.03118	6.61875	6.49558	6.51235	6.81452	6.90548	6.77748
NM_152499	149473	CCDC24	coiled-coil domain containing 24	Q8N4L8	Up in PMA	1.3161	7.96946e-07	2.06693e-06	0.21536	0.540304	1.31078	1.44619	1.99611	1.26228	1.34392	1.5943	0.766043	0.62434	1.21389
NM_152988	56928	SPPL2B	signal peptide peptidase like 2B	Q8TCT7	Up in PMA	1.31583	2.19325e-11	8.83775e-11	1.30343	1.12248	2.45314	2.06103	2.7576	2.57578	2.52788	2.40528	1.53808	1.80082	1.87212
NM_144726	153830	RNF145	ring finger protein 145	Q8NDT8	Up in PMA	1.31579	2.52755e-107	2.42372e-105	6.84789	6.76542	8.16856	8.1685	8.03077	6.61821	6.49352	6.51096	6.81452	6.90596	6.77748
NM_001199383	153830	RNF145	ring finger protein 145	Q8NDT8	Up in PMA	1.31578	1.71796e-107	1.65484e-105	6.84789	6.76542	8.16856	8.16807	8.03118	6.61875	6.49352	6.51096	6.81452	6.90548	6.77748
NM_001199382	153830	RNF145	ring finger protein 145	Q8NDT8	Up in PMA	1.31575	2.82305e-107	2.6829e-105	6.84838	6.76542	8.16856	8.16893	8.03098	6.61821	6.49352	6.51096	6.81496	6.90596	6.77748
NR_026963	284900	TTC28-AS1	TTC28 antisense RNA 1	NA	Up in PMA	1.31546	0.000632942	0.00117013	-0.515313	-1.67668	-0.366371	0.533345	0.365994	-0.423299	-0.0165806	-0.431309	-0.821394	-0.916753	-0.358681
NM_001199381	153830	RNF145	ring finger protein 145	Q8NDT8	Up in PMA	1.31534	2.57875e-107	2.46172e-105	6.84838	6.76643	8.16879	8.16893	8.03098	6.62036	6.49489	6.51235	6.81452	6.90596	6.77879
NM_138499	170394	PWWP2B	PWWP domain containing 2B	Q6NUJ5	Up in PMA	1.31453	4.66278e-09	1.51014e-08	0.591686	0.962674	1.86108	2.11875	2.19318	1.42901	1.5907	1.94553	0.57946	1.07595	1.21389
NM_033396	85456	TNKS1BP1	tankyrase 1 binding protein 1	A0A024R542	Up in PMA	1.31324	2.53566e-68	1.10613e-66	5.22705	5.21655	6.40413	6.50318	6.67049	5.93136	5.96994	5.98504	5.25616	5.38163	5.46081
NM_003254	7076	TIMP1	TIMP metallopeptidase inhibitor 1	P01033	Up in PMA	1.31322	2.82838e-70	1.27026e-68	4.65476	4.64205	5.89889	5.89774	6.0569	5.1451	5.17637	5.20653	4.83046	5.06148	5.01657
NM_020170	56926	NCLN	nicalin	Q969V3	Up in PMA	1.31275	2.11609e-20	1.65798e-19	3.76739	3.91053	4.83608	5.09038	5.44089	5.1376	5.23031	5.19622	4.17535	4.38455	4.55938
NM_002359	4097	MAFG	MAF bZIP transcription factor G	A0A024R8X1	Up in PMA	1.31202	1.72463e-114	1.92219e-112	5.70113	5.68939	6.95364	6.93839	7.10499	6.12679	6.07778	6.13735	5.89819	5.93445	5.94078
NM_001199266	8525	DGKZ	diacylglycerol kinase zeta	Q13574	Up in PMA	1.31182	3.72423e-06	8.97051e-06	0.166776	0.683899	1.25616	1.4906	2.13444	1.57845	1.43862	1.57322	0.511488	0.960681	1.08471
NM_030753	7473	WNT3	Wnt family member 3	P56703	Up in PMA	1.31065	6.0998e-08	1.76694e-07	-0.045784	0.293939	1.25616	1.30414	1.51499	1.19443	0.920401	1.09988	0.675766	0.0783895	0.654975
NM_058176	9734	HDAC9	histone deacetylase 9	Q9UKV0	Up in PMA	1.31053	0.000295291	0.000570844	-0.978773	-0.788002	0.359106	0.0305674	0.365994	-1.1461	-0.841496	-0.270208	-0.655933	-0.372331	-0.911777
NM_007263	11316	COPE	coatomer protein complex subunit epsilon	M0QXB4	Up in PMA	1.31037	1.38393e-20	1.10027e-19	3.2831	3.46998	4.51986	4.53397	4.92821	4.33996	4.43075	4.46434	3.41618	3.72219	3.89588
NM_032711	4097	MAFG	MAF bZIP transcription factor G	A0A024R8X1	Up in PMA	1.3088	4.80631e-114	5.32432e-112	5.70858	5.7021	6.96166	6.94339	7.11224	6.13812	6.09242	6.14719	5.90979	5.94207	5.95933
NM_147129	259173	ALS2CL	ALS2 C-terminal like	A0A024R2U1	Up in PMA	1.30873	1.13541e-13	5.53864e-13	2.8474	3.1183	4.07932	4.13299	4.57539	3.63115	3.48435	4.11271	3.74325	3.74415	3.83693
NM_001190707	259173	ALS2CL	ALS2 C-terminal like	A0A024R2U1	Up in PMA	1.30873	1.14e-13	5.55847e-13	2.8474	3.1183	4.07932	4.13299	4.57539	3.63115	3.48435	4.11271	3.74325	3.74415	3.83693
NM_004409	1760	DMPK	dystrophia myotonica protein kinase	E5KR07	Up in PMA	1.30798	1.03208e-19	7.70101e-19	2.90777	2.96505	3.99427	4.20138	4.45574	3.83057	3.8414	3.95457	3.04155	3.43964	3.04962
NM_001081560	1760	DMPK	dystrophia myotonica protein kinase	E5KR07	Up in PMA	1.30699	8.78233e-20	6.57609e-19	2.90777	2.96505	3.99427	4.20138	4.45334	3.83057	3.8414	3.95457	3.04155	3.43964	3.04962
NM_001081562	1760	DMPK	dystrophia myotonica protein kinase	E5KR07	Up in PMA	1.30698	9.17051e-20	6.85951e-19	2.90777	2.96505	3.99427	4.20138	4.45334	3.83057	3.83706	3.95457	3.04155	3.43964	3.04962
NM_020158	56915	EXOSC5	exosome component 5	Q9NQT4	Up in PMA	1.30632	6.64825e-16	3.82405e-15	2.87034	3.06025	4.09497	4.11892	4.5145	4.07341	3.88829	4.40293	3.11782	3.26235	3.42807
NM_001134367	6533	SLC6A6	solute carrier family 6 member 6	A0A087WY96	Up in PMA	1.30602	2.51651e-195	7.87817e-193	7.26122	7.19848	8.58649	8.49775	8.51828	7.28932	7.26105	7.26448	7.50546	7.50013	7.49215
NM_003043	6533	SLC6A6	solute carrier family 6 member 6	A0A087WY96	Up in PMA	1.30602	2.58656e-195	7.98011e-193	7.26122	7.19848	8.58649	8.49775	8.51828	7.28932	7.26105	7.26448	7.50546	7.50013	7.49215
NM_007346	11054	OGFR	opioid growth factor receptor	Q9NZT2	Up in PMA	1.30599	1.35373e-17	8.80211e-17	2.81624	2.88557	3.92593	4.01634	4.41683	3.41962	3.80187	3.78155	3.11209	3.1016	3.07536
NM_001105540	8525	DGKZ	diacylglycerol kinase zeta	Q13574	Up in PMA	1.30596	3.72218e-06	8.96659e-06	0.166776	0.683899	1.25616	1.4906	2.1224	1.57845	1.43862	1.57322	0.545874	0.990374	1.11811
NR_033815	259173	ALS2CL	ALS2 C-terminal like	A0A024R2U1	Up in PMA	1.30534	5.78029e-14	2.87906e-13	2.91514	3.15574	4.12195	4.18796	4.62318	3.67745	3.52268	4.15234	3.80843	3.7913	3.86179
NM_001145165	83475	DOHH	deoxyhypusine hydroxylase	Q9BU89	Up in PMA	1.30447	1.35247e-05	3.07206e-05	0.0644072	0.502055	0.946937	1.4906	1.96947	1.36872	1.54886	1.61508	0.40312	1.04799	0.826409
NM_152285	92714	ARRDC1	arrestin domain containing 1	Q8N5I2	Up in PMA	1.30429	1.95005e-18	1.3361e-17	1.55066	1.82659	2.95123	2.75019	3.11442	2.41616	2.42754	2.33186	1.89891	2.0182	1.85241
NM_005516	3133	HLA-E	major histocompatibility complex, class I, E	A8K8M6	Up in PMA	1.30414	3.7443e-89	2.46776e-87	4.42102	4.46696	5.71241	5.77521	5.75447	4.79608	4.81304	4.90496	4.59624	4.75265	4.74184
NM_017671	55612	FERMT1	fermitin family member 1	Q49AC8	Up in PMA	1.30404	1.15198e-62	4.44262e-61	5.28083	5.14699	6.6681	6.36689	6.48545	5.17768	5.13808	5.26028	5.47271	5.38443	5.41619
NM_145638	114879	OSBPL5	oxysterol binding protein like 5	A8KAD5	Up in PMA	1.30394	3.98138e-09	1.29556e-08	0.554403	0.683899	1.96691	1.69418	1.90064	1.66456	1.5907	1.75272	0.36511	1.23324	1.15075
NM_001144063	114879	OSBPL5	oxysterol binding protein like 5	A8KAD5	Up in PMA	1.30394	3.98217e-09	1.29562e-08	0.554403	0.683899	1.96691	1.69418	1.90064	1.66456	1.5907	1.75272	0.36511	1.23324	1.15075
NM_018964	54020	SLC37A1	solute carrier family 37 member 1	P57057	Up in PMA	1.30374	6.41034e-31	8.93085e-30	2.8319	3.11196	4.33458	4.2344	4.24423	3.45871	3.35678	3.70608	3.34473	3.4234	3.44132
NM_003712	8612	PLPP2	phospholipid phosphatase 2	O43688	Up in PMA	1.30359	1.94609e-86	1.18706e-84	4.18528	4.26764	5.51575	5.48819	5.56062	5.07922	5.07499	5.11101	4.41975	4.52812	4.50676
NM_177526	8612	PLPP2	phospholipid phosphatase 2	O43688	Up in PMA	1.30359	1.9577e-86	1.19073e-84	4.18528	4.26764	5.51575	5.48819	5.56062	5.07922	5.07499	5.11101	4.41975	4.52812	4.50676
NM_177543	8612	PLPP2	phospholipid phosphatase 2	O43688	Up in PMA	1.30359	1.97469e-86	1.19764e-84	4.18528	4.26764	5.51575	5.48819	5.56062	5.07922	5.07499	5.11101	4.41975	4.52812	4.50676
NM_138431	113655	MFSD3	major facilitator superfamily domain containing 3	Q96ES6	Up in PMA	1.30343	1.98448e-14	1.02913e-13	1.28078	1.37616	2.5126	2.46874	2.74979	2.37588	2.36863	2.63628	1.55506	1.69659	1.91075
NM_002236	3754	KCNF1	potassium voltage-gated channel modifier subfamily F member 1	Q9H3M0	Up in PMA	1.30341	7.44085e-19	5.24159e-18	1.76165	2.20551	3.31412	3.16069	3.33914	2.68695	2.46177	2.86168	2.4907	2.58339	2.63084
NM_001164721	5724	PTAFR	platelet activating factor receptor	P25105	Up in PMA	1.30202	3.12318e-08	9.27801e-08	0.731871	0.75067	2.01704	1.96986	2.00925	1.24002	0.630624	0.00636573	0.476262	0.505981	0.654975
NM_014903	89795	NAV3	neuron navigator 3	Q8IVL0	Up in PMA	1.30089	1.67774e-72	7.91925e-71	4.94139	4.69599	6.14608	6.13479	6.08896	4.47477	4.28225	4.33253	5.23787	5.34475	5.22252
NR_003659	374666	WASH3P	WAS protein family homolog 3 pseudogene	NA	Up in PMA	1.30077	4.21411e-06	1.009e-05	0.0644072	-0.24214	1.10982	0.838327	1.3179	0.454382	1.01564	1.07009	0.11326	-0.619013	0.0401552
NM_005228	1956	EGFR	epidermal growth factor receptor	Q504U8	Up in PMA	1.30066	1.39498e-90	9.45741e-89	7.25941	7.29811	8.57973	8.52269	8.62987	7.27946	7.27595	7.50648	7.75939	7.73477	7.67086
NM_199444	11316	COPE	coatomer protein complex subunit epsilon	M0QXB4	Up in PMA	1.30005	1.58421e-20	1.25511e-19	3.27739	3.46502	4.51114	4.51797	4.90731	4.33208	4.42497	4.44995	3.41152	3.71776	3.89588
NM_199442	11316	COPE	coatomer protein complex subunit epsilon	M0QXB4	Up in PMA	1.2995	1.91424e-20	1.5076e-19	3.22497	3.38321	4.43941	4.4465	4.84089	4.23411	4.31382	4.35432	3.32011	3.65889	3.78589
NM_004424	1877	E4F1	E4F transcription factor 1	Q66K89	Up in PMA	1.29948	2.54245e-09	8.42785e-09	1.25777	1.24334	2.286	2.42365	2.76536	2.5579	2.46177	2.62608	1.29694	1.9743	2.10648
NM_000952	5724	PTAFR	platelet activating factor receptor	P25105	Up in PMA	1.29845	2.78889e-08	8.32092e-08	0.731871	0.717671	2.01704	1.90572	1.99611	1.2174	0.630624	0.00636573	0.476262	0.505981	0.654975
NM_001164723	5724	PTAFR	platelet activating factor receptor	P25105	Up in PMA	1.29845	2.79609e-08	8.3401e-08	0.731871	0.717671	2.01704	1.90572	1.99611	1.2174	0.630624	0.00636573	0.476262	0.505981	0.654975
NM_001958	1917	EEF1A2	eukaryotic translation elongation factor 1 alpha 2	Q05639	Up in PMA	1.29822	3.70776e-20	2.85878e-19	3.06847	3.55651	4.46973	4.52866	4.82797	4.38631	4.25973	4.29116	3.41152	3.74415	3.68921
NM_016431	23542	MAPK8IP2	mitogen-activated protein kinase 8 interacting protein 2	Q13387	Up in PMA	1.29764	1.30855e-05	2.97578e-05	-0.165093	-0.24214	0.59745	0.969618	1.3179	-0.224453	-0.0808168	-0.125304	-0.192052	0.331361	-0.453621
NM_020155	56834	GPR137	G protein-coupled receptor 137	Q96N19	Up in PMA	1.29739	2.8247e-11	1.12734e-10	1.96001	1.9736	2.92521	3.20133	3.52441	3.05536	3.00879	3.20787	2.07406	2.56377	2.69863
NM_020956	57716	PRX	periaxin	Q9BXM0	Up in PMA	1.29656	8.16001e-06	1.90076e-05	0.26236	0.0506573	1.22806	1.2535	1.60427	0.766215	0.782775	1.24025	-0.507511	0.733721	0.108215
NM_003046	6542	SLC7A2	solute carrier family 7 member 2	P52569	Up in PMA	1.29644	4.36566e-29	5.52862e-28	3.47489	3.64692	4.97362	4.95431	4.64017	3.46352	3.23673	3.49248	3.57446	3.72219	3.59747
NM_001077238	56928	SPPL2B	signal peptide peptidase like 2B	Q8TCT7	Up in PMA	1.29561	4.33611e-11	1.69995e-10	1.34769	1.12248	2.46523	2.06103	2.7576	2.57578	2.5386	2.41716	1.53808	1.80082	1.87212
NM_014811	9858	PPP1R26	protein phosphatase 1 regulatory subunit 26	Q5T8A7	Up in PMA	1.29446	6.71222e-54	2.16828e-52	3.5191	3.69434	4.8384	4.86437	4.9708	4.23973	4.18998	4.19782	3.88093	3.95461	4.00702
NM_012320	23659	PLA2G15	phospholipase A2 group XV	Q8NCC3	Up in PMA	1.29437	1.50107e-25	1.55953e-24	2.2202	2.21736	3.37946	3.51255	3.58709	2.7355	2.71922	2.58454	2.3024	2.28102	2.51024
NM_001018111	5420	PODXL	podocalyxin like	O00592	Up in PMA	1.29362	1.63991e-114	1.83739e-112	4.97705	4.94974	6.271	6.21637	6.26632	5.00194	4.96395	5.04746	5.12157	5.24203	5.2529
NM_005397	5420	PODXL	podocalyxin like	O00592	Up in PMA	1.29331	1.55094e-114	1.7469e-112	4.97705	4.94974	6.27014	6.21637	6.26632	5.00194	4.96395	5.04746	5.12157	5.24203	5.2529
NM_004567	5210	PFKFB4	6-phosphofructo-2-kinase/fructose-2,6-biphosphatase 4	Q16877	Up in PMA	1.29309	8.92746e-28	1.04883e-26	3.73443	3.48477	4.83141	4.84739	5.00727	4.06076	3.86717	3.98283	3.65543	3.87327	3.38069
NM_002856	5819	NECTIN2	nectin cell adhesion molecule 2	Q92692	Up in PMA	1.29296	1.63615e-27	1.89399e-26	3.58067	3.6513	4.68144	4.84739	5.12661	4.61112	4.58362	4.58773	3.74325	3.84104	4.03352
NM_004218	9230	RAB11B	RAB11B, member RAS oncogene family	Q15907	Up in PMA	1.29216	1.15287e-17	7.51681e-17	2.67574	2.70373	3.71432	3.85587	4.24977	3.58773	3.64191	3.74902	3.21184	2.97364	3.26619
NM_014931	22870	PPP6R1	protein phosphatase 6 regulatory subunit 1	Q9UPN7	Up in PMA	1.29183	3.39401e-35	5.6227e-34	5.24763	5.29974	6.44591	6.40509	6.79376	6.07663	5.959	6.05989	5.38283	5.59598	5.71112
NM_001008539	6542	SLC7A2	solute carrier family 7 member 2	P52569	Up in PMA	1.29181	2.44114e-29	3.12677e-28	3.48978	3.65566	4.97995	4.95034	4.65904	3.47786	3.23673	3.52029	3.5869	3.73978	3.60338
NM_003999	9180	OSMR	oncostatin M receptor	Q99650	Up in PMA	1.29153	8.05094e-121	1.04505e-118	7.31829	7.19023	8.60351	8.53036	8.50414	7.05993	6.96649	7.10745	7.33497	7.36923	7.28904
NM_173073	51006	SLC35C2	solute carrier family 35 member C2	Q9NQQ7	Up in PMA	1.29151	3.96937e-63	1.55331e-61	4.04111	4.13645	5.37225	5.31071	5.42504	4.68509	4.70765	4.83804	4.24764	4.31291	4.41569
NM_006022	8848	TSC22D1	TSC22 domain family member 1	A0A087X0H8	Up in PMA	1.29123	2.64401e-72	1.23977e-70	5.70433	5.53694	7.00734	6.91516	6.81262	5.58121	5.59399	5.75513	5.78938	5.6781	5.78186
NM_001079804	2548	GAA	glucosidase alpha, acid	P10253	Up in PMA	1.29074	9.22771e-18	6.07232e-17	3.38749	3.64692	4.47871	4.83453	5.04922	4.66643	4.52817	4.64947	3.60739	3.86127	4.05092
NM_001079803	2548	GAA	glucosidase alpha, acid	P10253	Up in PMA	1.29074	9.26616e-18	6.09573e-17	3.38749	3.64692	4.47871	4.83453	5.04922	4.66643	4.52817	4.64947	3.60739	3.86127	4.05092
NM_000152	2548	GAA	glucosidase alpha, acid	P10253	Up in PMA	1.29074	9.35834e-18	6.14958e-17	3.38749	3.64692	4.47871	4.83453	5.04922	4.66643	4.52817	4.65199	3.60739	3.86127	4.05092
NM_021232	58510	PRODH2	proline dehydrogenase 2	Q9UF12	Up in PMA	1.29072	1.7583e-05	3.94756e-05	-0.295165	-0.308571	0.839581	0.352684	1.16194	0.734715	0.414655	0.693944	-0.372945	-0.449965	-0.358681
NM_007207	11221	DUSP10	dual specificity phosphatase 10	Q9Y6W6	Up in PMA	1.29053	1.55336e-08	4.76759e-08	0.4364	0.683899	1.84266	1.57551	1.90064	0.85679	0.670192	-0.125304	0.57946	0.546523	0.608732
NM_057158	1846	DUSP4	dual specificity phosphatase 4	Q13115	Up in PMA	1.28953	2.9141e-51	8.61602e-50	5.33954	5.17461	6.53607	6.48683	6.60817	5.4382	5.40611	5.71117	5.38402	5.53684	5.58543
NM_000874	3455	IFNAR2	interferon alpha and beta receptor subunit 2	P48551	Up in PMA	1.28828	2.90567e-58	1.03611e-56	3.83113	3.63372	5.01943	5.02017	5.01706	3.76581	3.58612	3.70608	4.08178	3.99545	4.00256
NM_001164771	6542	SLC7A2	solute carrier family 7 member 2	P52569	Up in PMA	1.28722	5.40212e-29	6.80073e-28	3.48978	3.66435	4.97995	4.95034	4.65904	3.47786	3.23673	3.52029	3.5869	3.73978	3.60338
NM_001197126	3661	IRF3	interferon regulatory factor 3	Q14653	Up in PMA	1.28718	4.63461e-25	4.65165e-24	3.79562	3.94658	4.93719	5.03148	5.42504	4.69535	4.85657	4.91756	4.17535	4.2251	4.28579
NM_001098501	56243	KIAA1217	KIAA1217	Q5T5P2	Up in PMA	1.28708	7.7509e-29	9.68885e-28	2.56762	2.76154	3.81694	4.08312	3.96292	2.79779	2.90482	2.75338	2.3024	2.26896	2.44594
NM_175614	126328	NDUFA11	NADH:ubiquinone oxidoreductase subunit A11	Q86Y39	Up in PMA	1.28669	1.18593e-20	9.47675e-20	2.40957	2.80931	3.76898	3.7774	4.08582	3.68159	3.73348	3.87497	2.88918	3.11514	3.05825
NM_033504	113452	TMEM54	transmembrane protein 54	Q969K7	Up in PMA	1.28659	2.29768e-08	6.93506e-08	1.08552	1.53613	2.33952	2.2537	2.96735	2.62816	2.38061	2.3933	1.12564	1.30589	1.61573
NM_207584	3455	IFNAR2	interferon alpha and beta receptor subunit 2	P48551	Up in PMA	1.28639	1.08039e-56	3.70956e-55	3.83113	3.62485	5.01327	5.02017	5.00727	3.76191	3.58093	3.70123	4.08178	3.98443	3.99359
NM_000154	2584	GALK1	galactokinase 1	P51570	Up in PMA	1.28639	4.91176e-12	2.11193e-11	1.69469	2.04185	2.81616	3.06114	3.44928	2.97675	3.18985	3.17326	2.03828	2.20708	2.26397
NM_003646	8525	DGKZ	diacylglycerol kinase zeta	Q13574	Up in PMA	1.28609	5.15888e-06	1.22296e-05	0.166776	0.683899	1.22806	1.4906	2.09801	1.57845	1.43862	1.57322	0.511488	0.960681	1.08471
NM_001199267	8525	DGKZ	diacylglycerol kinase zeta	Q13574	Up in PMA	1.28608	5.16255e-06	1.2237e-05	0.166776	0.683899	1.22806	1.4906	2.09801	1.57845	1.43862	1.57322	0.511488	0.960681	1.08471
NM_201533	8525	DGKZ	diacylglycerol kinase zeta	Q13574	Up in PMA	1.28608	5.16533e-06	1.22422e-05	0.166776	0.683899	1.22806	1.4906	2.09801	1.57845	1.43862	1.57322	0.511488	0.960681	1.08471
NM_201532	8525	DGKZ	diacylglycerol kinase zeta	Q13574	Up in PMA	1.28608	5.16817e-06	1.22476e-05	0.166776	0.683899	1.22806	1.4906	2.09801	1.57845	1.43862	1.57322	0.511488	0.960681	1.08471
NM_005502	19	ABCA1	ATP binding cassette subfamily A member 1	B2RUU2	Up in PMA	1.28587	8.88445e-23	7.84455e-22	2.04311	2.04185	3.26655	3.21463	3.40026	1.79245	1.69029	1.63556	1.8447	1.71449	1.41539
NM_173179	51006	SLC35C2	solute carrier family 35 member C2	Q9NQQ7	Up in PMA	1.28552	2.33689e-65	9.51199e-64	4.06451	4.16121	5.38662	5.33527	5.4421	4.70758	4.72889	4.84245	4.25286	4.33333	4.42239
NM_015945	51006	SLC35C2	solute carrier family 35 member C2	Q9NQQ7	Up in PMA	1.28543	2.43276e-64	9.71642e-63	4.05786	4.14268	5.37385	5.32304	5.42872	4.69331	4.70765	4.83804	4.24764	4.31878	4.41569
NM_007224	11247	NXPH4	neurexophilin 4	O95158	Up in PMA	1.28457	0.000145956	0.000293262	-0.873405	-0.696202	0.135277	0.615845	0.445467	0.454382	0.21509	-0.195937	-0.911831	-0.298663	-0.18571
NM_001199562	8398	PLA2G6	phospholipase A2 group VI	O60733	Up in PMA	1.28292	1.92428e-05	4.3016e-05	0.0644072	-0.117805	0.723589	0.905466	1.62149	0.88576	0.887206	0.770035	0.57946	0.62434	0.108215
NM_001004426	8398	PLA2G6	phospholipase A2 group VI	O60733	Up in PMA	1.28291	1.92556e-05	4.30401e-05	0.0644072	-0.117805	0.723589	0.905466	1.62149	0.88576	0.887206	0.770035	0.57946	0.62434	0.108215
NM_001098500	56243	KIAA1217	KIAA1217	Q5T5P2	Up in PMA	1.28275	1.54198e-28	1.89964e-27	2.56762	2.76961	3.81694	4.08312	3.96292	2.79779	2.90482	2.75338	2.3024	2.26896	2.44594
NM_199121	64856	VWA1	von Willebrand factor A domain containing 1	Q6PCB0	Up in PMA	1.28247	1.26594e-05	2.88228e-05	-0.165093	0.248454	0.876261	1.20102	1.58685	1.07374	1.46135	1.55182	-0.082943	0.464267	0.560959
NM_194460	55658	RNF126	ring finger protein 126	A0A024R206	Up in PMA	1.28153	4.72511e-17	2.94117e-16	1.69469	1.69715	2.95123	2.65585	3.10833	2.61091	2.58074	2.67638	2.03828	1.9743	2.2185
NM_021226	58504	ARHGAP22	Rho GTPase activating protein 22	Q7Z5H3	Up in PMA	1.28051	6.12277e-06	1.44215e-05	-0.515313	0.102707	1.19939	0.969618	0.905085	0.154529	0.31832	0.528549	-0.372945	0.235427	0.511549
NM_012162	26233	FBXL6	F-box and leucine rich repeat protein 6	Q8N531	Up in PMA	1.28009	5.76135e-14	2.87143e-13	2.51036	2.18151	3.37305	3.50175	3.8973	3.29558	3.28213	3.26158	2.42755	2.8414	2.82536
NM_181882	57716	PRX	periaxin	Q9BXM0	Up in PMA	1.28002	1.33212e-05	3.02714e-05	0.26236	-0.0594375	1.10982	1.14655	1.58685	0.635862	0.782775	1.12907	-0.579814	0.62434	0.0401552
NM_001975	2026	ENO2	enolase 2	P09104	Up in PMA	1.27906	4.05825e-104	3.55523e-102	4.94319	4.89913	6.19772	6.11542	6.25395	5.2602	5.20864	5.23701	5.02126	5.10624	5.05372
NM_016201	51421	AMOTL2	angiomotin like 2	Q9Y2J4	Up in PMA	1.27863	5.94633e-154	1.13023e-151	6.1718	6.18051	7.43603	7.43025	7.48917	6.46886	6.40614	6.49634	6.45672	6.50756	6.534
NM_198576	375790	AGRN	agrin	O00468	Up in PMA	1.2777	6.74022e-24	6.37631e-23	4.67445	4.66603	5.67126	5.82807	6.25671	5.78237	5.8186	5.9103	4.95244	5.15294	5.21675
NR_028269	NA	NA	NA	NA	Up in PMA	1.27682	9.85188e-09	3.09834e-08	0.26236	0.422374	1.70671	1.20102	1.60427	1.2174	1.29414	1.26676	0.57946	0.464267	0.511549
NM_138774	91300	R3HDM4	R3H domain containing 4	Q96D70	Up in PMA	1.27652	1.14084e-39	2.24456e-38	3.08817	3.02022	4.23571	4.29825	4.40942	3.63542	3.7658	3.67673	3.17386	3.21283	3.30296
NM_033415	93436	ARMC6	armadillo repeat containing 6	Q6NXE6	Up in PMA	1.27649	5.41075e-15	2.90869e-14	2.26705	2.33082	3.45415	3.34127	3.79101	3.41466	3.51727	3.71574	2.63344	3.00307	3.07536
NM_199247	782	CACNB1	calcium voltage-gated channel auxiliary subunit beta 1	Q02641	Up in PMA	1.27603	4.6488e-08	1.35995e-07	0.307878	-0.00334013	1.19939	1.6557	1.35953	1.0987	1.13356	0.976836	0.612281	0.235427	0.654975
NM_138396	92979	MARCH9	membrane associated ring-CH-type finger 9	Q86YJ5	Up in PMA	1.27495	1.20751e-09	4.12608e-09	0.948536	1.31128	2.48911	2.27924	2.35629	1.54252	1.46135	1.61508	0.644373	1.44106	1.54382
NM_001136053	131601	TPRA1	transmembrane protein adipocyte associated 1	Q86W33	Up in PMA	1.27443	9.98387e-27	1.10696e-25	3.06847	3.445	4.49649	4.48542	4.6103	3.92081	3.91324	4.24191	3.78343	3.6681	3.77546
NM_001199196	93436	ARMC6	armadillo repeat containing 6	Q6NXE6	Up in PMA	1.27398	3.99426e-15	2.17301e-14	2.27852	2.33082	3.45415	3.35334	3.79101	3.41466	3.52268	3.71574	2.64934	3.01034	3.08383
NM_024555	26233	FBXL6	F-box and leucine rich repeat protein 6	Q8N531	Up in PMA	1.27269	5.18452e-13	2.40244e-12	2.49076	2.1571	3.33403	3.43514	3.8973	3.2793	3.28213	3.25497	2.40899	2.83323	2.76339
NM_001008699	3566	IL4R	interleukin 4 receptor	P24394	Up in PMA	1.27218	5.45527e-21	4.43421e-20	2.53927	2.42582	3.68877	3.6363	3.8579	2.59345	2.74724	3.06415	2.55119	2.63129	2.51024
NM_001098637	170394	PWWP2B	PWWP domain containing 2B	Q6NUJ5	Up in PMA	1.27216	2.91694e-06	7.12679e-06	0.116499	0.422374	1.25616	1.53368	1.65531	0.85679	1.1891	1.5301	-0.372945	-0.0978538	0.560959
NM_000714	706	TSPO	translocator protein	O76068	Up in PMA	1.27196	1.07053e-09	3.67512e-09	1.8566	2.05512	2.89871	3.26663	3.42498	2.87206	3.11297	3.12337	1.80266	2.11573	2.63084
NM_016372	131601	TPRA1	transmembrane protein adipocyte associated 1	Q86W33	Up in PMA	1.27193	8.57523e-27	9.55756e-26	3.06847	3.445	4.49649	4.48542	4.60382	3.92081	3.90912	4.23856	3.78343	3.6681	3.77546
NM_001195381	2859	GPR35	G protein-coupled receptor 35	Q9HC97	Up in PMA	1.27185	9.75055e-17	5.9578e-16	2.13437	2.0813	3.23159	3.21463	3.56056	2.66204	2.80171	2.64641	2.15426	2.57361	2.40594
NM_001080423	80852	GRIP2	glutamate receptor interacting protein 2	A0A087WU38	Up in PMA	1.27149	1.60413e-05	3.61707e-05	-0.596852	-0.378209	0.839581	0.767911	0.52079	0.374876	0.367292	0.290955	-0.0313345	0.0783895	0.173208
NM_153219	147807	ZNF524	zinc finger protein 524	Q96C55	Up in PMA	1.27144	2.43425e-05	5.3789e-05	0.0644072	-0.308571	0.640733	1.14655	1.35953	0.85679	0.782775	1.29279	-0.082943	0.421311	0.560959
NM_002751	5600	MAPK11	mitogen-activated protein kinase 11	Q15759	Up in PMA	1.27034	2.26367e-14	1.16822e-13	1.39064	1.71398	2.66713	2.76834	2.94701	2.50286	2.50617	2.28075	1.57184	1.89802	2.00302
NR_034166	126328	NDUFA11	NADH:ubiquinone oxidoreductase subunit A11	Q86Y39	Up in PMA	1.27017	1.56572e-20	1.24138e-19	2.45074	2.80931	3.76898	3.7774	4.08892	3.68571	3.73348	3.87927	2.90913	3.14844	3.09226
NM_001988	2125	EVPL	envoplakin	B7ZLH8	Up in PMA	1.26968	1.20083e-14	6.31191e-14	2.70155	2.79356	3.74439	3.8977	4.29338	3.94166	3.92964	4.16297	2.97371	3.42884	3.3102
NM_172390	4772	NFATC1	nuclear factor of activated T-cells 1	O95644	Up in PMA	1.26911	4.61672e-05	9.88939e-05	-0.295165	0.293939	0.640733	1.44619	1.49645	0.415177	0.267628	0.613616	-0.821394	-0.0978538	0.173208
NM_001190328	374887	YJEFN3	YjeF N-terminal domain containing 3	A6XGL0	Up in PMA	1.26888	0.00062669	0.00115928	-0.596852	-0.696202	0.506781	-0.384785	0.847732	0.246744	0.589939	0.341707	-0.736293	-0.810531	0.108215
NM_198580	376497	SLC27A1	solute carrier family 27 member 1	Q6PCB7	Up in PMA	1.26872	5.83694e-05	0.000123454	-0.295165	-0.451381	0.552827	0.445841	1.13822	0.827226	0.414655	0.528549	-0.372945	0.235427	0.173208
NM_001098537	375775	PNPLA7	patatin like phospholipase domain containing 7	Q6ZV29	Up in PMA	1.26862	0.00240627	0.00409012	-0.228663	-2.33168	0.135277	-0.0950493	0.406278	-0.739898	0.1039	-0.125304	-0.372945	-0.916753	-0.911777
NM_001085	12	SERPINA3	serpin family A member 3	A0A024R6P0	Up in PMA	1.26782	2.96653e-07	7.99992e-07	-0.228663	0.201489	1.07868	1.2535	1.27504	0.0560144	-0.148047	0.238352	0.40312	0.0783895	0.173208
NM_139239	84807	NFKBID	NFKB inhibitor delta	Q8NI38	Up in PMA	1.26777	1.86874e-06	4.66211e-06	-0.295165	0.248454	0.981018	1.30414	1.3179	0.0560144	0.630624	0.484058	0.851003	0.377037	0.511549
NM_001199268	8525	DGKZ	diacylglycerol kinase zeta	Q13574	Up in PMA	1.26752	1.01395e-05	2.33832e-05	0.166776	0.683899	1.19939	1.44619	2.09801	1.57845	1.43862	1.57322	0.511488	0.960681	1.08471
NM_001130100	3801	KIFC3	kinesin family member C3	Q9BVG8	Up in PMA	1.26748	4.38348e-34	7.03206e-33	5.15104	5.22098	6.30251	6.31072	6.69254	6.23488	6.14953	6.32483	5.48162	5.68265	5.72879
NM_005550	3801	KIFC3	kinesin family member C3	Q9BVG8	Up in PMA	1.26683	4.55236e-34	7.29748e-33	5.15104	5.22098	6.30251	6.30917	6.69203	6.23418	6.14953	6.32404	5.48162	5.68152	5.72879
NM_002020	2324	FLT4	fms related tyrosine kinase 4	P35916	Up in PMA	1.26674	2.83312e-07	7.64888e-07	0.166776	0.462764	1.38902	1.14655	1.81346	1.19443	1.01564	1.09988	0.440154	0.80229	0.511549
NM_001130099	3801	KIFC3	kinesin family member C3	Q9BVG8	Up in PMA	1.26631	4.7417e-34	7.59528e-33	5.15571	5.22098	6.30335	6.31227	6.69356	6.23629	6.14953	6.32719	5.48384	5.68492	5.73015
NM_001193375	126328	NDUFA11	NADH:ubiquinone oxidoreductase subunit A11	Q86Y39	Up in PMA	1.26578	1.18732e-19	8.81301e-19	2.33458	2.71213	3.63627	3.68488	3.98303	3.59213	3.61682	3.76305	2.81358	3.04612	2.90405
NM_007310	1312	COMT	catechol-O-methyltransferase	A0A140VJG8	Up in PMA	1.26483	1.24722e-19	9.24153e-19	3.23089	3.1056	4.27745	4.2344	4.68179	4.11376	4.20689	4.11271	3.1292	3.47157	3.51838
NM_031304	83475	DOHH	deoxyhypusine hydroxylase	Q9BU89	Up in PMA	1.26482	6.14399e-05	0.000129717	0.0103634	0.38082	0.763298	1.35306	1.85771	1.32708	1.34392	1.57322	0.202185	0.930363	0.608732
NM_006738	11214	AKAP13	A-kinase anchoring protein 13	A8MYJ1	Up in PMA	1.26416	4.12661e-197	1.33102e-194	6.90547	6.89468	8.1757	8.16593	8.15011	6.97528	6.89575	6.96346	7.03178	7.01381	7.02919
NM_001001479	339665	SLC35E4	solute carrier family 35 member E4	Q6ICL7	Up in PMA	1.26404	4.8289e-10	1.71759e-09	0.663481	0.502055	1.72693	1.90572	1.81346	1.44856	1.21608	1.4398	0.40312	0.899395	0.905046
NM_007200	11214	AKAP13	A-kinase anchoring protein 13	A8MYJ1	Up in PMA	1.26361	3.39428e-197	1.11165e-194	6.90686	6.89468	8.17593	8.16593	8.1503	6.97528	6.89627	6.96346	7.0314	7.01426	7.02973
NM_199248	782	CACNB1	calcium voltage-gated channel auxiliary subunit beta 1	Q02641	Up in PMA	1.2635	1.59226e-07	4.4245e-07	0.307878	-0.117805	1.1403	1.61616	1.27504	1.04834	1.0758	0.944363	0.545874	0.235427	0.654975
NM_001846	1284	COL4A2	collagen type IV alpha 2 chain	A0A024RDW8	Up in PMA	1.26306	1.51193e-56	5.18293e-55	6.07393	6.05816	7.25419	7.27706	7.4403	6.72627	6.78127	6.86008	6.27904	6.54681	6.56839
NM_018984	54434	SSH1	slingshot protein phosphatase 1	Q8WYL5	Up in PMA	1.26303	2.09051e-136	3.34608e-134	6.38192	6.33469	7.6203	7.61082	7.62925	6.54575	6.52083	6.58327	6.54331	6.7018	6.60271
NM_001142569	55765	C1orf106	chromosome 1 open reading frame 106	Q3KP66	Up in PMA	1.26192	1.59186e-39	3.12327e-38	4.29389	4.37735	5.48193	5.51531	5.75252	4.93075	4.9009	4.91965	4.37264	4.45812	4.68448
NM_139265	30844	EHD4	EH domain containing 4	A0A024R9N6	Up in PMA	1.26138	3.6938e-52	1.12334e-50	3.77956	3.88103	5.08945	5.00876	5.13712	4.12596	3.97774	4.17701	4.04919	3.94706	4.08931
NM_018188	55210	ATAD3A	ATPase family, AAA domain containing 3A	Q9NVI7	Up in PMA	1.26095	1.3456e-10	5.05385e-10	1.47286	2.06827	2.91643	2.87268	3.25892	2.79015	3.09127	3.30698	2.34208	2.56377	2.55969
NM_001080475	389072	PLEKHM3	pleckstrin homology domain containing M3	Q6ZWE6	Up in PMA	1.26094	6.37621e-20	4.83393e-19	2.60457	2.75342	4.05153	3.78633	3.91486	2.50286	2.81941	2.96242	3.18482	2.88947	2.93249
NM_003801	8733	GPAA1	glycosylphosphatidylinositol anchor attachment 1	O43292	Up in PMA	1.26085	3.24289e-20	2.50944e-19	4.08753	4.01268	5.03978	5.23116	5.58276	5.22521	5.31855	5.3342	4.20793	4.41498	4.65064
NM_001170880	56834	GPR137	G protein-coupled receptor 137	Q96N19	Up in PMA	1.26083	1.05333e-10	3.99274e-10	1.98825	2.02846	2.93393	3.21463	3.52441	3.06805	3.00879	3.23498	2.07406	2.56377	2.72054
NM_001163321	90060	CCDC120	coiled-coil domain containing 120	Q96HB5	Up in PMA	1.2599	5.92804e-08	1.72093e-07	0.307878	0.962674	1.82401	1.4906	2.13444	1.46785	1.63137	1.67568	1.05577	0.867747	0.699781
NM_015395	25851	TECPR1	tectonin beta-propeller repeat containing 1	Q7Z6L1	Up in PMA	1.25881	7.56044e-10	2.6354e-09	1.28078	1.01793	2.35259	2.03128	2.59284	2.24784	2.14817	2.41716	1.29694	1.71449	1.87212
NM_001170536	55210	ATAD3A	ATPase family, AAA domain containing 3A	Q9NVI7	Up in PMA	1.25863	1.34536e-10	5.05381e-10	1.47286	2.06827	2.91643	2.87268	3.25341	2.79015	3.09127	3.30698	2.34208	2.56377	2.55969
NM_001170535	55210	ATAD3A	ATPase family, AAA domain containing 3A	Q9NVI7	Up in PMA	1.25863	1.34644e-10	5.05609e-10	1.47286	2.06827	2.91643	2.87268	3.25341	2.79015	3.09127	3.30698	2.34208	2.56377	2.55969
NM_001112726	283638	CEP170B	centrosomal protein 170B	Q9Y4F5	Up in PMA	1.25854	4.09459e-23	3.68098e-22	4.03774	3.91417	5.00708	5.07223	5.52904	4.93941	4.97978	4.91965	4.07885	4.27722	4.2673
NM_018265	55765	C1orf106	chromosome 1 open reading frame 106	Q3KP66	Up in PMA	1.25833	5.94953e-40	1.18368e-38	4.27682	4.37735	5.46998	5.50722	5.7378	4.91854	4.89674	4.91965	4.37264	4.4528	4.67609
NM_017607	54776	PPP1R12C	protein phosphatase 1 regulatory subunit 12C	Q9BZL4	Up in PMA	1.25683	6.51695e-29	8.16075e-28	3.653	3.5979	4.72985	4.76393	5.07912	4.47715	4.27585	4.51773	3.9691	4.03517	4.10188
NM_007165	8175	SF3A2	splicing factor 3a subunit 2	Q05DF2	Up in PMA	1.25617	2.15462e-13	1.02658e-12	2.30121	2.5989	3.51357	3.52328	3.97301	3.30097	3.47879	3.64677	2.70365	3.09478	2.86524
NM_015005	283638	CEP170B	centrosomal protein 170B	Q9Y4F5	Up in PMA	1.25571	9.19653e-23	8.11674e-22	4.03436	3.91417	4.99671	5.07223	5.52562	4.92901	4.96395	4.91337	4.07001	4.27119	4.26358
NM_004331	665	BNIP3L	BCL2 interacting protein 3 like	O60238	Up in PMA	1.2554	5.95176e-110	6.00479e-108	5.29078	5.2327	6.52673	6.56548	6.46712	4.99863	4.99933	4.95064	5.42154	5.41759	5.53686
NM_005937	4302	MLLT6	MLLT6, PHD finger domain containing	A0A087WW39	Up in PMA	1.25522	8.88366e-73	4.21193e-71	5.30207	5.41872	6.5482	6.51532	6.75139	5.75908	5.82737	5.75747	5.55309	5.54311	5.50724
NM_000203	3425	IDUA	iduronidase, alpha-L-	P35475	Up in PMA	1.25463	2.16405e-06	5.35927e-06	0.554403	0.75067	1.70671	1.69418	2.09801	1.3891	1.36818	2.10092	0.70649	0.867747	1.15075
NM_001163322	90060	CCDC120	coiled-coil domain containing 120	Q96HB5	Up in PMA	1.25463	6.01433e-08	1.7449e-07	0.307878	0.962674	1.82401	1.4906	2.1224	1.46785	1.63137	1.67568	1.05577	0.867747	0.699781
NM_003502	8312	AXIN1	axin 1	A0A0S2Z4R0	Up in PMA	1.25293	3.99152e-36	6.96488e-35	3.80756	3.82403	4.94368	4.98955	5.21856	4.41143	4.28543	4.46434	3.90431	3.97703	4.1226
NM_022910	65009	NDRG4	NDRG family member 4	Q9ULP0	Up in PMA	1.25188	3.58517e-19	2.57754e-18	1.64235	1.98751	2.92521	3.07579	3.15636	2.11957	2.1896	2.05604	1.91215	1.92901	1.87212
NM_002566	5032	P2RY11	purinergic receptor P2Y11	Q96G91	Up in PMA	1.25123	1.15085e-05	2.63631e-05	-0.045784	-0.378209	1.1403	1.30414	0.557027	0.996153	0.746215	0.976836	0.0184913	0.661729	0.560959
NM_002944	6098	ROS1	ROS proto-oncogene 1, receptor tyrosine kinase	P08922	Up in PMA	1.251	0.000574202	0.00106812	-0.364881	-0.451381	1.01431	0.253095	0.757186	-0.572931	-0.0165806	-0.0579674	1.27661	0.235427	0.511549
NM_181050	8312	AXIN1	axin 1	A0A0S2Z4R0	Up in PMA	1.25082	8.26138e-36	1.41829e-34	3.80756	3.82403	4.94368	4.98179	5.21856	4.41143	4.28543	4.46434	3.90431	3.97703	4.1226
NM_001171818	5467	PPARD	peroxisome proliferator activated receptor delta	A0A024RCW6	Up in PMA	1.25025	2.35848e-15	1.30714e-14	2.06978	1.81103	3.01018	3.22781	3.28616	2.51218	2.87973	2.59504	2.24077	2.46147	2.12303
NM_002309	3976	LIF	LIF, interleukin 6 family cytokine	P15018	Up in PMA	1.25024	3.96543e-127	5.55369e-125	6.33185	6.31069	7.54932	7.53401	7.62071	6.82726	6.88002	6.83151	6.47357	6.59351	6.61226
NM_000836	2906	GRIN2D	glutamate ionotropic receptor NMDA type subunit 2D	O15399	Up in PMA	1.2493	4.76639e-12	2.05025e-11	1.08552	1.53613	2.56971	2.46874	2.58408	2.01856	2.45045	2.14446	1.29694	1.13031	1.54382
NM_001130487	65009	NDRG4	NDRG family member 4	Q9ULP0	Up in PMA	1.24927	3.39361e-19	2.44478e-18	1.64235	1.98751	2.92521	3.07579	3.15044	2.11957	2.1896	2.05604	1.91215	1.92901	1.87212
NM_020465	65009	NDRG4	NDRG family member 4	Q9ULP0	Up in PMA	1.24927	3.39607e-19	2.44572e-18	1.64235	1.98751	2.92521	3.07579	3.15044	2.11957	2.1896	2.05604	1.91215	1.92901	1.87212
NM_152286	375775	PNPLA7	patatin like phospholipase domain containing 7	Q6ZV29	Up in PMA	1.249	0.00279882	0.00471147	-0.228663	-2.33168	0.135277	-0.0950493	0.365994	-0.739898	0.1039	-0.125304	-0.372945	-0.916753	-0.911777
NM_032862	84948	TIGD5	tigger transposable element derived 5	Q53EQ6	Up in PMA	1.24841	7.0778e-05	0.000148372	0.26236	0.577565	1.53381	0.69388	2.11026	1.71386	1.34392	1.86106	0.36511	0.585956	0.866263
NM_020338	57178	ZMIZ1	zinc finger MIZ-type containing 1	A0JLS3	Up in PMA	1.24717	1.2012e-73	5.85154e-72	5.38272	5.46544	6.5812	6.5912	6.81028	5.9884	6.04899	6.00879	5.61917	5.69172	5.69738
NM_005720	10095	ARPC1B	actin related protein 2/3 complex subunit 1B	A4D275	Up in PMA	1.2469	4.42136e-37	8.00779e-36	4.77916	4.76827	5.9	5.91821	6.19983	5.39729	5.39435	5.59045	4.98882	5.0909	5.266
NM_006238	5467	PPARD	peroxisome proliferator activated receptor delta	A0A024RCW6	Up in PMA	1.24677	2.92422e-15	1.6073e-14	2.06978	1.81103	3.01018	3.21463	3.28616	2.51218	2.87973	2.57397	2.24077	2.45083	2.12303
NM_000992	6159	RPL29	ribosomal protein L29	P47914	Up in PMA	1.24644	3.75209e-40	7.52823e-39	5.11147	5.17461	6.19681	6.28889	6.62641	6.16126	6.12215	6.17894	5.43192	5.49343	5.47215
NM_002883	5905	RANGAP1	Ran GTPase activating protein 1	A0A024R1U0	Up in PMA	1.24636	5.23745e-56	1.76416e-54	5.63235	5.65058	6.82351	6.79305	7.02033	6.41832	6.46075	6.558	5.96086	6.14958	6.21992
NM_001165412	4790	NFKB1	nuclear factor kappa B subunit 1	A0A024RDJ4	Up in PMA	1.24591	1.87964e-89	1.24653e-87	5.57533	5.51189	6.81113	6.85487	6.70924	5.55665	5.48172	5.5546	5.43422	5.46198	5.61351
NM_003998	4790	NFKB1	nuclear factor kappa B subunit 1	A0A024RDJ4	Up in PMA	1.24591	1.86017e-89	1.23748e-87	5.57533	5.51189	6.81113	6.85487	6.70924	5.55665	5.48172	5.5546	5.43422	5.46198	5.61351
NM_001195382	2859	GPR35	G protein-coupled receptor 35	Q9HC97	Up in PMA	1.24259	1.75298e-16	1.05149e-15	2.10888	2.04185	3.18848	3.16069	3.47792	2.61091	2.76563	2.61581	2.07406	2.50327	2.3367
NM_001080469	23403	FBXO46	F-box protein 46	Q6PJ61	Up in PMA	1.24239	6.21922e-19	4.41463e-18	1.96001	2.09421	3.09042	3.3291	3.34434	2.52144	2.5386	2.69602	2.17638	2.39642	2.03834
NM_001114100	26470	SEZ6L2	seizure related 6 homolog like 2	Q6UXD5	Up in PMA	1.24229	1.32162e-12	5.94813e-12	2.77631	3.06682	4.00259	4.00108	4.41436	3.98246	3.69563	4.05304	3.09478	3.67726	3.26619
NM_001571	3661	IRF3	interferon regulatory factor 3	Q14653	Up in PMA	1.24175	7.22759e-24	6.81974e-23	4.03774	4.10808	5.10691	5.16762	5.58495	4.83187	4.99154	5.07958	4.31648	4.41498	4.4749
NM_001197122	3661	IRF3	interferon regulatory factor 3	Q14653	Up in PMA	1.24175	7.23043e-24	6.81974e-23	4.03774	4.10808	5.10691	5.16762	5.58495	4.83187	4.99154	5.07958	4.31648	4.41498	4.4749
NM_183233	5002	SLC22A18	solute carrier family 22 member 18	Q96BI1	Up in PMA	1.24128	8.14604e-12	3.42916e-11	2.08293	2.16935	3.12131	3.21463	3.62598	3.30633	3.18303	3.55297	2.10898	2.55386	2.53518
NM_002555	5002	SLC22A18	solute carrier family 22 member 18	Q96BI1	Up in PMA	1.24113	1.00698e-11	4.20654e-11	2.08293	2.16935	3.12131	3.21463	3.62598	3.30633	3.18303	3.55834	2.10898	2.56377	2.53518
NM_015995	51621	KLF13	Kruppel like factor 13	Q9Y2Y9	Up in PMA	1.2406	1.142e-141	1.89929e-139	6.34828	6.32514	7.59954	7.49911	7.61562	6.68102	6.71365	6.68505	6.45898	6.50756	6.47158
NM_054013	11282	MGAT4B	mannosyl (alpha-1,3-)-glycoprotein beta-1,4-N-acetylglucosaminyltransferase, isozyme B	Q9UQ53	Up in PMA	1.23962	5.72167e-96	4.15709e-94	5.78098	5.78806	6.93366	6.99247	7.12701	6.23277	6.28711	6.26938	5.89653	5.93636	5.98331
NM_007311	706	TSPO	translocator protein	O76068	Up in PMA	1.23951	1.5485e-09	5.23827e-09	1.8566	2.02846	2.85343	3.20133	3.39025	2.85751	3.06924	3.09406	1.80266	2.10219	2.60751
NM_000861	3269	HRH1	histamine receptor H1	P35367	Up in PMA	1.23824	1.06304e-40	2.18225e-39	3.81151	3.95013	5.18025	5.15388	5.02517	3.4295	3.40448	3.74431	4.2939	4.24986	4.30404
NM_001164489	101	ADAM8	ADAM metallopeptidase domain 8	P78325	Up in PMA	1.23821	2.87966e-07	7.77159e-07	0.21536	0.201489	1.1403	1.30414	1.60427	0.702511	0.920401	0.877138	0.440154	0.505981	0.785422
NM_001197123	3661	IRF3	interferon regulatory factor 3	Q14653	Up in PMA	1.23799	4.18691e-24	4.01491e-23	4.01733	4.09529	5.08553	5.15043	5.56285	4.82066	4.98371	5.05508	4.31399	4.40949	4.4652
NM_032310	84270	CARD19	caspase recruitment domain family member 19	A0A024R248	Up in PMA	1.23795	5.2854e-17	3.27651e-16	1.60637	1.94538	3.09821	2.92215	2.96735	2.83541	2.76563	2.70574	1.57184	2.03254	1.96682
NM_001730	688	KLF5	Kruppel like factor 5	Q13887	Up in PMA	1.23792	7.97724e-105	7.22636e-103	5.886	5.84932	7.1086	7.16935	7.04526	5.7204	5.66426	5.82033	6.05265	6.00251	5.9524
NM_004712	9146	HGS	hepatocyte growth factor-regulated tyrosine kinase substrate	A0A0S2Z4R4	Up in PMA	1.23693	1.20784e-46	3.07565e-45	4.96998	5.09975	6.16381	6.20309	6.42055	5.71334	5.69456	5.7921	5.23656	5.48953	5.46243
NM_020777	57537	SORCS2	sortilin related VPS10 domain containing receptor 2	Q96PQ0	Up in PMA	1.23664	1.06929e-06	2.7366e-06	0.26236	0.293939	1.57901	1.2535	1.45864	0.942013	0.746215	1.36817	0.675766	0.505981	1.11811
NM_001098212	3269	HRH1	histamine receptor H1	P35367	Up in PMA	1.23623	3.1499e-40	6.33792e-39	3.80756	3.95013	5.17842	5.15043	5.01869	3.4295	3.40448	3.74431	4.29137	4.24986	4.29312
NM_021709	10572	SIVA1	SIVA1 apoptosis inducing factor	O15304	Up in PMA	1.23519	1.28223e-08	3.97962e-08	1.72856	1.41784	2.5009	2.46874	3.19711	2.66204	2.87973	2.93788	1.58843	1.78396	1.81217
NM_003731	8636	SSNA1	SS nuclear autoantigen 1	A0A024R8G6	Up in PMA	1.23517	2.77611e-16	1.6448e-15	2.8779	2.85554	3.85879	3.98565	4.35385	4.1107	4.24342	4.19437	3.00494	3.44501	3.39439
NM_013376	29950	SERTAD1	SERTA domain containing 1	Q53GC0	Up in PMA	1.23514	3.88148e-18	2.6165e-17	2.97985	2.62583	3.93466	3.88943	4.22746	3.53841	3.70518	3.68658	2.98001	3.20018	3.38756
NM_001171819	5467	PPARD	peroxisome proliferator activated receptor delta	A0A024RCW6	Up in PMA	1.23502	6.6765e-15	3.56125e-14	2.01594	1.73062	2.9598	3.14688	3.17979	2.38606	2.79277	2.44063	2.17638	2.35136	2.03834
NM_001098211	3269	HRH1	histamine receptor H1	P35367	Up in PMA	1.23489	2.48369e-40	5.0069e-39	3.81151	3.95013	5.17842	5.15043	5.02031	3.4295	3.40448	3.74431	4.2939	4.24986	4.29312
NM_012110	26511	CHIC2	cysteine rich hydrophobic domain 2	Q9UKJ5	Up in PMA	1.23479	3.30851e-09	1.08523e-08	1.03228	1.17205	2.59193	2.14677	2.11026	0.942013	0.367292	0.976836	0.878246	0.83539	1.05052
NM_018083	140467	ZNF358	zinc finger protein 358	Q9NW07	Up in PMA	1.2345	5.306e-07	1.40246e-06	1.03228	0.293939	1.57901	1.80382	2.19318	1.74581	1.78344	2.02532	1.05577	1.44106	1.36063
NR_027308	4207	BORCS8-MEF2B	BORCS8-MEF2B readthrough	A0A024R7N0	Up in PMA	1.23445	0.000506187	0.000949293	-0.364881	0.0506573	0.59745	0.615845	1.49645	1.12323	1.04603	1.46291	-0.0313345	0.990374	0.743237
NM_144767	11214	AKAP13	A-kinase anchoring protein 13	A8MYJ1	Up in PMA	1.23411	7.95787e-158	1.58324e-155	6.35032	6.3516	7.58473	7.59883	7.57202	6.47602	6.36151	6.41794	6.46405	6.45528	6.43644
NR_003587	80022	MYO15B	myosin XVB	Q96JP2	Up in PMA	1.23384	3.05035e-21	2.51008e-20	4.30516	4.34531	5.35449	5.39781	5.84243	5.30244	5.34324	5.5786	4.63669	4.91434	4.79444
NM_198490	339122	RAB43	RAB43, member RAS oncogene family	Q86YS6	Up in PMA	1.23376	5.24545e-06	1.24217e-05	-0.165093	0.293939	0.801944	1.30414	1.53329	1.07374	0.920401	0.770035	0.0184913	0.377037	0.460387
NM_001008212	10133	OPTN	optineurin	Q96CV9	Up in PMA	1.23374	3.34651e-104	2.94382e-102	5.33954	5.18823	6.48799	6.54851	6.46831	5.1376	5.086	5.17188	5.29458	5.26803	5.33331
NM_001008213	10133	OPTN	optineurin	Q96CV9	Up in PMA	1.23374	3.32149e-104	2.93394e-102	5.33954	5.18823	6.48799	6.54851	6.46831	5.1376	5.086	5.17188	5.29458	5.26803	5.33331
NM_001008211	10133	OPTN	optineurin	Q96CV9	Up in PMA	1.23373	2.98695e-104	2.64943e-102	5.33954	5.18823	6.48799	6.54851	6.46831	5.1376	5.086	5.17188	5.29458	5.26803	5.33331
NM_001098213	3269	HRH1	histamine receptor H1	P35367	Up in PMA	1.23316	6.29626e-40	1.25149e-38	3.81151	3.95368	5.18025	5.15043	5.01869	3.4295	3.40448	3.74431	4.29643	4.25293	4.30041
NM_001109	101	ADAM8	ADAM metallopeptidase domain 8	P78325	Up in PMA	1.23294	2.48414e-07	6.73746e-07	0.26236	0.201489	1.17015	1.35306	1.60427	0.702511	0.952849	0.877138	0.511488	0.585956	0.826409
NM_015482	63027	SLC22A23	solute carrier family 22 member 23	A1A5C7	Up in PMA	1.23289	2.18293e-21	1.81312e-20	3.31689	2.88557	4.19636	4.2344	4.53736	3.40969	3.33847	3.41758	3.2747	3.181	3.19755
NM_198525	374654	KIF7	kinesin family member 7	Q2M1P5	Up in PMA	1.23228	5.46065e-09	1.75811e-08	0.698081	0.293939	1.48714	1.76819	1.81346	1.34805	1.21608	1.15768	0.794923	0.990374	0.942814
NM_178570	349667	RTN4RL2	reticulon 4 receptor like 2	Q86UN3	Up in PMA	1.23187	9.16425e-24	8.60558e-23	3.92175	4.0463	4.96725	5.20141	5.42504	4.91327	4.88417	5.1	4.29895	4.52305	4.59243
NM_002610	5163	PDK1	pyruvate dehydrogenase kinase 1	Q15118	Up in PMA	1.23135	1.52124e-29	1.97584e-28	2.87034	2.97206	4.16705	4.31069	4.00615	2.71143	2.65164	2.74398	3.02945	3.05318	3.12548
NM_014726	9755	TBKBP1	TBK1 binding protein 1	A7MCY6	Up in PMA	1.23108	4.74099e-10	1.68886e-09	1.13687	0.814487	2.01704	2.0009	2.39684	1.44856	1.81908	1.63556	1.46808	1.41939	1.30372
NM_030662	5605	MAP2K2	mitogen-activated protein kinase kinase 2	P36507	Up in PMA	1.23088	6.15928e-25	6.15003e-24	3.17056	3.29088	4.37038	4.45773	4.53054	3.9656	4.06196	4.23856	3.40685	3.79971	3.73298
NM_145173	148252	DIRAS1	DIRAS family GTPase 1	O95057	Up in PMA	1.23079	3.51335e-06	8.50008e-06	0.591686	-0.451381	1.38902	1.44619	1.20825	-0.163828	-0.0808168	-0.0579674	0.0184913	0.464267	-0.18571
NM_000754	1312	COMT	catechol-O-methyltransferase	A0A140VJG8	Up in PMA	1.22991	4.75391e-18	3.18844e-17	3.27739	3.16801	4.30125	4.2474	4.70418	4.17666	4.24997	4.13806	3.20109	3.54344	3.64407
NM_198282	340061	TMEM173	transmembrane protein 173	V5V0K2	Up in PMA	1.22984	2.5011e-05	5.52089e-05	-0.104205	-0.528462	0.59745	1.03104	0.932929	-0.287738	-0.634495	0.183758	-0.372945	-0.449965	-0.0312752
NM_021980	10133	OPTN	optineurin	Q96CV9	Up in PMA	1.22952	1.15649e-102	9.7696e-101	5.3368	5.1837	6.47908	6.54194	6.46056	5.13005	5.07683	5.16133	5.28189	5.25585	5.32081
NM_001197125	3661	IRF3	interferon regulatory factor 3	Q14653	Up in PMA	1.22918	2.797e-24	2.70279e-23	4.01733	4.09529	5.07768	5.14696	5.54942	4.81691	4.97584	5.04746	4.30649	4.40123	4.45216
NM_004952	1944	EFNA3	ephrin A3	P52797	Up in PMA	1.2281	9.90725e-06	2.28748e-05	-0.165093	0.338033	1.25616	1.73166	0.932929	0.374876	0.267628	-0.125304	0.0184913	-0.619013	0.108215
NM_024316	79165	LENG1	leukocyte receptor cluster member 1	Q96BZ8	Up in PMA	1.22804	1.25602e-07	3.53212e-07	1.08552	0.782931	1.98381	2.0009	2.33558	1.34805	2.01621	1.69533	0.982349	1.4624	1.41539
NM_021945	63027	SLC22A23	solute carrier family 22 member 23	A1A5C7	Up in PMA	1.22652	9.2253e-21	7.41088e-20	3.31131	2.87812	4.19273	4.20138	4.53054	3.39968	3.32614	3.39972	3.26956	3.17455	3.18972
NM_002820	5744	PTHLH	parathyroid hormone like hormone	P12272	Up in PMA	1.2265	5.54636e-12	2.37376e-11	0.948536	0.990569	2.15778	2.35325	2.06064	1.36872	1.43862	1.15768	1.1482	1.3974	1.41539
NM_004943	1762	DMWD	dystrophia myotonica, WD repeat containing	Q09019	Up in PMA	1.22603	2.90685e-20	2.25925e-19	3.2659	3.04037	4.23571	4.18121	4.62104	3.89254	4.07676	4.11271	3.5322	3.48728	3.65549
NM_053004	54584	GNB1L	G protein subunit beta 1 like	Q9BYB4	Up in PMA	1.22597	7.12325e-05	0.000149281	-0.165093	-0.609896	0.410029	0.767911	1.01337	1.32708	1.26858	1.63556	0.202185	0.62434	-0.106427
NM_014275	11282	MGAT4B	mannosyl (alpha-1,3-)-glycoprotein beta-1,4-N-acetylglucosaminyltransferase, isozyme B	Q9UQ53	Up in PMA	1.22588	3.81034e-96	2.78744e-94	5.73277	5.73236	6.88105	6.91923	7.05519	6.18476	6.25657	6.20744	5.84395	5.88393	5.93377
NM_001195416	9201	DCLK1	doublecortin like kinase 1	O15075	Up in PMA	1.22426	7.87727e-11	3.01386e-10	1.56947	1.19621	2.7779	2.44637	2.50282	1.12323	1.10497	1.67568	1.45004	1.41939	1.59216
NM_001195415	9201	DCLK1	doublecortin like kinase 1	O15075	Up in PMA	1.22426	7.88632e-11	3.01678e-10	1.56947	1.19621	2.7779	2.44637	2.50282	1.12323	1.10497	1.67568	1.45004	1.41939	1.59216
NM_198951	7052	TGM2	transglutaminase 2	P21980	Up in PMA	1.22412	2.22442e-33	3.45898e-32	6.66213	6.67484	7.82825	7.803	8.03017	7.38912	7.30374	7.74492	7.06735	7.20916	7.1592
NM_003839	8792	TNFRSF11A	TNF receptor superfamily member 11a	Q9Y6Q6	Up in PMA	1.22321	1.69737e-24	1.65675e-23	2.37791	2.436	3.57064	3.58602	3.67627	2.45534	2.38061	2.59504	2.45495	2.76615	2.52276
NM_002560	5025	P2RX4	purinergic receptor P2X 4	Q99571	Up in PMA	1.22287	6.81906e-27	7.65634e-26	2.37791	2.42582	3.63627	3.52328	3.63872	2.79015	2.8369	3.01026	2.756	2.8414	2.67639
NM_017821	54933	RHBDL2	rhomboid like 2	B7Z1Y9	Up in PMA	1.22204	0.000243372	0.000475181	-0.104205	-1.1047	0.839581	0.146117	0.592375	-0.496176	-1.22125	-0.820192	-0.136466	0.235427	-0.106427
NM_201575	26470	SEZ6L2	seizure related 6 homolog like 2	Q6UXD5	Up in PMA	1.22154	8.16405e-14	4.02679e-13	2.96572	3.16189	4.14468	4.12597	4.50989	4.12596	3.8414	4.13446	3.19568	3.79551	3.46747
NM_145754	90990	KIFC2	kinesin family member C2	Q96AC6	Up in PMA	1.22048	7.72095e-14	3.81443e-13	2.35641	2.60793	3.50774	3.44646	4.00287	3.46832	3.26285	3.33856	2.61736	2.74888	2.84544
NM_001171820	5467	PPARD	peroxisome proliferator activated receptor delta	A0A024RCW6	Up in PMA	1.22022	9.1832e-16	5.23406e-15	2.01594	1.81103	2.9598	3.18791	3.20855	2.46497	2.80171	2.47514	2.19816	2.38529	2.12303
NM_002741	5585	PKN1	protein kinase N1	Q16512	Up in PMA	1.22018	2.54439e-30	3.4195e-29	4.06119	4.1302	5.2057	5.18123	5.50025	4.77494	4.97189	4.97696	4.15043	4.38734	4.35746
NM_213560	5585	PKN1	protein kinase N1	Q16512	Up in PMA	1.22015	3.11525e-30	4.16567e-29	4.06119	4.1302	5.2057	5.18123	5.50025	4.77494	4.97189	4.97696	4.14763	4.38734	4.35746
NM_032206	84166	NLRC5	NLR family CARD domain containing 5	Q86WI3	Up in PMA	1.21936	1.71021e-09	5.76243e-09	1.0049	0.293939	1.84266	1.73166	1.95597	1.26228	1.29414	1.34347	0.851003	0.930363	0.979618
NM_001033026	91304	TMEM259	transmembrane protein 259	B3KTL0	Up in PMA	1.21915	1.29492e-21	1.08743e-20	3.63525	3.68583	4.72734	4.73653	5.09922	4.72371	4.6042	4.77942	3.87418	4.10808	4.30404
NM_206920	158056	MAMDC4	MAM domain containing 4	Q6UXC1	Up in PMA	1.2186	7.89874e-05	0.000164464	-0.165093	0.152943	0.723589	0.69388	1.6385	0.942013	0.952849	1.00859	0.57946	0.284191	0.785422
NM_130459	27433	TOR2A	torsin family 2 member A	Q5JU69	Up in PMA	1.21822	5.91942e-11	2.29031e-10	0.919506	0.8756	1.91496	2.20123	2.14638	1.72992	1.92101	1.78974	1.27661	1.04799	1.51904
NM_001166212	23529	CLCF1	cardiotrophin like cytokine factor 1	Q9UBD9	Up in PMA	1.21779	2.98077e-34	4.79989e-33	4.76086	4.67466	5.81044	5.91006	6.06242	5.101	5.08234	5.40751	4.97154	5.1934	5.11703
NM_013246	23529	CLCF1	cardiotrophin like cytokine factor 1	Q9UBD9	Up in PMA	1.21737	1.71884e-34	2.79318e-33	4.76086	4.6768	5.81044	5.91006	6.064	5.101	5.08783	5.40751	4.97469	5.1934	5.1191
NM_004734	9201	DCLK1	doublecortin like kinase 1	O15075	Up in PMA	1.21721	1.26893e-10	4.78359e-10	1.56947	1.19621	2.7779	2.44637	2.48412	1.12323	1.10497	1.67568	1.43176	1.41939	1.56819
NM_174983	126321	MFSD12	major facilitator superfamily domain containing 12	Q6NUT3	Up in PMA	1.21699	3.15993e-23	2.86128e-22	2.77631	2.80145	3.91275	3.8977	4.12859	3.4295	3.5009	3.73485	2.94178	3.03904	3.15796
NM_001193334	79971	WLS	wntless Wnt ligand secretion mediator	Q5T9L3	Up in PMA	1.21673	8.58999e-29	1.07e-27	2.28991	2.48585	3.59285	3.67529	3.55609	2.41616	2.42754	2.46373	2.84844	2.9587	2.87504
NM_033420	91304	TMEM259	transmembrane protein 259	B3KTL0	Up in PMA	1.21632	1.53185e-21	1.28234e-20	3.6218	3.68156	4.72231	4.71798	5.08688	4.71365	4.59652	4.77018	3.86059	4.1013	4.28946
NM_014835	9885	OSBPL2	oxysterol binding protein like 2	B4DKJ8	Up in PMA	1.21616	1.59418e-51	4.75306e-50	3.59451	3.54244	4.80787	4.84312	4.71424	3.68159	3.68601	3.75371	3.72085	3.75284	3.71672
NM_144498	9885	OSBPL2	oxysterol binding protein like 2	B4DKJ8	Up in PMA	1.21616	1.58003e-51	4.7175e-50	3.59451	3.54244	4.80787	4.84312	4.71424	3.68159	3.68601	3.75371	3.72085	3.75284	3.71672
NM_183006	22839	DLGAP4	DLG associated protein 4	A0A0B4J2C2	Up in PMA	1.2161	6.88294e-39	1.3369e-37	5.17119	5.24723	6.36837	6.36092	6.52829	5.75712	5.61442	6.0019	5.72613	5.92583	5.8443
NM_001135162	1312	COMT	catechol-O-methyltransferase	A0A140VJG8	Up in PMA	1.21582	1.28338e-18	8.91083e-18	3.2831	3.19822	4.30461	4.2474	4.70821	4.17666	4.25323	4.14522	3.25405	3.54844	3.64979
NR_024034	100132341	CLUHP3	clustered mitochondria homolog pseudogene 3	NA	Up in PMA	1.21551	1.15929e-06	2.95839e-06	0.352003	1.01793	1.6011	1.69418	2.22731	1.42901	1.63137	1.36817	1.29694	1.1827	0.866263
NM_145185	5609	MAP2K7	mitogen-activated protein kinase kinase 7	B4DV95	Up in PMA	1.21513	2.15341e-10	7.90103e-10	2.2202	1.94538	3.15155	2.96999	3.59582	3.08063	2.95374	3.04896	2.15426	2.66851	2.67639
NM_001135161	1312	COMT	catechol-O-methyltransferase	A0A140VJG8	Up in PMA	1.21463	1.02162e-17	6.6856e-17	3.30571	3.1741	4.30125	4.25385	4.70619	4.17666	4.25323	4.13806	3.21184	3.54844	3.64979
NM_032534	84626	KRBA1	KRAB-A domain containing 1	A0A0C4DH65	Up in PMA	1.21374	1.49669e-07	4.17199e-07	0.166776	0.422374	1.31078	1.35306	1.62149	1.36872	1.46135	1.29279	0.794923	0.284191	0.699781
NM_032344	84304	NUDT22	nudix hydrolase 22	Q9BRQ3	Up in PMA	1.2133	2.51131e-09	8.3324e-09	1.11142	1.49777	2.21618	2.67522	2.61878	2.44564	2.20315	2.69602	1.29694	1.67846	1.51904
NM_138496	50626	CYHR1	cysteine and histidine rich 1	Q6ZMK1	Up in PMA	1.21308	1.14986e-15	6.52036e-15	2.04311	1.94538	3.01841	3.06114	3.40026	3.02312	2.88814	2.83536	2.17638	2.23215	2.00302
NM_001134338	11237	RNF24	ring finger protein 24	Q9Y225	Up in PMA	1.21284	2.39481e-50	6.87071e-49	3.63078	3.45504	4.78876	4.73191	4.73218	3.50613	3.43352	3.42348	3.65148	3.58296	3.59747
NM_199327	10252	SPRY1	sprouty RTK signaling antagonist 1	O43609	Up in PMA	1.21275	4.92156e-05	0.000104991	-0.515313	-0.117805	1.07868	0.615845	0.693503	0.0560144	0.1039	-0.519149	-0.43866	-0.810531	-0.911777
NM_001134337	11237	RNF24	ring finger protein 24	Q9Y225	Up in PMA	1.21196	2.14225e-50	6.17106e-49	3.63078	3.45504	4.78635	4.73191	4.73218	3.50613	3.43352	3.42348	3.65148	3.58296	3.59747
NM_007219	11237	RNF24	ring finger protein 24	Q9Y225	Up in PMA	1.21196	2.1646e-50	6.21862e-49	3.63078	3.45504	4.78635	4.73191	4.73218	3.50613	3.43352	3.42348	3.65148	3.58296	3.59747
NM_004359	997	CDC34	cell division cycle 34	A0A024R1Z1	Up in PMA	1.21192	2.08223e-24	2.02127e-23	3.53833	3.35129	4.55705	4.61643	4.76547	4.12596	4.16596	4.2651	3.46191	3.62616	3.93857
NM_133180	54869	EPS8L1	EPS8 like 1	Q8TE68	Up in PMA	1.21178	0.000171322	0.000341265	-0.104205	-0.00334013	0.876261	0.445841	1.51499	0.154529	0.818432	0.290955	-0.0313345	-0.0366824	-0.106427
NM_001114099	26470	SEZ6L2	seizure related 6 homolog like 2	Q6UXD5	Up in PMA	1.21173	1.47345e-13	7.12075e-13	2.96572	3.16189	4.14091	4.11183	4.49829	4.11987	3.82835	4.11636	3.19568	3.79551	3.46098
NM_012410	26470	SEZ6L2	seizure related 6 homolog like 2	Q6UXD5	Up in PMA	1.21172	1.52251e-13	7.34782e-13	2.96572	3.16189	4.14091	4.11183	4.49829	4.12292	3.82835	4.11636	3.19568	3.79551	3.46098
NM_004417	1843	DUSP1	dual specificity phosphatase 1	B4DU40	Up in PMA	1.2116	1.91077e-109	1.9187e-107	6.42452	6.38285	7.56941	7.64806	7.62872	6.62681	6.60171	6.62932	6.46405	6.47314	6.63623
NM_198965	5744	PTHLH	parathyroid hormone like hormone	P12272	Up in PMA	1.21146	3.61937e-10	1.30349e-09	0.554403	0.75067	1.84266	2.0009	1.72066	0.88576	0.920401	0.806627	0.904984	0.867747	0.942814
NR_027307	4207	BORCS8-MEF2B	BORCS8-MEF2B readthrough	A0A024R7N0	Up in PMA	1.2114	0.000659675	0.00121628	-0.295165	0.0506573	0.59745	0.615845	1.51499	1.12323	1.04603	1.46291	-0.0313345	0.990374	0.743237
NM_025219	80331	DNAJC5	DnaJ heat shock protein family (Hsp40) member C5	Q6AHX3	Up in PMA	1.21125	4.20858e-80	2.32105e-78	4.78319	4.96739	6.06102	6.01829	6.15916	5.53966	5.50926	5.53973	5.08842	5.13809	5.14768
NM_012081	22936	ELL2	elongation factor for RNA polymerase II 2	O00472	Up in PMA	1.21124	5.15633e-83	2.9587e-81	4.64814	4.6288	5.8719	5.90801	5.78057	4.33734	4.24997	4.31358	4.68955	4.73082	4.65064
NM_004120	2634	GBP2	guanylate binding protein 2	P32456	Up in PMA	1.21077	1.36807e-06	3.46131e-06	0.889879	0.38082	2.00052	1.53368	1.82836	0.942013	0.460513	0.693944	0.476262	1.20819	0.460387
NM_002653	5307	PITX1	paired like homeodomain 1	P78337	Up in PMA	1.21002	7.77546e-05	0.000162072	0.554403	0.577565	0.981018	1.8386	2.13444	1.82273	1.85387	1.71471	1.00724	0.661729	1.54382
NM_013304	29800	ZDHHC1	zinc finger DHHC-type containing 1	Q8WTX9	Up in PMA	1.20809	4.04344e-06	9.70316e-06	0.0644072	-0.308571	0.946937	0.905466	1.13822	0.565985	0.708704	0.693944	-0.0313345	0.235427	-0.358681
NM_000610	960	CD44	CD44 molecule (Indian blood group)	P16070	Up in PMA	1.20779	1.45327e-71	6.68189e-70	8.34579	8.29859	9.57103	9.5611	9.45605	8.08429	8.00569	8.28328	8.61422	8.62102	8.54554
NM_001001389	960	CD44	CD44 molecule (Indian blood group)	P16070	Up in PMA	1.20738	1.58879e-71	7.27357e-70	8.34562	8.29825	9.57068	9.56013	9.45538	8.08409	8.00545	8.28288	8.61409	8.62072	8.54496
NM_005873	10287	RGS19	regulator of G-protein signaling 19	P49795	Up in PMA	1.20738	2.49397e-10	9.10351e-10	1.51229	1.09705	2.46523	2.11875	2.71814	2.00542	2.07635	1.92903	1.45004	1.58424	1.33245
NM_001001391	960	CD44	CD44 molecule (Indian blood group)	P16070	Up in PMA	1.20731	3.82599e-70	1.71109e-68	8.33467	8.28458	9.55936	9.54869	9.44091	8.07016	7.98843	8.27024	8.59831	8.60686	8.53128
NM_001001390	960	CD44	CD44 molecule (Indian blood group)	P16070	Up in PMA	1.20679	1.49674e-71	6.86694e-70	8.3417	8.29388	9.56665	9.55524	9.45004	8.07959	8.00109	8.27759	8.60839	8.6173	8.54035
NM_032682	27086	FOXP1	forkhead box P1	Q9H334	Up in PMA	1.20675	5.77801e-29	7.26105e-28	3.2659	3.08634	4.47273	4.22128	4.38946	3.04897	2.99328	3.10879	3.02945	3.2805	3.04094
NM_001134775	64837	KLC2	kinesin light chain 2	Q9H0B6	Up in PMA	1.20626	1.28765e-23	1.19492e-22	3.91442	4.03295	4.96725	5.02772	5.45536	4.87946	4.83714	4.95472	4.4473	4.52305	4.6072
NM_001348	1613	DAPK3	death associated protein kinase 3	B3KNJ3	Up in PMA	1.20595	1.38768e-29	1.81011e-28	2.90777	2.89298	4.02727	4.07585	4.17013	3.76581	3.81957	3.67178	3.02945	3.19382	3.35291
NM_024911	79971	WLS	wntless Wnt ligand secretion mediator	Q5T9L3	Up in PMA	1.20578	1.18285e-30	1.62665e-29	2.46085	2.62583	3.76898	3.7774	3.69672	2.5579	2.54925	2.64641	3.01725	3.11514	3.03221
NM_001013257	4059	BCAM	basal cell adhesion molecule (Lutheran blood group)	A0A087WXM8	Up in PMA	1.20454	3.9214e-17	2.45815e-16	2.85509	3.04037	3.98591	3.93834	4.41436	3.89611	3.92964	3.92159	2.96102	3.31023	3.13367
NM_001177358	56834	GPR137	G protein-coupled receptor 137	Q96N19	Up in PMA	1.20354	1.14238e-09	3.91044e-09	2.09596	2.10701	3.0019	3.26663	3.53353	3.04255	3.05437	3.30058	2.17638	2.47203	2.91359
NM_001134776	64837	KLC2	kinesin light chain 2	Q9H0B6	Up in PMA	1.20351	1.14434e-23	1.06798e-22	3.90334	4.02622	4.9523	5.02017	5.44331	4.86862	4.82624	4.9259	4.43589	4.50773	4.5954
NM_052905	114793	FMNL2	formin like 2	Q96PY5	Up in PMA	1.20334	1.11933e-110	1.14011e-108	6.19773	6.12889	7.40576	7.3971	7.30001	6.07349	6.05648	6.09914	6.22768	6.20287	6.09655
NM_001039948	129049	SGSM1	small G protein signaling modulator 1	Q2NKQ1	Up in PMA	1.2027	0.00745155	0.0117677	-1.4997	-0.788002	0.410029	0.0305674	-0.662236	0.201373	0.0449171	-0.519149	-0.310093	-1.61114	-0.18571
NM_018028	55095	SAMD4B	sterile alpha motif domain containing 4B	M0QZ22	Up in PMA	1.20262	4.87332e-77	2.51804e-75	5.71387	5.81171	6.92602	6.89052	7.06033	6.2901	6.24269	6.28405	5.94886	6.11798	6.11217
NM_198964	5744	PTHLH	parathyroid hormone like hormone	P12272	Up in PMA	1.20257	1.2147e-11	5.02107e-11	0.948536	1.09705	2.1726	2.40056	2.09801	1.36872	1.50577	1.15768	1.1482	1.3974	1.41539
NM_001142643	57513	CASKIN2	CASK interacting protein 2	Q8WXE0	Up in PMA	1.20246	5.4066e-14	2.70178e-13	1.5316	1.69715	2.75838	2.46874	2.98741	2.85751	2.98546	2.87897	2.1318	2.18156	2.23382
NM_198589	682	BSG	basigin (Ok blood group)	P35613	Up in PMA	1.20245	7.61827e-34	1.21119e-32	6.61027	6.65155	7.71858	7.74059	8.0156	7.54736	7.59596	7.73694	6.77747	6.98414	7.15166
NM_001134431	27433	TOR2A	torsin family 2 member A	Q5JU69	Up in PMA	1.20244	1.96573e-10	7.25495e-10	0.889879	0.845367	1.86108	2.14677	2.11026	1.71386	1.87095	1.75272	1.23506	1.01947	1.46814
NM_001198	639	PRDM1	PR/SET domain 1	O75626	Up in PMA	1.20241	1.82105e-05	4.08068e-05	-0.045784	-0.24214	0.763298	1.2535	1.01337	-0.496176	-1.22125	-0.712712	-0.821394	0.0220005	-0.269605
NM_005429	7424	VEGFC	vascular endothelial growth factor C	P49767	Up in PMA	1.2024	1.11027e-41	2.37304e-40	3.48978	3.27395	4.61788	4.62144	4.52369	3.29558	3.27573	3.22149	3.54925	3.67269	3.66682
NM_022822	64837	KLC2	kinesin light chain 2	Q9H0B6	Up in PMA	1.20174	1.36627e-23	1.26512e-22	3.90334	4.02959	4.9523	5.02017	5.44331	4.87224	4.83061	4.92798	4.43589	4.50773	4.5954
NM_002514	4856	NOV	nephroblastoma overexpressed	A0A024R9J4	Up in PMA	1.20162	0.000140696	0.000283229	-0.438137	-0.609896	0.459216	0.69388	0.626878	-0.353927	-1.54452	-1.06264	-0.507511	-0.161734	-0.782895
NM_001728	682	BSG	basigin (Ok blood group)	P35613	Up in PMA	1.20151	8.38803e-34	1.33058e-32	6.61197	6.65209	7.7189	7.74059	8.0158	7.54736	7.59596	7.73694	6.77747	6.98414	7.15166
NM_001128612	84304	NUDT22	nudix hydrolase 22	Q9BRQ3	Up in PMA	1.20094	2.53598e-09	8.40927e-09	1.11142	1.4782	2.18727	2.63622	2.61019	2.41616	2.1896	2.64641	1.27661	1.67846	1.51904
NM_153461	84818	IL17RC	interleukin 17 receptor C	Q8NAC3	Up in PMA	1.20055	2.06229e-11	8.33687e-11	1.03228	1.26634	2.15778	2.49077	2.36654	2.33445	1.95344	2.20053	1.78837	1.86634	1.63893
NR_027033	400931	MIRLET7BHG	MIRLET7B host gene	NA	Up in PMA	1.19947	0.000900993	0.00162463	-0.438137	-0.991235	0.251528	0.146117	0.626878	0.0560144	0.414655	0.911142	-0.192052	-0.0978538	0.173208
NM_005892	752	FMNL1	formin like 1	O95466	Up in PMA	1.19928	1.43034e-55	4.76512e-54	4.37097	4.51336	5.61946	5.50181	5.75252	5.05711	5.03765	5.06833	4.42669	4.44477	4.35746
NM_005841	10252	SPRY1	sprouty RTK signaling antagonist 1	O43609	Up in PMA	1.19884	5.18286e-05	0.000110289	-0.515313	-0.117805	1.04685	0.615845	0.693503	0.00411411	0.0449171	-0.519149	-0.43866	-0.810531	-0.911777
NM_015853	51035	UBXN1	UBX domain protein 1	A0A024R598	Up in PMA	1.19778	2.17612e-40	4.41614e-39	3.9579	4.13645	5.2307	5.16077	5.31429	4.57378	4.71949	4.81353	4.21061	4.342	4.40896
NM_006981	8013	NR4A3	nuclear receptor subfamily 4 group A member 3	A0A024R168	Up in PMA	1.19655	2.87063e-09	9.46709e-09	0.516131	0.8756	1.98381	1.6557	1.85771	0.734715	0.504957	0.571709	0.931236	1.1827	1.08471
NM_020461	85378	TUBGCP6	tubulin gamma complex associated protein 6	Q96RT7	Up in PMA	1.19653	2.01799e-13	9.64285e-13	2.65827	2.57146	3.6416	3.65593	4.03213	3.29558	3.74742	3.73485	3.1292	3.09478	3.38069
NM_001184960	30011	SH3KBP1	SH3 domain containing kinase binding protein 1	Q96B97	Up in PMA	1.19636	1.19569e-80	6.68081e-79	6.05152	6.11708	7.29836	7.28338	7.25935	6.06164	6.02535	6.24292	6.19825	6.14711	6.30213
NM_152743	221927	BRAT1	BRCA1 associated ATM activator 1	Q6PJG6	Up in PMA	1.19628	1.97563e-16	1.18105e-15	2.3672	2.20551	3.23865	3.51255	3.63024	3.28474	3.56002	3.45839	2.49949	2.65002	2.73137
NM_017729	54869	EPS8L1	EPS8 like 1	Q8TE68	Up in PMA	1.19618	0.00012716	0.000257587	-0.104205	-0.0594375	0.839581	0.445841	1.43935	0.0560144	0.630624	0.183758	0.0184913	-0.161734	-0.106427
NM_001042353	83541	FAM110A	family with sequence similarity 110 member A	Q9BQ89	Up in PMA	1.19609	1.46297e-10	5.47188e-10	0.859632	0.934229	2.15778	1.87255	2.06064	1.32708	1.48373	1.29279	1.21383	1.37506	0.905046
NM_001128613	84304	NUDT22	nudix hydrolase 22	Q9BRQ3	Up in PMA	1.19546	1.41743e-08	4.37181e-08	1.08552	1.4782	2.15778	2.65585	2.57528	2.41616	2.16211	2.68623	1.25598	1.64151	1.49381
NM_007249	11278	KLF12	Kruppel like factor 12	Q8WWI3	Up in PMA	1.19518	7.42198e-16	4.25071e-15	2.2202	2.33082	3.58178	3.30443	3.43961	2.14376	2.38061	2.04076	2.61736	2.26896	2.75279
NM_002035	2531	KDSR	3-ketodihydrosphingosine reductase	A0A024R292	Up in PMA	1.19485	2.70529e-82	1.53166e-80	4.95576	4.87875	6.1489	6.10653	6.07653	4.63051	4.70289	4.70867	4.9444	4.78689	4.96244
NM_001100878	642475	MROH6	maestro heat like repeat family member 6	A6NGR9	Up in PMA	1.19454	1.07009e-05	2.46244e-05	1.28078	1.49777	2.01704	2.35325	3.05864	2.58465	2.81059	2.73451	1.93827	2.42931	1.70635
NM_014902	22839	DLGAP4	DLG associated protein 4	A0A0B4J2C2	Up in PMA	1.1936	6.7086e-40	1.33097e-38	4.98757	5.02417	6.14608	6.13304	6.29744	5.5109	5.35543	5.73629	5.52966	5.6996	5.60028
NM_182557	283149	BCL9L	B-cell CLL/lymphoma 9 like	Q86UU0	Up in PMA	1.19347	7.01933e-39	1.36215e-37	5.85376	5.87012	6.94179	6.89672	7.27983	6.69745	6.71601	6.78356	6.12764	6.31858	6.28386
NM_006747	6494	SIPA1	signal-induced proliferation-associated 1	Q96FS4	Up in PMA	1.19188	1.81349e-10	6.72452e-10	0.859632	1.24334	1.9498	2.40056	2.33558	1.63073	1.70941	1.71471	1.21383	1.44106	1.24446
NM_001001392	960	CD44	CD44 molecule (Indian blood group)	P16070	Up in PMA	1.19174	5.1613e-63	2.01603e-61	8.02779	7.97777	9.24002	9.23628	9.10462	7.74063	7.66827	7.95485	8.28345	8.28692	8.19688
NM_153460	84818	IL17RC	interleukin 17 receptor C	Q8NAC3	Up in PMA	1.19155	2.31728e-11	9.32342e-11	1.03228	1.26634	2.15778	2.49077	2.34597	2.33445	1.95344	2.20053	1.78837	1.86634	1.63893
NM_002999	6385	SDC4	syndecan 4	P31431	Up in PMA	1.19135	2.43933e-78	1.29175e-76	6.60287	6.4269	7.69439	7.77466	7.65951	6.3762	6.33021	6.41646	6.74593	6.92435	6.80594
NM_032732	84818	IL17RC	interleukin 17 receptor C	Q8NAC3	Up in PMA	1.19128	1.00793e-11	4.20968e-11	1.03228	1.26634	2.15778	2.49077	2.34597	2.31328	1.95344	2.20053	1.78837	1.86634	1.63893
NM_001039467	10287	RGS19	regulator of G-protein signaling 19	P49795	Up in PMA	1.1908	4.52001e-10	1.61365e-09	1.51229	1.09705	2.46523	2.09018	2.69393	2.00542	2.07635	1.91233	1.45004	1.58424	1.33245
NM_001134774	64837	KLC2	kinesin light chain 2	Q9H0B6	Up in PMA	1.19077	3.74569e-23	3.38161e-22	3.88468	4.01268	4.92192	4.98955	5.41644	4.85036	4.80195	4.89012	4.41511	4.47659	4.55329
NR_037425	100500842	MIR3652	microRNA 3652	NA	Up in PMA	1.19076	5.8388e-09	1.87645e-08	2.08293	1.87229	2.88977	2.92215	3.50599	2.91485	2.96969	3.26158	2.19816	2.19438	2.63084
NM_001170881	56834	GPR137	G protein-coupled receptor 137	Q96N19	Up in PMA	1.19052	4.78216e-10	1.70239e-09	2.15942	2.13227	3.05086	3.3291	3.53353	3.06805	3.06182	3.30698	2.20893	2.44011	2.94184
NM_019590	56243	KIAA1217	KIAA1217	Q5T5P2	Up in PMA	1.19051	1.18338e-25	1.23671e-24	3.24265	3.52824	4.47572	4.77294	4.5122	3.34335	3.50638	3.35719	3.04756	3.08104	3.26619
NM_001042486	22839	DLGAP4	DLG associated protein 4	A0A0B4J2C2	Up in PMA	1.19044	6.55291e-39	1.27512e-37	4.99107	5.02922	6.14515	6.13304	6.30145	5.51322	5.35695	5.7422	5.52966	5.70185	5.6047
NM_178276	256987	SERINC5	serine incorporator 5	Q86VE9	Up in PMA	1.19027	3.50317e-17	2.20768e-16	1.87184	2.13227	3.0019	3.37719	3.20855	1.69761	1.83658	1.73384	2.14307	2.10219	2.03834
NM_001174071	256987	SERINC5	serine incorporator 5	Q86VE9	Up in PMA	1.19027	3.49457e-17	2.20291e-16	1.87184	2.13227	3.0019	3.37719	3.20855	1.69761	1.83658	1.73384	2.14307	2.10219	2.03834
NM_033102	85414	SLC45A3	solute carrier family 45 member 3	Q96JT2	Up in PMA	1.19023	1.90478e-16	1.1403e-15	2.24381	2.2865	3.23865	3.45769	3.59582	2.67869	2.87126	2.59504	2.35183	2.57361	2.66513
NM_031459	83667	SESN2	sestrin 2	P58004	Up in PMA	1.19004	2.19328e-25	2.24474e-24	2.32354	2.52453	3.52516	3.67529	3.63449	2.88647	2.68099	2.84419	2.21962	2.21967	2.24897
NM_030973	81857	MED25	mediator complex subunit 25	Q71SY5	Up in PMA	1.18973	3.38703e-15	1.85403e-14	2.70155	2.66962	3.73942	3.57575	4.14654	3.62257	3.38678	3.54216	2.96102	3.08793	3.19755
NM_134428	5991	RFX3	regulatory factor X3	P48380	Up in PMA	1.18939	1.94347e-05	4.34176e-05	0.307878	1.31128	1.93249	2.06103	2.14638	0.88576	1.39205	0.341707	1.10273	1.10339	1.49381
NM_031424	83541	FAM110A	family with sequence similarity 110 member A	Q9BQ89	Up in PMA	1.18923	3.21482e-10	1.1637e-09	0.859632	0.934229	2.15778	1.8386	2.06064	1.30581	1.48373	1.26676	1.21383	1.37506	0.905046
NM_021070	4054	LTBP3	latent transforming growth factor beta binding protein 3	Q8WYU6	Up in PMA	1.18922	2.59428e-15	1.43298e-14	3.53355	3.76872	4.54855	4.77743	5.12057	4.57822	4.61944	4.65701	3.71708	4.17749	3.98003
NM_001164266	4054	LTBP3	latent transforming growth factor beta binding protein 3	Q8WYU6	Up in PMA	1.18922	2.60818e-15	1.43954e-14	3.53355	3.76872	4.54855	4.77743	5.12057	4.57822	4.61944	4.65701	3.71708	4.17749	3.98003
NM_001130144	4054	LTBP3	latent transforming growth factor beta binding protein 3	Q8WYU6	Up in PMA	1.18922	2.61017e-15	1.43989e-14	3.53355	3.76872	4.54855	4.77743	5.12057	4.57822	4.61944	4.65701	3.71708	4.17749	3.98003
NM_198591	682	BSG	basigin (Ok blood group)	P35613	Up in PMA	1.18913	1.00761e-33	1.59006e-32	6.48149	6.52255	7.58404	7.6001	7.8652	7.39795	7.45688	7.59674	6.64594	6.85391	7.02093
NM_153253	6494	SIPA1	signal-induced proliferation-associated 1	Q96FS4	Up in PMA	1.18793	1.67043e-10	6.20702e-10	0.889879	1.24334	1.96691	2.40056	2.34597	1.64774	1.76529	1.71471	1.23506	1.4624	1.27439
NM_032296	84256	FLYWCH1	FLYWCH-type zinc finger 1	Q4VC44	Up in PMA	1.18788	1.43742e-11	5.90387e-11	1.794	2.26382	2.92521	3.13294	3.50135	3.20078	3.33847	3.2147	2.36152	2.56377	2.52276
NM_032520	84572	GNPTG	N-acetylglucosamine-1-phosphate transferase gamma subunit	Q9UJJ9	Up in PMA	1.18763	9.05903e-26	9.5093e-25	2.31242	2.35248	3.44807	3.53393	3.5426	3.195	3.18985	3.18721	2.63344	2.79167	2.88478
NM_032799	84885	ZDHHC12	zinc finger DHHC-type containing 12	Q96GR4	Up in PMA	1.18759	1.39587e-07	3.9094e-07	1.72856	2.05512	2.79716	2.76834	3.46843	3.21797	3.1414	3.42348	1.95116	2.21967	2.60751
NM_030882	23780	APOL2	apolipoprotein L2	A0A024R1M8	Up in PMA	1.18649	1.81135e-56	6.19937e-55	4.44414	4.41386	5.58248	5.56287	5.67426	4.62622	4.76131	4.67196	4.63469	4.73082	4.87966
NM_001159491	25798	BRI3	brain protein I3	F5GXW6	Up in PMA	1.18646	4.48415e-08	1.31323e-07	1.32573	1.21997	2.61382	2.09018	2.46518	1.40919	1.69029	1.86106	1.05577	1.25787	1.79162
NM_207013	6923	ELOB	elongin B	Q15370	Up in PMA	1.18636	6.67817e-35	1.09358e-33	3.75512	3.7028	4.81734	4.86014	5.02517	4.92378	4.89882	5.06644	3.87756	4.06338	4.13896
NM_000017	35	ACADS	acyl-CoA dehydrogenase, C-2 to C-3 short chain	E5KSD5	Up in PMA	1.18628	2.47414e-05	5.46307e-05	1.11142	0.338033	1.31078	2.27924	2.08566	1.74581	1.93732	1.77135	0.794923	1.3974	1.33245
NM_052925	114823	LENG8	leukocyte receptor cluster member 8	A0A024R4R9	Up in PMA	1.18592	1.03209e-24	1.0186e-23	5.0475	5.18068	6.11381	6.10831	6.60168	5.90772	5.958	5.98504	5.49157	5.68038	5.53223
NM_020410	57130	ATP13A1	ATPase 13A1	A0A024R7N2	Up in PMA	1.1853	2.86329e-25	2.90532e-24	3.36074	3.5888	4.51696	4.52866	4.86457	4.37358	4.41044	4.49549	3.86059	4.00275	3.99359
NM_173511	150864	FAM117B	family with sequence similarity 117 member B	Q6P1L5	Up in PMA	1.1852	4.94724e-33	7.61511e-32	2.70155	2.72879	3.877	3.87275	3.91136	2.60221	2.5386	2.63628	2.84153	2.80844	2.66513
NM_004765	9274	BCL7C	BCL tumor suppressor 7C	Q8WUZ0	Up in PMA	1.18496	5.99573e-12	2.55632e-11	1.51229	1.85722	2.7779	2.67522	3.03314	2.49348	2.79277	2.772	2.02615	2.31662	2.37864
NM_006670	7162	TPBG	trophoblast glycoprotein	Q13641	Up in PMA	1.18469	1.56988e-68	6.86234e-67	4.74853	4.62658	5.80451	5.94438	5.87689	4.62622	4.72654	4.56388	4.72749	4.77414	4.68169
NM_181349	57154	SMURF1	SMAD specific E3 ubiquitin protein ligase 1	Q9HCE7	Up in PMA	1.18465	1.05429e-67	4.54328e-66	5.12743	5.11409	6.4213	6.22461	6.24634	5.18207	5.16603	5.26028	5.28444	5.408	5.30821
NM_020429	57154	SMURF1	SMAD specific E3 ubiquitin protein ligase 1	Q9HCE7	Up in PMA	1.18465	1.07355e-67	4.6169e-66	5.12743	5.11409	6.4213	6.22461	6.24634	5.18207	5.16603	5.26028	5.28444	5.408	5.30821
NM_001199847	57154	SMURF1	SMAD specific E3 ubiquitin protein ligase 1	Q9HCE7	Up in PMA	1.18465	1.09047e-67	4.68023e-66	5.12743	5.11409	6.4213	6.22461	6.24634	5.18207	5.16603	5.26028	5.28444	5.408	5.30821
NM_001077710	642273	FAM110C	family with sequence similarity 110 member C	Q1W6H9	Up in PMA	1.18424	2.98049e-10	1.08219e-09	0.62803	0.990569	2.00052	1.96986	1.94233	0.669571	0.708704	0.654339	0.823235	1.01947	0.560959
NM_145637	23780	APOL2	apolipoprotein L2	A0A024R1M8	Up in PMA	1.18414	3.70006e-55	1.2193e-53	4.4543	4.41386	5.58386	5.56287	5.68044	4.62622	4.76131	4.67443	4.63469	4.73302	4.88452
NR_027064	257000	TINCR	tissue differentiation-inducing non-protein coding RNA	NA	Up in PMA	1.18379	0.00299145	0.00501513	-0.873405	-1.36253	-0.0588058	0.253095	-0.233014	-0.739898	-0.370865	-0.820192	0.326071	-0.372331	0.108215
NM_001145784	729991	BORCS8	BLOC-1 related complex subunit 8	Q96FH0	Up in PMA	1.18328	9.14592e-07	2.35712e-06	0.166776	0.75067	1.33733	1.73166	1.78318	1.19443	1.21608	1.63556	0.904984	1.15674	1.21389
NM_198722	386724	AMIGO3	adhesion molecule with Ig like domain 3	Q86WK7	Up in PMA	1.1832	0.000205625	0.00040546	-0.438137	-0.788002	0.194573	0.352684	0.725696	1.12323	0.818432	0.976836	0.0184913	0.132657	0.108215
NM_001216	768	CA9	carbonic anhydrase 9	A0A0S2Z3D0	Up in PMA	1.18319	1.54403e-05	3.48746e-05	0.663481	1.37616	2.286	2.06103	2.26065	1.28421	1.21608	1.18573	0.675766	0.80229	1.79162
NM_001105079	64319	FBRS	fibrosin	B3KTZ7	Up in PMA	1.18263	3.18266e-28	3.85615e-27	3.24265	3.26827	4.35746	4.27305	4.59077	3.97574	4.08043	4.07195	3.40217	3.3848	3.56757
NM_138689	26472	PPP1R14B	protein phosphatase 1 regulatory inhibitor subunit 14B	Q96C90	Up in PMA	1.18246	1.97859e-16	1.18249e-15	2.19619	2.26382	3.19576	3.35334	3.58709	3.01003	3.16237	3.20102	2.55119	2.70478	2.41939
NM_017844	51281	ANKMY1	ankyrin repeat and MYND domain containing 1	J3KQ21	Up in PMA	1.18189	3.16678e-10	1.14806e-09	1.41164	2.09421	2.8626	2.98559	3.02022	2.42605	2.86275	2.73451	2.03828	2.40747	2.12303
NM_198966	5744	PTHLH	parathyroid hormone like hormone	P12272	Up in PMA	1.18159	6.76713e-10	2.37329e-09	0.554403	0.8756	1.86108	2.06103	1.76781	0.88576	1.01564	0.806627	0.904984	0.867747	0.942814
NM_001040427	3029	HAGH	hydroxyacylglutathione hydrolase	Q16775	Up in PMA	1.18118	2.13003e-17	1.3621e-16	2.92248	3.03369	3.96903	4.2344	4.247	3.51542	3.62187	3.73009	2.97371	3.16806	3.51838
NM_005326	3029	HAGH	hydroxyacylglutathione hydrolase	Q16775	Up in PMA	1.18118	2.12112e-17	1.3568e-16	2.92248	3.03369	3.96903	4.2344	4.247	3.51542	3.62187	3.73009	2.97371	3.16806	3.51838
NM_004524	3993	LLGL2	LLGL2, scribble cell polarity complex component	Q6P1M3	Up in PMA	1.18112	3.67956e-15	2.01002e-14	3.12678	3.07336	3.97749	4.15385	4.58639	4.44588	4.45076	4.38186	3.07725	3.31023	3.40795
NM_001166392	7162	TPBG	trophoblast glycoprotein	Q13641	Up in PMA	1.181	4.24329e-69	1.88977e-67	4.74853	4.63102	5.80451	5.94638	5.8715	4.62622	4.72184	4.56922	4.72749	4.77414	4.68169
NM_001031803	3993	LLGL2	LLGL2, scribble cell polarity complex component	Q6P1M3	Up in PMA	1.18098	4.00326e-15	2.17735e-14	3.13312	3.07336	3.98171	4.15385	4.59077	4.44588	4.45076	4.38186	3.08312	3.31023	3.41469
NM_004926	677	ZFP36L1	ZFP36 ring finger protein like 1	A0A024R658	Up in PMA	1.18063	8.78183e-88	5.61404e-86	6.4161	6.26716	7.48472	7.50183	7.57782	6.31161	6.29742	6.34129	6.32432	6.32297	6.47964
NM_001105247	79798	ARMC5	armadillo repeat containing 5	Q96C12	Up in PMA	1.18034	3.41233e-07	9.16037e-07	0.828737	0.540304	1.62285	1.57551	2.11026	1.88145	1.52748	1.48566	0.982349	0.930363	1.05052
NM_032251	283234	CCDC88B	coiled-coil domain containing 88B	A6NC98	Up in PMA	1.17859	3.85887e-05	8.33733e-05	0.21536	-0.178633	0.839581	0.767911	1.51499	1.14736	0.984584	1.29279	0.285946	0.235427	0.29502
NM_001130072	29924	EPN1	epsin 1	Q9Y6I3	Up in PMA	1.17793	7.45905e-26	7.85303e-25	4.0001	4.06282	5.0914	5.06491	5.40654	4.99863	5.04332	5.03015	4.12222	4.37332	4.51619
NM_013333	29924	EPN1	epsin 1	Q9Y6I3	Up in PMA	1.17704	6.66205e-26	7.02087e-25	4.0001	4.05953	5.08945	5.06123	5.40406	4.99863	5.04332	5.03015	4.12222	4.37332	4.51306
NM_032242	5361	PLXNA1	plexin A1	Q9UIW2	Up in PMA	1.17661	1.98424e-35	3.3234e-34	4.48682	4.44696	5.5201	5.51531	5.836	5.35648	5.28549	5.41493	4.7424	4.9431	4.89178
NM_173200	8013	NR4A3	nuclear receptor subfamily 4 group A member 3	A0A024R168	Up in PMA	1.17543	3.65838e-09	1.19411e-08	0.516131	0.845367	1.93249	1.6557	1.81346	0.601347	0.504957	0.484058	0.931236	1.15674	1.08471
NM_001190946	54540	FAM193B	family with sequence similarity 193 member B	Q6IPW0	Up in PMA	1.17472	3.03673e-19	2.19436e-18	2.57694	2.37382	3.62553	3.51255	3.7328	3.17754	3.3927	3.2877	2.88247	3.11514	3.25122
NM_182706	23513	SCRIB	scribbled planar cell polarity protein	A0A0G2JNZ2	Up in PMA	1.1738	6.92562e-16	3.97607e-15	3.85433	3.81235	4.74975	4.83453	5.32746	5.07136	5.16603	5.09446	3.99422	4.19034	4.41905
NM_080430	140606	SELENOM	selenoprotein M	Q8WWX9	Up in PMA	1.1738	6.55781e-06	1.54002e-05	0.4364	-0.117805	1.10982	1.53368	1.3179	0.827226	0.708704	0.911142	0.0184913	0.464267	0.905046
NM_001135862	112885	PHF21B	PHD finger protein 21B	A0A0S2Z665	Up in PMA	1.17346	1.15436e-05	2.64379e-05	-0.295165	-0.117805	0.801944	0.969618	0.932929	0.290731	0.160566	-0.0579674	0.202185	0.284191	0.2354
NM_138415	112885	PHF21B	PHD finger protein 21B	A0A0S2Z665	Up in PMA	1.17346	1.15335e-05	2.64176e-05	-0.295165	-0.117805	0.801944	0.969618	0.932929	0.290731	0.160566	-0.0579674	0.202185	0.284191	0.2354
NM_004079	1520	CTSS	cathepsin S	P25774	Up in PMA	1.17304	2.24981e-37	4.15386e-36	3.46488	3.32414	4.63671	4.52332	4.5191	3.32232	3.3507	3.32602	3.57446	3.40698	3.33881
NM_004775	9331	B4GALT6	beta-1,4-galactosyltransferase 6	G3XA83	Up in PMA	1.17274	2.1195e-31	3.00399e-30	4.0001	3.8279	5.15994	5.11895	4.98251	3.46832	3.77943	3.56369	4.08763	3.86127	3.91025
NM_001024666	30011	SH3KBP1	SH3 domain containing kinase binding protein 1	Q96B97	Up in PMA	1.17246	5.47021e-87	3.425e-85	6.1336	6.1858	7.34858	7.33909	7.30834	6.16791	6.12126	6.32009	6.27904	6.23501	6.37474
NM_024336	79191	IRX3	iroquois homeobox 3	P78415	Up in PMA	1.17212	0.00642586	0.0102459	-1.09245	-0.308571	0.552827	-0.232656	0.626878	-1.1461	0.21509	-0.195937	-1.6206	-0.228575	-0.269605
NM_001142450	83985	SPNS1	sphingolipid transporter 1 (putative)	Q9H2V7	Up in PMA	1.172	9.6496e-22	8.15161e-21	3.2831	3.27962	4.23571	4.45213	4.61675	4.19413	4.15902	4.28469	3.3593	3.64495	3.71126
NM_032038	83985	SPNS1	sphingolipid transporter 1 (putative)	Q9H2V7	Up in PMA	1.17199	1.05132e-21	8.86003e-21	3.2831	3.27962	4.23571	4.45213	4.61675	4.19413	4.15902	4.28793	3.3593	3.64495	3.71126
NM_001168355	9180	OSMR	oncostatin M receptor	Q99650	Up in PMA	1.17167	5.60832e-83	3.2008e-81	5.33954	5.1578	6.46033	6.38905	6.40821	4.96339	4.90505	5.01068	5.32584	5.2846	5.38567
NM_017432	53635	PTOV1	prostate tumor overexpressed 1	Q86YD1	Up in PMA	1.17166	2.12383e-29	2.7368e-28	4.16687	4.43178	5.34634	5.38022	5.65454	5.32509	5.25979	5.4587	4.53978	4.71535	4.68169
NM_015356	23513	SCRIB	scribbled planar cell polarity protein	A0A0G2JNZ2	Up in PMA	1.17162	5.03544e-16	2.91685e-15	3.85433	3.80058	4.74975	4.82589	5.31429	5.07136	5.16083	5.08704	3.98485	4.17426	4.41569
NM_031892	30011	SH3KBP1	SH3 domain containing kinase binding protein 1	Q96B97	Up in PMA	1.17125	9.94191e-86	5.99556e-84	6.13676	6.19032	7.35184	7.34136	7.31066	6.17379	6.12749	6.32877	6.2816	6.23888	6.37905
NM_006443	10591	DNPH1	2'-deoxynucleoside 5'-phosphate N-hydrolase 1	O43598	Up in PMA	1.17116	9.55163e-11	3.63358e-10	1.41164	1.7794	2.54714	2.73181	2.94017	2.43588	2.20315	2.57397	1.72975	2.10219	1.87212
NM_020452	57198	ATP8B2	ATPase phospholipid transporting 8B2	P98198	Up in PMA	1.1711	4.5209e-83	2.60815e-81	4.58484	4.63102	5.80212	5.72962	5.78344	4.74363	4.84365	4.88585	4.91511	4.91821	4.90858
NM_001083608	26502	NARF	nuclear prelamin A recognition factor	Q9UHQ1	Up in PMA	1.17092	1.45467e-29	1.89401e-28	3.3715	3.4994	4.68144	4.4465	4.62957	3.66914	3.89248	3.82233	3.73582	3.50281	3.56151
NM_013275	29123	ANKRD11	ankyrin repeat domain 11	Q6UB99	Up in PMA	1.16989	7.68093e-72	3.58578e-70	5.8422	5.92536	7.03295	6.94639	7.15683	6.29483	6.21704	6.26938	6.06826	6.22567	6.14495
NM_001098497	129049	SGSM1	small G protein signaling modulator 1	Q2NKQ1	Up in PMA	1.16984	0.0107831	0.0166221	-1.4997	-0.788002	0.410029	-0.0950493	-0.662236	0.201373	0.0449171	-0.519149	-0.310093	-1.61114	-0.18571
NM_133454	129049	SGSM1	small G protein signaling modulator 1	Q2NKQ1	Up in PMA	1.16983	0.0107784	0.016616	-1.4997	-0.788002	0.410029	-0.0950493	-0.662236	0.201373	0.0449171	-0.519149	-0.310093	-1.61114	-0.18571
NM_015085	23108	RAP1GAP2	RAP1 GTPase activating protein 2	Q684P5	Up in PMA	1.16922	3.88748e-35	6.42023e-34	3.40854	3.24529	4.4178	4.41805	4.59731	3.75014	3.70994	3.68167	3.36894	3.39593	3.48037
NM_001100398	23108	RAP1GAP2	RAP1 GTPase activating protein 2	Q684P5	Up in PMA	1.16921	3.89829e-35	6.43308e-34	3.40854	3.24529	4.4178	4.41805	4.59731	3.75014	3.70994	3.68167	3.36894	3.39593	3.48037
NM_001197128	3661	IRF3	interferon regulatory factor 3	Q14653	Up in PMA	1.16876	3.73122e-24	3.58602e-23	3.56669	3.78474	4.67625	4.74572	5.0524	4.41392	4.59908	4.61636	4.01584	3.99545	4.10605
NM_013443	30815	ST6GALNAC6	ST6 N-acetylgalactosaminide alpha-2,6-sialyltransferase 6	Q969X2	Up in PMA	1.16803	5.50135e-22	4.70521e-21	2.64946	2.62583	3.76898	3.59622	3.92875	2.95641	3.10577	3.19413	2.90913	2.93599	2.99674
NM_003358	7357	UGCG	UDP-glucose ceramide glucosyltransferase	A0A024R157	Up in PMA	1.16783	4.54434e-45	1.07969e-43	3.33898	3.46004	4.5739	4.55503	4.55762	3.28474	3.25636	3.20102	3.7653	3.77859	3.64407
NM_003560	8398	PLA2G6	phospholipase A2 group VI	O60733	Up in PMA	1.16748	0.000120742	0.00024538	0.21536	-0.00334013	0.723589	0.969618	1.65531	0.88576	1.01564	0.842313	0.70649	0.80229	0.173208
NM_080616	140688	NOL4L	nucleolar protein 4 like	A0A087X0N3	Up in PMA	1.16743	3.26965e-28	3.95703e-27	2.66703	2.78562	3.89499	3.83019	3.90786	2.87206	2.76563	2.67638	2.65723	2.80844	2.54749
NM_145201	93100	NAPRT	nicotinate phosphoribosyltransferase	Q6XQN6	Up in PMA	1.16721	4.10086e-09	1.33261e-08	1.23439	1.07116	2.12767	1.96986	2.57528	2.52144	2.46177	2.64641	1.63709	1.83395	1.49381
NM_182907	639	PRDM1	PR/SET domain 1	O75626	Up in PMA	1.16705	0.000134616	0.000271863	-0.228663	-0.308571	0.552827	1.03104	0.905085	-0.572931	-1.73812	-0.712712	-1.00832	-0.0366824	-0.664588
NM_004104	2194	FASN	fatty acid synthase	P49327	Up in PMA	1.16691	2.10481e-23	1.93134e-22	6.0211	6.12889	7.00837	7.14177	7.5199	7.36393	7.3104	7.41056	6.12551	6.43045	6.43064
NM_025214	80323	CCDC68	coiled-coil domain containing 68	A0A024R2B9	Up in PMA	1.16663	2.55029e-19	1.85546e-18	3.03503	2.97904	4.18909	4.37724	3.96292	2.8054	2.96969	3.02587	3.28999	3.08104	2.96038
NM_001143829	80323	CCDC68	coiled-coil domain containing 68	A0A024R2B9	Up in PMA	1.16663	2.52625e-19	1.83859e-18	3.03503	2.97904	4.18909	4.37724	3.96292	2.8054	2.96969	3.02587	3.28999	3.08104	2.96038
NM_006442	10589	DRAP1	DR1 associated protein 1	Q14919	Up in PMA	1.16648	2.88035e-26	3.09995e-25	3.81546	3.91781	4.96938	4.85591	5.20435	4.71567	4.71003	4.79544	3.98485	4.23753	4.34341
NM_001171091	80700	UBXN6	UBX domain protein 6	Q9BZV1	Up in PMA	1.16625	7.73378e-28	9.12621e-27	2.52006	2.54348	3.67842	3.62638	3.72486	3.195	3.23673	3.23498	2.50824	2.66851	2.74212
NM_001130065	4650	MYO9B	myosin IXB	Q4LE74	Up in PMA	1.16572	8.71128e-43	1.93981e-41	4.63034	4.5974	5.63292	5.70863	5.95025	5.12702	5.02817	5.14177	4.71998	4.76987	4.77886
NM_018700	55521	TRIM36	tripartite motif containing 36	Q9NQ86	Up in PMA	1.16531	1.26806e-10	4.78117e-10	1.0049	1.14748	2.15778	2.35325	2.18162	0.201373	0.670192	0.571709	1.1482	1.48344	1.01551
NM_004145	4650	MYO9B	myosin IXB	Q4LE74	Up in PMA	1.16506	5.73233e-43	1.28588e-41	4.63034	4.5974	5.63292	5.70863	5.94854	5.12702	5.02817	5.14177	4.71998	4.76987	4.77886
NM_001025604	27106	ARRDC2	arrestin domain containing 2	Q8TBH0	Up in PMA	1.16487	2.40302e-28	2.93155e-27	3.82723	3.83561	4.88189	5.04271	5.05081	4.08282	4.21695	3.91741	3.90099	3.62616	3.98456
NM_004140	3996	LLGL1	LLGL1, scribble cell polarity complex component	Q15334	Up in PMA	1.16461	9.64801e-17	5.89853e-16	2.66703	2.86311	3.71432	3.85587	4.13759	3.73032	3.67632	3.84889	3.10057	3.39593	3.10064
NM_002826	5768	QSOX1	quiescin sulfhydryl oxidase 1	A0A140VKE5	Up in PMA	1.16432	1.60737e-51	4.7857e-50	4.71091	4.80015	5.83394	5.8707	6.02814	5.35259	5.29185	5.45438	5.07376	5.14306	5.26414
NM_176792	84545	MRPL43	mitochondrial ribosomal protein L43	Q8N983	Up in PMA	1.16402	8.30306e-09	2.62912e-08	1.62447	1.7794	2.62464	2.51247	3.20855	2.6452	2.79277	2.99449	1.87206	2.08853	2.03834
NM_024078	79050	NOC4L	nucleolar complex associated 4 homolog	Q9BVI4	Up in PMA	1.16289	5.13712e-11	1.99925e-10	2.31242	2.26382	3.06682	3.30443	3.79481	3.39465	3.29484	3.35101	2.70365	2.72258	2.87504
NM_021008	10522	DEAF1	DEAF1, transcription factor	O75398	Up in PMA	1.16282	1.76091e-17	1.13252e-16	1.76165	2.1571	3.05886	3.10465	3.17979	3.08689	2.98546	2.99449	2.38069	2.54388	2.2185
NM_182775	259173	ALS2CL	ALS2 C-terminal like	A0A024R2U1	Up in PMA	1.16189	3.38383e-13	1.58807e-12	2.58621	2.80931	3.69391	3.70386	4.08892	3.23495	3.10577	3.62645	3.43464	3.40147	3.55543
NM_001113324	100134934	TEN1	TEN1, CST complex subunit	Q86WV5	Up in PMA	1.16146	1.71327e-10	6.35955e-10	0.889879	1.12248	1.89723	2.30433	2.23851	1.83764	1.92101	1.87836	1.10273	1.13031	0.979618
NM_032429	84445	LZTS2	leucine zipper tumor suppressor 2	B4DP66	Up in PMA	1.16119	7.847e-18	5.19102e-17	2.73526	2.61691	3.61472	3.8977	3.95615	3.42457	3.53345	3.50923	2.66507	3.06718	3.01458
NM_001130071	29924	EPN1	epsin 1	Q9Y6I3	Up in PMA	1.16116	3.54347e-25	3.57843e-24	4.02757	4.12391	5.12417	5.09757	5.42872	5.02328	5.086	5.07021	4.14763	4.40123	4.55329
NM_001164490	101	ADAM8	ADAM metallopeptidase domain 8	P78325	Up in PMA	1.16108	2.52902e-06	6.2269e-06	0.26236	0.201489	1.1403	1.08995	1.58685	0.669571	0.920401	0.877138	0.511488	0.585956	0.743237
NM_001085399	768211	RELL1	RELT like 1	Q8IUW5	Up in PMA	1.16095	0.000144458	0.000290396	-0.228663	-0.00334013	1.04685	0.69388	1.06462	-0.92875	-0.453502	0.00636573	0.0666537	-0.711596	0.460387
NM_006506	5922	RASA2	RAS p21 protein activator 2	Q15283	Up in PMA	1.16068	9.35421e-30	1.23149e-28	3.48483	3.38846	4.7122	4.53397	4.5145	3.17754	3.18303	3.0413	3.39747	3.67726	3.4995
NM_175744	389	RHOC	ras homolog family member C	A0A024R0I3	Up in PMA	1.16046	6.36605e-92	4.40001e-90	6.05236	6.09476	7.20232	7.21638	7.27609	6.52748	6.51065	6.66526	6.14246	6.25273	6.23902
NM_001042679	389	RHOC	ras homolog family member C	A0A024R0I3	Up in PMA	1.16034	6.22222e-92	4.31461e-90	6.05236	6.09476	7.20232	7.21555	7.27643	6.52805	6.51065	6.66463	6.14176	6.25273	6.23902
NM_178822	285313	IGSF10	immunoglobulin superfamily member 10	Q6WRI0	Up in PMA	1.15974	0.000156874	0.000313926	-0.873405	-0.117805	0.723589	0.352684	0.660575	0.106112	0.31832	0.183758	0.202185	0.284191	0.173208
NM_001099856	8517	IKBKG	inhibitor of nuclear factor kappa B kinase subunit gamma	Q9Y6K9	Up in PMA	1.15964	1.10769e-12	5.00646e-12	1.47286	1.7794	2.68791	2.61632	2.92639	2.54887	2.30721	2.40528	1.77393	2.07474	1.79162
NM_182492	91355	LRP5L	LDL receptor related protein 5 like	A4QPB2	Up in PMA	1.15955	2.64183e-07	7.14693e-07	0.698081	0.422374	1.57901	1.61616	1.7984	1.30581	1.31924	1.48566	0.545874	1.28208	0.866263
NM_025241	80700	UBXN6	UBX domain protein 6	Q9BZV1	Up in PMA	1.15854	1.08974e-27	1.27744e-26	2.5297	2.55287	3.6836	3.62638	3.72486	3.20078	3.2433	3.24167	2.52557	2.68676	2.74212
NM_015683	27106	ARRDC2	arrestin domain containing 2	Q8TBH0	Up in PMA	1.15831	3.27496e-28	3.96121e-27	3.83502	3.84328	4.88189	5.04271	5.05398	4.08282	4.21695	3.91741	3.90099	3.63088	3.98456
NM_014646	9663	LPIN2	lipin 2	Q92539	Up in PMA	1.15775	2.68098e-63	1.0569e-61	4.41063	4.30144	5.48787	5.52601	5.52333	4.40143	4.28543	4.42369	4.52908	4.49225	4.63053
NM_057174	9409	PEX16	peroxisomal biogenesis factor 16	Q9Y5Y5	Up in PMA	1.15659	2.40299e-06	5.92687e-06	0.731871	0.75067	1.6011	1.40038	2.26065	1.89576	1.65128	1.91233	1.07944	1.04799	0.905046
NM_001845	1282	COL4A1	collagen type IV alpha 1 chain	A5PKV2	Up in PMA	1.15628	4.90268e-129	7.19781e-127	6.10165	6.09797	7.27322	7.24177	7.24831	6.48314	6.46638	6.57732	6.43395	6.42434	6.42564
NM_015710	29997	NOP53	NOP53 ribosome biogenesis factor	Q9NZM5	Up in PMA	1.15602	2.67119e-36	4.6725e-35	4.59635	4.36675	5.55163	5.54193	5.78821	4.96339	4.98371	4.98497	4.45184	4.65173	4.69004
NM_001127225	966	CD59	CD59 molecule (CD59 blood group)	P13987	Up in PMA	1.15433	2.47832e-73	1.19094e-71	7.60851	7.47205	8.73024	8.75773	8.5983	7.28117	7.17899	7.38053	7.77646	7.7541	7.73247
NM_001127223	966	CD59	CD59 molecule (CD59 blood group)	P13987	Up in PMA	1.15433	2.46014e-73	1.18488e-71	7.60851	7.47205	8.73024	8.75773	8.5983	7.28117	7.17899	7.38053	7.77646	7.7541	7.73247
NM_001142620	64220	STRA6	stimulated by retinoic acid 6	B3KPB8	Up in PMA	1.15425	3.2864e-11	1.30305e-10	1.49271	1.12248	2.45314	2.14677	2.58408	2.09497	2.24306	2.2545	1.66864	1.85024	1.66175
NM_001127226	966	CD59	CD59 molecule (CD59 blood group)	P13987	Up in PMA	1.15408	2.70959e-73	1.29622e-71	7.60851	7.47205	8.72977	8.75773	8.59803	7.28117	7.17899	7.38053	7.77601	7.75383	7.73213
NM_001127227	966	CD59	CD59 molecule (CD59 blood group)	P13987	Up in PMA	1.15397	4.32796e-73	2.05655e-71	7.60879	7.47205	8.72946	8.75801	8.59816	7.28117	7.17856	7.38091	7.77601	7.75383	7.7318
NM_145214	81559	TRIM11	tripartite motif containing 11	Q96F44	Up in PMA	1.15387	1.01138e-26	1.12078e-25	2.86273	2.88557	3.96903	4.03895	4.05131	3.56104	3.41034	3.57964	3.33493	3.15501	3.48677
NM_000611	966	CD59	CD59 molecule (CD59 blood group)	P13987	Up in PMA	1.15378	2.96034e-73	1.413e-71	7.60879	7.47205	8.72961	8.75744	8.59803	7.28117	7.17942	7.38091	7.77646	7.75383	7.73213
NM_203330	966	CD59	CD59 molecule (CD59 blood group)	P13987	Up in PMA	1.15346	2.01488e-73	9.72625e-72	7.60936	7.47267	8.72977	8.75744	8.5987	7.28117	7.17985	7.38091	7.77646	7.7541	7.73213
NM_203329	966	CD59	CD59 molecule (CD59 blood group)	P13987	Up in PMA	1.15346	2.01377e-73	9.72625e-72	7.60936	7.47267	8.72977	8.75744	8.5987	7.28117	7.17985	7.38091	7.77646	7.7541	7.73213
NM_203331	966	CD59	CD59 molecule (CD59 blood group)	P13987	Up in PMA	1.15342	2.60316e-73	1.24811e-71	7.60936	7.47236	8.72961	8.75744	8.5983	7.28117	7.17985	7.38091	7.77646	7.75383	7.73213
NM_001100599	286075	ZNF707	zinc finger protein 707	Q96C28	Up in PMA	1.15341	3.63485e-09	1.18699e-08	1.5316	1.5735	2.40374	2.57567	2.9606	2.13172	2.01621	2.28075	1.39451	1.86634	1.74961
NM_001080410	150726	FBXO41	F-box protein 41	Q8TF61	Up in PMA	1.15337	1.31799e-18	9.1392e-18	2.13437	2.52453	3.51357	3.43514	3.48734	2.76698	2.61156	2.91293	2.68834	2.66851	2.88478
NM_014807	9854	C2CD2L	C2CD2 like	O14523	Up in PMA	1.15327	4.83982e-11	1.88991e-10	1.03228	1.51707	2.5126	2.11875	2.4935	2.13172	1.96939	2.20053	1.63709	1.60359	1.68423
NM_178537	338707	B4GALNT4	beta-1,4-N-acetyl-galactosaminyltransferase 4	Q76KP1	Up in PMA	1.15326	2.99955e-06	7.31773e-06	0.26236	0.502055	1.1403	1.87255	1.51499	1.32708	1.1616	1.24025	0.202185	0.62434	0.942814
NM_001042678	389	RHOC	ras homolog family member C	A0A024R0I3	Up in PMA	1.15309	1.19262e-90	8.11131e-89	6.04734	6.09235	7.1919	7.20393	7.26553	6.52057	6.50519	6.65839	6.13613	6.24659	6.23427
NM_138393	92840	REEP6	receptor accessory protein 6	Q96HR9	Up in PMA	1.15295	0.000780188	0.00142149	-0.515313	-0.788002	0.359106	0.615845	0.324553	0.766215	0.267628	0.290955	-0.655933	0.377037	-0.358681
NM_002260	3822	KLRC2	killer cell lectin like receptor C2	P26717	Up in PMA	1.15263	4.79642e-05	0.000102465	-0.045784	-0.451381	1.07868	0.615845	0.725696	-0.92875	-0.734286	-0.712712	-0.372945	-0.161734	0.0401552
NM_173831	286075	ZNF707	zinc finger protein 707	Q96C28	Up in PMA	1.1524	1.0014e-09	3.45339e-09	1.56947	1.62779	2.46523	2.63622	2.98741	2.16755	2.03148	2.31925	1.52089	1.92901	1.87212
NM_001199739	1520	CTSS	cathepsin S	P25774	Up in PMA	1.15185	7.14759e-36	1.23006e-34	3.41895	3.25107	4.5711	4.42378	4.43641	3.22365	3.27573	3.25497	3.44379	3.33359	3.30296
NM_004776	9334	B4GALT5	beta-1,4-galactosyltransferase 5	O43286	Up in PMA	1.15183	2.24378e-117	2.59595e-115	6.59371	6.64663	7.74702	7.83779	7.73732	6.61443	6.53898	6.62676	6.70277	6.71853	6.647
NM_015117	23144	ZC3H3	zinc finger CCCH-type containing 3	Q8IXZ2	Up in PMA	1.15131	4.90011e-10	1.74088e-09	1.87184	2.39484	3.03473	3.14688	3.59146	3.4393	3.30744	3.50923	2.55963	2.35136	2.74212
NM_001142287	10507	SEMA4D	semaphorin 4D	Q92854	Up in PMA	1.15131	3.72519e-11	1.47073e-10	1.08552	1.26634	2.39112	2.11875	2.31457	1.86699	1.95344	1.71471	1.72975	1.62267	1.30372
NM_016224	51429	SNX9	sorting nexin 9	Q9Y5X1	Up in PMA	1.15129	4.70822e-78	2.48091e-76	4.98232	5.09815	6.19227	6.19473	6.18688	5.01347	5.19344	5.11284	5.10581	5.19976	5.08572
NM_000837	2907	GRINA	glutamate ionotropic receptor NMDA type subunit associated protein 1	Q7Z429	Up in PMA	1.15055	2.55019e-56	8.70006e-55	4.88993	4.86939	5.99688	5.98375	6.08974	5.51785	5.41487	5.54786	5.00436	5.17735	5.27528
NM_001009184	2907	GRINA	glutamate ionotropic receptor NMDA type subunit associated protein 1	Q7Z429	Up in PMA	1.15055	2.57307e-56	8.76409e-55	4.88993	4.86939	5.99688	5.98375	6.08974	5.51785	5.41487	5.54786	5.00436	5.17735	5.27528
NM_006927	6483	ST3GAL2	ST3 beta-galactoside alpha-2,3-sialyltransferase 2	A0A024QZA4	Up in PMA	1.15041	4.48359e-33	6.91142e-32	3.47489	3.56581	4.61246	4.64618	4.72622	4.29477	4.17286	4.23856	3.5869	3.9009	3.84692
NM_002503	4793	NFKBIB	NFKB inhibitor beta	G5E9C2	Up in PMA	1.15011	2.6702e-21	2.20322e-20	2.8474	2.79356	3.877	3.82152	4.1165	3.48735	3.60665	3.63665	2.98001	3.04612	3.27362
NM_033393	85462	FHDC1	FH2 domain containing 1	Q9C0D6	Up in PMA	1.14958	6.05026e-08	1.75426e-07	1.16188	1.31128	2.44095	2.20123	2.38681	1.61351	0.670192	1.48566	1.00724	1.25787	1.30372
NM_178507	220323	OAF	out at first homolog	Q86UD1	Up in PMA	1.14946	1.40575e-14	7.35274e-14	1.51229	1.91659	2.83492	2.78626	2.91944	2.14376	2.31971	1.97797	1.75935	1.86634	1.92968
NM_173680	285971	ZNF775	zinc finger protein 775	Q96BV0	Up in PMA	1.14934	0.000874229	0.00157931	-0.104205	-0.991235	0.682756	-0.0950493	0.757186	0.415177	0.21509	0.806627	-0.0313345	0.421311	0.108215
NM_001113348	1889	ECE1	endothelin converting enzyme 1	A0A024RAB0	Up in PMA	1.14882	3.45505e-67	1.46808e-65	5.39727	5.40971	6.51514	6.46752	6.64651	5.87829	5.88631	5.93116	5.50693	5.71302	5.64679
NM_001397	1889	ECE1	endothelin converting enzyme 1	A0A024RAB0	Up in PMA	1.14882	3.5185e-67	1.49207e-65	5.39727	5.40971	6.51514	6.46752	6.64651	5.87829	5.88631	5.93116	5.50693	5.71302	5.64679
NM_001113349	1889	ECE1	endothelin converting enzyme 1	A0A024RAB0	Up in PMA	1.14882	3.5832e-67	1.51648e-65	5.39727	5.40971	6.51514	6.46752	6.64651	5.87829	5.88631	5.93116	5.50693	5.71302	5.64679
NM_004785	9351	SLC9A3R2	SLC9A3 regulator 2	Q15599	Up in PMA	1.14755	1.03092e-06	2.64347e-06	1.9742	1.60992	2.75838	2.40056	3.37002	3.01003	3.16237	3.10879	1.43176	1.58424	2.05568
NM_177401	90007	MIDN	midnolin	Q504T8	Up in PMA	1.14752	3.70944e-32	5.4535e-31	3.92175	3.91417	4.95659	4.99341	5.19863	4.41888	4.49826	4.68921	4.26581	4.37332	4.35746
NM_001113347	1889	ECE1	endothelin converting enzyme 1	A0A024RAB0	Up in PMA	1.14646	2.28739e-66	9.47353e-65	5.39727	5.40971	6.51296	6.46474	6.64441	5.87649	5.88526	5.9322	5.50584	5.71414	5.64679
NM_145030	221908	PPP1R35	protein phosphatase 1 regulatory subunit 35	Q8TAP8	Up in PMA	1.14583	2.18381e-09	7.28438e-09	1.7452	1.87229	2.68791	3.13294	3.00062	2.56687	2.10551	2.79039	1.89891	2.00371	2.20302
NM_001172656	57732	ZFYVE28	zinc finger FYVE-type containing 28	Q9HCC9	Up in PMA	1.14537	3.72928e-05	8.06387e-05	-0.364881	0.102707	0.912032	0.838327	1.06462	0.88576	1.01564	0.732491	-0.136466	0.585956	0.352274
NR_024019	54540	FAM193B	family with sequence similarity 193 member B	Q6IPW0	Up in PMA	1.14533	1.82484e-18	1.25395e-17	2.92248	2.71213	3.92155	3.80403	4.08582	3.40969	3.65183	3.55297	3.18482	3.36793	3.56757
NM_002305	3956	LGALS1	galectin 1	P09382	Up in PMA	1.14478	8.18773e-41	1.68896e-39	5.16502	5.23124	6.22108	6.34589	6.44614	6.04166	6.10691	6.04465	5.21134	5.39834	5.57945
NM_000271	4864	NPC1	NPC intracellular cholesterol transporter 1	O15118	Up in PMA	1.14448	7.41049e-135	1.15149e-132	6.53929	6.62287	7.75042	7.73252	7.69551	6.60302	6.5661	6.60875	6.68841	6.63346	6.70241
NM_024742	79798	ARMC5	armadillo repeat containing 5	Q96C12	Up in PMA	1.14427	1.54347e-07	4.29507e-07	0.889879	0.683899	1.68619	1.6557	2.16997	1.92396	1.61118	1.5943	0.982349	1.07595	1.05052
NM_001130012	9351	SLC9A3R2	SLC9A3 regulator 2	Q15599	Up in PMA	1.14398	1.32244e-06	3.35183e-06	1.9742	1.62779	2.75838	2.40056	3.38017	3.01659	3.16237	3.1161	1.43176	1.58424	2.07282
NM_007368	22821	RASA3	RAS p21 protein activator 3	Q14644	Up in PMA	1.14371	1.16556e-27	1.36257e-26	2.87034	2.91498	4.10273	3.91409	4.02568	3.1892	3.2693	3.2147	2.60925	2.90514	2.76339
NM_032587	84674	CARD6	caspase recruitment domain family member 6	Q9BX69	Up in PMA	1.14314	1.04679e-17	6.84401e-17	1.87184	1.98751	3.03473	3.21463	2.98741	1.68118	1.76529	1.89545	1.68416	1.6601	1.89156
NM_001100598	286075	ZNF707	zinc finger protein 707	Q96C28	Up in PMA	1.14242	1.90667e-09	6.40008e-09	1.56947	1.62779	2.46523	2.59614	2.98741	2.16755	2.01621	2.31925	1.5035	1.89802	1.87212
NM_005273	2783	GNB2	G protein subunit beta 2	P62879	Up in PMA	1.14149	4.82248e-32	7.05573e-31	4.52587	4.77631	5.77446	5.68015	5.90527	5.59004	5.65443	5.59176	4.74979	4.97315	5.12937
NM_002282	3889	KRT83	keratin 83	P78385	Up in PMA	1.14116	4.03462e-07	1.07727e-06	0.764887	0.462764	1.43891	1.90572	1.82836	1.68118	2.04659	1.91233	0.644373	1.20819	1.05052
NM_012336	26502	NARF	nuclear prelamin A recognition factor	Q9UHQ1	Up in PMA	1.1404	6.17269e-28	7.32057e-27	3.46989	3.57044	4.75715	4.50179	4.66321	3.71021	4.0012	3.86199	3.75799	3.58296	3.66116
NR_037162	26140	TTLL3	tubulin tyrosine ligase like 3	J3KQB2	Up in PMA	1.14036	5.35529e-16	3.09876e-15	2.14695	2.41557	3.18117	3.47989	3.56056	2.84281	2.75647	2.95429	2.56802	2.70478	2.63084
NM_001005502	1368	CPM	carboxypeptidase M	P14384	Up in PMA	1.14032	1.97e-13	9.42412e-13	2.44055	2.81712	3.7641	3.78633	3.76801	2.52144	2.21658	2.9705	3.5869	3.63558	3.48677
NM_198320	1368	CPM	carboxypeptidase M	P14384	Up in PMA	1.14032	1.96573e-13	9.4058e-13	2.44055	2.81712	3.7641	3.78633	3.76801	2.52144	2.21658	2.9705	3.5869	3.63558	3.48677
NM_001874	1368	CPM	carboxypeptidase M	P14384	Up in PMA	1.14031	1.95612e-13	9.36403e-13	2.44055	2.81712	3.7641	3.78633	3.76801	2.52144	2.21658	2.9705	3.5869	3.63558	3.48677
NM_079834	113178	SCAMP4	secretory carrier membrane protein 4	Q969E2	Up in PMA	1.14025	9.03547e-20	6.76326e-19	3.34445	3.33506	4.32134	4.31069	4.70821	4.29207	4.34777	4.36048	3.65148	3.67269	3.95252
NM_005435	7984	ARHGEF5	Rho guanine nucleotide exchange factor 5	Q12774	Up in PMA	1.14015	0.00187036	0.0032266	-0.683277	-0.886043	0.306319	-0.554867	0.48362	-1.03334	-0.841496	-0.712712	-0.821394	-0.916753	-1.58705
NR_036515	284454	LOC284454	uncharacterized LOC284454	NA	Up in PMA	1.13965	6.44522e-42	1.39013e-40	3.60366	3.71956	4.75222	4.77294	4.85187	3.9588	3.93371	4.09802	3.891	3.81223	3.93389
NM_001136541	8542	APOL1	apolipoprotein L1	O14791	Up in PMA	1.13942	3.49229e-23	3.1582e-22	2.63167	2.49562	3.70415	3.6944	3.68448	2.57578	2.64173	2.65647	2.7338	2.66851	3.02342
NM_019112	10347	ABCA7	ATP binding cassette subfamily A member 7	B3KUJ3	Up in PMA	1.13931	3.027e-12	1.32345e-11	1.56947	1.39715	2.5126	2.44637	2.74979	2.53064	2.43904	2.49769	1.66864	1.52461	1.96682
NM_178441	53349	ZFYVE1	zinc finger FYVE-type containing 1	Q9HBF4	Up in PMA	1.13919	9.43469e-15	4.99865e-14	1.72856	1.93105	2.78756	3.11886	2.99403	2.2918	2.07635	2.31925	2.08579	2.12914	2.32244
NM_001038618	26502	NARF	nuclear prelamin A recognition factor	Q9UHQ1	Up in PMA	1.13906	7.86429e-28	9.26993e-27	3.46989	3.57044	4.75715	4.49635	4.66321	3.71021	3.99732	3.85764	3.75799	3.58296	3.66116
NM_001142451	83985	SPNS1	sphingolipid transporter 1 (putative)	Q9H2V7	Up in PMA	1.13877	2.29156e-19	1.67179e-18	3.24265	3.24529	4.17444	4.37131	4.5464	4.14105	4.0841	4.23185	3.28491	3.60712	3.68921
NM_001178061	10500	SEMA6C	semaphorin 6C	Q9H3T2	Up in PMA	1.1386	0.000159222	0.000318414	-0.295165	-0.451381	0.59745	0.533345	0.818177	-0.163828	-0.0165806	0.127017	-1.22312	-0.298663	-0.106427
NM_145343	8542	APOL1	apolipoprotein L1	O14791	Up in PMA	1.13821	4.59153e-23	4.11209e-22	2.64059	2.49562	3.70924	3.6944	3.68857	2.57578	2.64173	2.65647	2.7338	2.66851	3.02342
NM_030913	10500	SEMA6C	semaphorin 6C	Q9H3T2	Up in PMA	1.13806	0.000178811	0.000355185	-0.295165	-0.451381	0.59745	0.533345	0.818177	-0.163828	-0.0165806	0.127017	-1.34384	-0.298663	-0.106427
NM_006278	6484	ST3GAL4	ST3 beta-galactoside alpha-2,3-sialyltransferase 4	Q11206	Up in PMA	1.13805	1.23635e-26	1.36017e-25	3.59909	3.69857	4.71979	4.73653	4.87178	4.14405	4.1131	4.41779	3.80488	4.06338	3.95714
NM_001100176	29911	HOOK2	hook microtubule tethering protein 2	Q96ED9	Up in PMA	1.13797	1.92188e-09	6.44909e-09	0.919506	1.24334	2.01704	2.03128	2.4167	1.80767	1.92101	1.78974	1.27661	1.23324	1.11811
NM_001142449	83985	SPNS1	sphingolipid transporter 1 (putative)	Q9H2V7	Up in PMA	1.13783	2.57256e-19	1.87102e-18	3.24265	3.24529	4.17444	4.37131	4.54414	4.13805	4.0841	4.23185	3.27981	3.60232	3.68921
NM_020753	57513	CASKIN2	CASK interacting protein 2	Q8WXE0	Up in PMA	1.13738	6.56224e-14	3.2609e-13	1.80991	1.95956	2.92521	2.75019	3.20284	3.0361	3.18303	3.02587	2.29231	2.42931	2.39235
NM_000033	215	ABCD1	ATP binding cassette subfamily D member 1	P33897	Up in PMA	1.13733	0.000136592	0.00027554	-0.165093	-0.609896	0.459216	0.533345	0.905085	0.635862	0.853229	0.732491	-0.911831	-0.532014	-1.21026
NM_017908	55663	ZNF446	zinc finger protein 446	Q8NDK2	Up in PMA	1.13706	5.43784e-08	1.58273e-07	0.976994	1.26634	1.98381	2.11875	2.4935	2.10733	1.90451	2.3933	1.5035	1.4624	1.61573
NR_031592	100302213	MIR1181	microRNA 1181	NA	Up in PMA	1.13695	6.81363e-05	0.000143187	-0.295165	0.248454	0.981018	0.969618	1.20825	1.02248	0.414655	1.07009	0.545874	0.0783895	0.866263
NM_003661	8542	APOL1	apolipoprotein L1	O14791	Up in PMA	1.13654	5.64071e-23	5.02214e-22	2.64059	2.49562	3.70924	3.6944	3.68448	2.57578	2.64173	2.65647	2.7338	2.66851	3.02342
NM_001136540	8542	APOL1	apolipoprotein L1	O14791	Up in PMA	1.13654	5.622e-23	5.00967e-22	2.64059	2.49562	3.70924	3.6944	3.68448	2.57578	2.64173	2.65647	2.7338	2.66851	3.02342
NM_001098498	129049	SGSM1	small G protein signaling modulator 1	Q2NKQ1	Up in PMA	1.13649	0.013148	0.0200254	-1.4997	-0.788002	0.410029	-0.232656	-0.662236	0.201373	0.0449171	-0.519149	-0.310093	-1.61114	-0.18571
NM_032515	666	BOK	BOK, BCL2 family apoptosis regulator	A0A024R4A8	Up in PMA	1.13596	1.88591e-12	8.39551e-12	2.97985	2.90035	3.9039	3.8128	4.37177	3.68159	3.67632	3.77695	2.84153	3.33359	3.18185
NM_001099294	85352	KIAA1644	KIAA1644	Q3SXP7	Up in PMA	1.13586	7.37171e-20	5.56485e-19	2.13437	2.1197	3.12893	3.26663	3.33393	2.05727	2.14817	2.14446	1.91215	1.9136	2.08975
NM_199184	10591	DNPH1	2'-deoxynucleoside 5'-phosphate N-hydrolase 1	O43598	Up in PMA	1.13555	3.54035e-10	1.27568e-09	1.43234	1.84199	2.56971	2.73181	2.94701	2.45534	2.21658	2.58454	1.75935	2.11573	1.87212
NM_206866	571	BACH1	BTB domain and CNC homolog 1	O14867	Up in PMA	1.13553	4.86812e-47	1.2516e-45	4.64371	4.56065	5.80926	5.79968	5.60888	4.25923	4.42786	4.28469	4.72187	4.57296	4.66201
NM_014256	10331	B3GNT3	UDP-GlcNAc:betaGal beta-1,3-N-acetylglucosaminyltransferase 3	Q9Y2A9	Up in PMA	1.13494	1.06846e-31	1.52962e-30	3.41375	3.53772	4.68144	4.56025	4.56653	3.88897	3.90912	3.87066	3.50624	3.68636	3.8519
NM_152337	123775	C16orf46	chromosome 16 open reading frame 46	Q6P387	Up in PMA	1.13343	4.40295e-05	9.45621e-05	0.116499	-0.178633	1.01431	1.14655	1.01337	0.00411411	-0.634495	-0.125304	0.158408	-1.156	-0.0312752
NM_001142448	83985	SPNS1	sphingolipid transporter 1 (putative)	Q9H2V7	Up in PMA	1.13342	4.69706e-21	3.83107e-20	3.2659	3.26256	4.18544	4.39487	4.55762	4.15896	4.13801	4.2651	3.33493	3.58782	3.67245
NM_001173531	5460	POU5F1	POU class 5 homeobox 1	M1S623	Up in PMA	1.133	7.5414e-05	0.000157563	-0.364881	0.152943	0.640733	1.20102	1.1141	0.106112	-0.218564	-0.125304	-0.43866	0.132657	0.2354
NM_001197124	3661	IRF3	interferon regulatory factor 3	Q14653	Up in PMA	1.13259	1.71923e-23	1.58368e-22	3.84664	3.96427	4.87738	4.91004	5.25624	4.57822	4.75902	4.81353	4.1726	4.2157	4.31848
NM_199077	54805	CNNM2	cyclin and CBS domain divalent metal cation transport mediator 2	Q9H8M5	Up in PMA	1.13226	4.53692e-05	9.72629e-05	-0.228663	0.152943	1.36341	0.533345	0.960246	0.827226	0.589939	0.877138	0.285946	0.421311	0.511549
NM_031968	26502	NARF	nuclear prelamin A recognition factor	Q9UHQ1	Up in PMA	1.13218	2.62824e-27	3.01131e-26	3.47987	3.57965	4.75715	4.50179	4.66736	3.71021	4.00507	3.87497	3.77258	3.58782	3.66116
NM_019015	54480	CHPF2	chondroitin polymerizing factor 2	B3KPG6	Up in PMA	1.132	1.79308e-30	2.42664e-29	4.19136	4.25332	5.25876	5.26351	5.49676	5.07922	4.95196	5.11649	4.35092	4.64007	4.62183
NR_027655	571	BACH1	BTB domain and CNC homolog 1	O14867	Up in PMA	1.13127	7.9565e-28	9.36825e-27	3.44464	3.42469	4.65001	4.68013	4.37684	3.17754	3.13435	3.1306	3.50187	3.47157	3.59747
NM_001186	571	BACH1	BTB domain and CNC homolog 1	O14867	Up in PMA	1.13104	2.75359e-45	6.56422e-44	4.64371	4.55599	5.80688	5.79526	5.59479	4.25923	4.42497	4.28469	4.71622	4.56805	4.65634
NM_002496	4728	NDUFS8	NADH:ubiquinone oxidoreductase core subunit S8	O00217	Up in PMA	1.13026	8.50141e-15	4.50754e-14	3.2485	3.56581	4.40217	4.37724	4.77511	4.31355	4.44222	4.56655	3.49749	3.67726	3.93857
NR_024347	283860	LINC00304	long intergenic non-protein coding RNA 304	NA	Up in PMA	1.13	0.00155017	0.00270381	-0.873405	-0.788002	0.359106	0.146117	0.0472865	-0.353927	0.0449171	-0.612687	0.11326	-0.0366824	-0.18571
NM_025250	80727	TTYH3	tweety family member 3	A0A024R816	Up in PMA	1.12995	1.6142e-19	1.18739e-18	3.74688	3.77675	4.64471	4.79524	5.14904	4.7217	4.65439	4.64443	3.94353	4.14486	4.21424
NM_001172670	79759	ZNF668	zinc finger protein 668	A0A024QZD9	Up in PMA	1.12934	8.61881e-07	2.22613e-06	0.62803	0.248454	1.36341	1.40038	1.72066	1.04834	1.26858	1.26676	0.244674	0.62434	0.654975
NM_001033853	6122	RPL3	ribosomal protein L3	P39023	Up in PMA	1.12929	2.09411e-56	7.15559e-55	6.30894	6.43517	7.42794	7.49911	7.57368	7.2085	7.18754	7.23584	6.52133	6.76759	6.7801
NM_004813	9409	PEX16	peroxisomal biogenesis factor 16	Q9Y5Y5	Up in PMA	1.12818	4.21965e-06	1.0101e-05	0.764887	0.782931	1.6011	1.40038	2.2716	1.90993	1.69029	1.91233	1.1482	1.04799	0.979618
NM_021962	29	ABR	active BCR-related	B7Z2X0	Up in PMA	1.12779	1.03201e-84	6.06891e-83	6.6871	6.77447	7.87261	7.7797	7.91251	7.14888	7.10873	7.17897	6.78738	6.95855	6.86246
NM_001159746	29	ABR	active BCR-related	B7Z2X0	Up in PMA	1.12779	1.14244e-84	6.66307e-83	6.6871	6.77447	7.87261	7.7797	7.91251	7.14888	7.10828	7.17897	6.78738	6.95855	6.86246
NM_007108	6923	ELOB	elongin B	Q15370	Up in PMA	1.12767	7.09808e-34	1.12933e-32	3.89591	3.88475	4.92192	4.974	5.12057	5.04432	5.03007	5.17713	4.07001	4.25293	4.35746
NM_018660	55893	ZNF395	zinc finger protein 395	Q7L9C8	Up in PMA	1.12765	9.35505e-26	9.81036e-25	3.2831	3.63813	4.49649	4.7039	4.59948	3.90675	3.73348	3.73009	3.7942	3.61667	3.74372
NM_001042680	126321	MFSD12	major facilitator superfamily domain containing 12	Q6NUT3	Up in PMA	1.12762	4.90501e-22	4.21039e-21	2.97985	2.97206	4.02318	4.00108	4.21617	3.61394	3.63693	3.83567	3.14611	3.33937	3.45445
NM_033316	4241	MELTF	melanotransferrin	P08582	Up in PMA	1.12736	8.75731e-11	3.33737e-10	1.7452	2.05512	2.74852	2.93828	3.27532	2.53978	2.36863	2.57397	2.17638	2.31662	2.41939
NM_001142352	84620	ST6GAL2	ST6 beta-galactoside alpha-2,6-sialyltransferase 2	Q96JF0	Up in PMA	1.12721	1.11836e-23	1.04511e-22	2.7269	2.60793	3.84497	3.64614	3.80991	2.72752	2.8369	2.7995	2.85531	2.74017	2.99674
NM_015124	23151	GRAMD4	GRAM domain containing 4	Q6IC98	Up in PMA	1.12708	3.32016e-16	1.95409e-15	2.38854	2.55287	3.34716	3.64614	3.74463	3.13594	3.18303	3.05658	2.70365	2.98106	2.88478
NM_000967	6122	RPL3	ribosomal protein L3	P39023	Up in PMA	1.12697	8.36024e-56	2.78954e-54	6.31453	6.44339	7.43218	7.50318	7.5792	7.21279	7.19222	7.23919	6.52995	6.7724	6.79308
NM_020695	57455	REXO1	RNA exonuclease 1 homolog	Q8N1G1	Up in PMA	1.12691	1.40691e-11	5.78301e-11	1.8412	1.90197	2.74852	3.04634	3.12653	2.59345	3.06924	2.86168	2.16536	2.24453	2.17155
NM_019885	56603	CYP26B1	cytochrome P450 family 26 subfamily B member 1	Q9NR63	Up in PMA	1.12684	3.56433e-13	1.67058e-12	2.7185	2.57146	3.6575	3.58602	3.96965	2.81296	2.95374	3.3448	2.88918	2.88157	2.93249
NM_033257	85359	DGCR6L	DiGeorge syndrome critical region gene 6 like	Q9BY27	Up in PMA	1.12646	2.44289e-08	7.35562e-08	0.764887	1.12248	1.93249	2.09018	2.1224	1.99216	2.06155	2.42894	1.1482	1.07595	1.44201
NM_012293	7837	PXDN	peroxidasin	Q92626	Up in PMA	1.12598	1.05774e-06	2.70834e-06	1.34769	0.717671	2.08129	2.0009	2.32511	1.32708	1.65128	1.39244	0.851003	1.4624	1.56819
NM_014030	28964	GIT1	GIT ArfGAP 1	Q59FC3	Up in PMA	1.12587	3.44858e-31	4.84257e-30	4.85011	5.06245	5.99375	5.91617	6.2914	5.80625	5.84801	5.77373	5.13997	5.25126	5.34746
NM_001172659	57732	ZFYVE28	zinc finger FYVE-type containing 28	Q9HCC9	Up in PMA	1.12568	2.54557e-05	5.61613e-05	-0.295165	0.102707	0.912032	0.838327	1.08957	0.914161	1.01564	0.732491	-0.0313345	0.585956	0.407343
NM_175040	27090	ST6GALNAC4	ST6 N-acetylgalactosaminide alpha-2,6-sialyltransferase 4	A0A024R881	Up in PMA	1.12553	4.70259e-09	1.5221e-08	0.889879	1.09705	2.04953	1.90572	2.21602	1.83764	1.7469	1.69533	0.823235	0.960681	1.44201
NM_001002292	79971	WLS	wntless Wnt ligand secretion mediator	Q5T9L3	Up in PMA	1.12492	2.30364e-21	1.9104e-20	2.17178	2.31987	3.42968	3.40065	3.27532	2.14376	2.10551	2.28075	2.61736	2.72258	2.63084
NM_176793	84545	MRPL43	mitochondrial ribosomal protein L43	Q8N983	Up in PMA	1.12486	1.36491e-08	4.2233e-08	1.51229	1.59182	2.3784	2.44637	2.98075	2.42605	2.64173	2.7995	1.69952	1.7669	1.74961
NM_001004128	5768	QSOX1	quiescin sulfhydryl oxidase 1	A0A140VKE5	Up in PMA	1.1241	1.12093e-51	3.35146e-50	4.65916	4.73362	5.74129	5.77745	5.91665	5.24211	5.19174	5.34979	4.99506	5.06497	5.16576
NM_001092	29	ABR	active BCR-related	B7Z2X0	Up in PMA	1.12289	4.20536e-85	2.50767e-83	6.69515	6.78048	7.87488	7.78193	7.91426	7.15112	7.11322	7.18246	6.79366	6.96183	6.86615
NM_001085454	28964	GIT1	GIT ArfGAP 1	Q59FC3	Up in PMA	1.12285	5.44935e-31	7.61692e-30	4.85395	5.07228	5.99792	5.92227	6.29409	5.81097	5.85016	5.77489	5.14138	5.25279	5.35097
NM_172210	1435	CSF1	colony stimulating factor 1	A0A024R0A1	Up in PMA	1.12234	3.31782e-17	2.09273e-16	2.69299	2.76154	3.80748	3.79521	3.90083	3.22931	3.3446	3.19413	2.86895	3.00307	3.40795
NM_005526	3297	HSF1	heat shock transcription factor 1	Q00613	Up in PMA	1.12233	2.10758e-27	2.4252e-26	3.88092	3.83176	4.89536	4.85166	5.12812	4.67683	4.72184	4.89862	3.97226	4.1013	4.22194
NM_013312	29911	HOOK2	hook microtubule tethering protein 2	Q96ED9	Up in PMA	1.12225	2.69196e-09	8.90405e-09	0.948536	1.26634	2.01704	2.06103	2.42653	1.80767	1.92101	1.78974	1.27661	1.23324	1.11811
NM_004995	4323	MMP14	matrix metallopeptidase 14	P50281	Up in PMA	1.12195	2.98805e-08	8.89272e-08	1.05915	1.24334	2.1726	2.09018	2.39684	1.61351	1.90451	1.67568	1.37552	1.15674	1.85241
NM_003977	9049	AIP	aryl hydrocarbon receptor interacting protein	O00170	Up in PMA	1.1214	8.24676e-13	3.76328e-12	2.78439	3.07986	3.89051	3.96219	4.2553	3.71021	3.70518	4.02226	3.00494	3.32778	3.47393
NM_019096	54676	GTPBP2	GTP binding protein 2	A8K2K2	Up in PMA	1.12128	2.56694e-30	3.44763e-29	3.50452	3.55183	4.62598	4.54454	4.72423	3.67745	3.77943	3.84009	3.64357	3.73541	3.93857
NM_004721	9175	MAP3K13	mitogen-activated protein kinase kinase kinase 13	O43283	Up in PMA	1.12127	0.000389251	0.000740979	-0.295165	-0.308571	0.135277	1.40038	0.693503	0.415177	0.1039	0.183758	-0.372945	-0.298663	-0.782895
NM_001145785	100271849	MEF2B	myocyte enhancer factor 2B	A0A024R7K5	Up in PMA	1.12101	0.00440316	0.00720535	-0.775211	-0.788002	-0.366371	0.146117	0.626878	0.290731	0.414655	0.732491	-0.507511	0.284191	-0.18571
NM_001110215	79019	CENPM	centromere protein M	Q9NSP4	Up in PMA	1.12064	0.000516031	0.000966673	-0.228663	0.0506573	0.410029	0.767911	1.41981	1.19443	1.61118	1.18573	0.0666537	0.235427	-0.106427
NM_207121	83541	FAM110A	family with sequence similarity 110 member A	Q9BQ89	Up in PMA	1.12048	1.52227e-09	5.15445e-09	0.889879	1.04479	2.15778	1.87255	2.06064	1.30581	1.48373	1.26676	1.29694	1.37506	0.905046
NM_003639	8517	IKBKG	inhibitor of nuclear factor kappa B kinase subunit gamma	Q9Y6K9	Up in PMA	1.12014	7.29879e-11	2.79958e-10	1.36932	1.74706	2.60292	2.51247	2.81109	2.50286	2.20315	2.38122	1.63709	1.98908	1.66175
NM_022167	64132	XYLT2	xylosyltransferase 2	B4DT06	Up in PMA	1.11939	1.7488e-22	1.53014e-21	2.9586	2.99977	4.05553	3.85587	4.2553	3.72632	3.85863	3.81337	3.28999	3.25626	3.30296
NM_002919	5991	RFX3	regulatory factor X3	P48380	Up in PMA	1.11876	0.000185497	0.000367746	0.116499	1.14748	1.53381	1.8386	1.99611	0.601347	1.04603	-0.0579674	0.957019	0.768413	1.27439
NM_001130964	5333	PLCD1	phospholipase C delta 1	P51178	Up in PMA	1.11865	0.00190658	0.00328801	-0.873405	-0.178633	0.839581	0.533345	0.23792	0.290731	0.818432	0.290955	0.511488	-0.711596	0.352274
NR_024071	5333	PLCD1	phospholipase C delta 1	P51178	Up in PMA	1.11865	0.00190542	0.00328629	-0.873405	-0.178633	0.839581	0.533345	0.23792	0.290731	0.818432	0.290955	0.511488	-0.711596	0.352274
NM_014634	9647	PPM1F	protein phosphatase, Mg2+/Mn2+ dependent 1F	P49593	Up in PMA	1.1183	1.23337e-29	1.61179e-28	3.94715	4.2301	5.13367	5.07223	5.37391	4.68715	4.71949	4.77942	4.46088	4.33911	4.45543
NM_015379	25798	BRI3	brain protein I3	F5GXW6	Up in PMA	1.11798	6.8945e-34	1.09776e-32	3.74688	3.90687	5.00294	4.87697	4.93166	4.10147	4.23685	3.95049	3.7246	3.83287	3.89588
NM_003567	8412	BCAR3	breast cancer anti-estrogen resistance 3	O75815	Up in PMA	1.11795	3.87426e-54	1.25916e-52	4.51378	4.44696	5.57413	5.69446	5.54266	4.67268	4.58103	4.77942	4.62064	4.63067	4.71481
NM_021258	58985	IL22RA1	interleukin 22 receptor subunit alpha 1	Q8N6P7	Up in PMA	1.11762	1.97588e-08	6.00036e-08	1.67745	1.51707	2.83492	2.42365	2.73405	1.71386	1.92101	2.2412	1.53808	2.08853	1.56819
NM_006225	5333	PLCD1	phospholipase C delta 1	P51178	Up in PMA	1.1176	0.00145156	0.00254223	-0.873405	-0.178633	0.839581	0.533345	0.23792	0.290731	0.746215	0.290955	0.440154	-0.711596	0.352274
NR_027691	56666	PANX2	pannexin 2	Q96RD6	Up in PMA	1.117	0.000133987	0.00027067	0.698081	0.248454	1.6011	1.35306	1.65531	0.374876	-0.148047	0.976836	-0.192052	0.132657	0.785422
NM_001136218	55092	TMEM51	transmembrane protein 51	A0A024QZ97	Up in PMA	1.11647	1.19062e-35	2.0212e-34	3.31689	3.39369	4.49059	4.40651	4.47953	3.76581	3.66658	3.59017	3.34473	3.31023	3.4995
NM_175039	27090	ST6GALNAC4	ST6 N-acetylgalactosaminide alpha-2,6-sialyltransferase 4	A0A024R881	Up in PMA	1.11645	7.25674e-09	2.31329e-08	0.919506	1.09705	2.04953	1.90572	2.22731	1.83764	1.7469	1.71471	0.823235	0.960681	1.44201
NM_001185078	396	ARHGDIA	Rho GDP dissociation inhibitor alpha	P52565	Up in PMA	1.11631	1.64674e-27	1.9052e-26	5.61887	5.65603	6.61415	6.65355	6.95606	6.51536	6.61	6.67209	5.73267	5.98234	6.1101
NM_001145463	90522	YIF1B	Yip1 interacting factor homolog B, membrane trafficking protein	Q9H5F7	Up in PMA	1.11609	1.06728e-17	6.97367e-17	3.52875	3.67298	4.58225	4.52332	4.95731	4.36074	4.42497	4.60861	3.83995	3.89306	4.13081
NM_052839	56666	PANX2	pannexin 2	Q96RD6	Up in PMA	1.116	0.000195145	0.000385796	0.698081	0.248454	1.6011	1.35306	1.65531	0.374876	-0.148047	0.976836	-0.310093	0.132657	0.785422
NM_001160300	56666	PANX2	pannexin 2	Q96RD6	Up in PMA	1.116	0.000195237	0.000385937	0.698081	0.248454	1.6011	1.35306	1.65531	0.374876	-0.148047	0.976836	-0.310093	0.132657	0.785422
NM_002314	3984	LIMK1	LIM domain kinase 1	P53667	Up in PMA	1.11585	1.43464e-33	2.24728e-32	3.67921	3.96075	4.88864	4.88531	5.01869	4.53316	4.59908	4.61636	3.9691	4.19672	4.07663
NM_182642	58190	CTDSP1	CTD small phosphatase 1	Q9GZU7	Up in PMA	1.11573	1.91433e-17	1.22859e-16	2.91514	3.13089	4.06748	3.90592	4.33832	3.70616	3.88409	3.7677	2.88918	3.14844	3.14181
NM_001197127	3661	IRF3	interferon regulatory factor 3	Q14653	Up in PMA	1.11566	8.19946e-24	7.71321e-23	3.82332	3.95013	4.84304	4.88531	5.21147	4.56037	4.74055	4.77481	4.16156	4.1999	4.29312
NM_030630	283987	HID1	HID1 domain containing	Q8IV36	Up in PMA	1.11548	2.15831e-15	1.1987e-14	2.45074	2.54348	3.47821	3.37719	3.83226	3.3896	3.35678	3.56369	2.77786	2.84952	2.7947
NM_020972	57732	ZFYVE28	zinc finger FYVE-type containing 28	Q9HCC9	Up in PMA	1.11372	3.05911e-05	6.68676e-05	-0.295165	0.102707	0.912032	0.838327	1.06462	0.914161	1.01564	0.732491	-0.0313345	0.585956	0.407343
NM_020130	56892	C8orf4	chromosome 8 open reading frame 4	Q9NR00	Up in PMA	1.11367	2.72522e-45	6.50387e-44	5.9529	5.8832	7.08284	7.11985	6.89101	5.66403	5.53226	5.82257	6.15156	6.28827	6.20446
NM_000214	182	JAG1	jagged 1	P78504	Up in PMA	1.1136	4.775e-136	7.52964e-134	7.43987	7.40788	8.51687	8.536	8.5578	7.53227	7.51338	7.51445	7.42114	7.54928	7.47815
NM_020145	56904	SH3GLB2	SH3 domain containing GRB2 like, endophilin B2	Q9NR46	Up in PMA	1.11354	3.15196e-20	2.44085e-19	3.23678	3.21606	4.30125	4.20805	4.44611	4.03836	3.7749	4.10905	3.32506	3.55342	3.66682
NM_018022	55092	TMEM51	transmembrane protein 51	A0A024QZ97	Up in PMA	1.11346	2.02646e-35	3.38879e-34	3.31689	3.39369	4.48763	4.40651	4.4748	3.76191	3.66658	3.57964	3.33493	3.31023	3.49315
NM_052897	114785	MBD6	methyl-CpG binding domain protein 6	A0A024RBA3	Up in PMA	1.11269	9.61327e-18	6.30654e-17	2.73526	2.95092	3.82165	3.93834	4.07024	3.35376	3.51183	3.48121	3.15171	2.88157	3.33881
NM_001145462	90522	YIF1B	Yip1 interacting factor homolog B, membrane trafficking protein	Q9H5F7	Up in PMA	1.11161	3.7809e-17	2.37357e-16	3.52393	3.67298	4.5683	4.51797	4.95561	4.35816	4.42497	4.60602	3.833	3.88518	4.13081
NM_001039673	90522	YIF1B	Yip1 interacting factor homolog B, membrane trafficking protein	Q9H5F7	Up in PMA	1.11158	4.10806e-17	2.57069e-16	3.52393	3.67298	4.5683	4.51797	4.95561	4.35816	4.42497	4.60602	3.82952	3.88518	4.13081
NM_001039672	90522	YIF1B	Yip1 interacting factor homolog B, membrane trafficking protein	Q9H5F7	Up in PMA	1.11158	4.10824e-17	2.57069e-16	3.52393	3.67298	4.5683	4.51797	4.95561	4.35816	4.42497	4.60602	3.82952	3.88518	4.13081
NM_033557	90522	YIF1B	Yip1 interacting factor homolog B, membrane trafficking protein	Q9H5F7	Up in PMA	1.11158	4.1099e-17	2.57069e-16	3.52393	3.67298	4.5683	4.51797	4.95561	4.35816	4.42497	4.60602	3.82952	3.88518	4.13081
NR_003505	55370	PPP4R1L	protein phosphatase 4 regulatory subunit 1 like (pseudogene)	NA	Up in PMA	1.11104	7.8549e-11	3.00585e-10	1.49271	1.84199	2.9076	2.55491	2.76536	1.74581	1.70941	2.08612	1.66864	1.98908	1.92968
NM_006285	7016	TESK1	testis-specific kinase 1	Q15569	Up in PMA	1.11084	1.09642e-20	8.7681e-20	3.00079	3.14337	4.14468	3.9303	4.35385	3.76581	3.7194	3.90059	3.42081	3.3848	3.49315
NM_001136216	55092	TMEM51	transmembrane protein 51	A0A024QZ97	Up in PMA	1.11059	3.21495e-37	5.87467e-36	3.3499	3.40928	4.50822	4.42378	4.49829	3.78516	3.68117	3.64677	3.36894	3.34513	3.51212
NM_016579	51293	CD320	CD320 molecule	Q9NPF0	Up in PMA	1.11024	3.09167e-16	1.82618e-15	2.62269	2.85554	3.83569	3.60634	3.99958	3.75014	3.72411	4.03388	3.25924	3.28649	3.42139
NM_001145461	90522	YIF1B	Yip1 interacting factor homolog B, membrane trafficking protein	Q9H5F7	Up in PMA	1.1094	3.53494e-17	2.22638e-16	3.52875	3.67298	4.5683	4.51797	4.95561	4.35816	4.42497	4.60602	3.83995	3.88518	4.13081
NM_001039671	90522	YIF1B	Yip1 interacting factor homolog B, membrane trafficking protein	Q9H5F7	Up in PMA	1.1094	3.54275e-17	2.22999e-16	3.52875	3.67298	4.5683	4.51797	4.95561	4.35816	4.42497	4.60602	3.83995	3.88518	4.13081
NM_001042428	7755	ZNF205	zinc finger protein 205	O95201	Up in PMA	1.10874	1.00883e-06	2.58996e-06	0.554403	0.649318	1.31078	1.90572	1.7984	1.50567	1.43862	1.18573	0.766043	0.421311	0.866263
NM_144728	11221	DUSP10	dual specificity phosphatase 10	Q9Y6W6	Up in PMA	1.10868	3.62252e-05	7.84742e-05	-0.228663	0.201489	0.876261	1.08995	1.16194	0.201373	-0.0808168	-0.712712	-0.249866	0.132657	0.108215
NM_001142291	23295	MGRN1	mahogunin ring finger 1	O60291	Up in PMA	1.10772	1.6176e-23	1.4933e-22	3.86579	3.77675	4.75222	4.85591	5.11905	4.62837	4.47889	4.60342	3.98171	4.18393	4.24102
NM_001136217	55092	TMEM51	transmembrane protein 51	A0A024QZ97	Up in PMA	1.10762	3.47471e-37	6.34387e-36	3.3499	3.40928	4.5053	4.42378	4.49362	3.78131	3.68117	3.63665	3.3593	3.34513	3.50582
NM_001142290	23295	MGRN1	mahogunin ring finger 1	O60291	Up in PMA	1.10757	2.83695e-23	2.57649e-22	3.86579	3.78075	4.75222	4.85591	5.12359	4.62837	4.47889	4.60602	3.98171	4.18393	4.2448
NR_029375	84292	WDR83	WD repeat domain 83	Q9BRX9	Up in PMA	1.10697	0.00136495	0.00239962	-0.364881	-0.178633	0.763298	0.0305674	1.06462	0.88576	0.1039	1.07009	0.40312	0.184957	0.608732
NM_001099737	84292	WDR83	WD repeat domain 83	Q9BRX9	Up in PMA	1.10697	0.00136531	0.00240004	-0.364881	-0.178633	0.763298	0.0305674	1.06462	0.88576	0.1039	1.07009	0.40312	0.184957	0.608732
NM_001178062	10500	SEMA6C	semaphorin 6C	Q9H3T2	Up in PMA	1.10661	0.000281452	0.00054548	-0.295165	-0.451381	0.506781	0.533345	0.818177	-0.224453	-0.0808168	0.127017	-1.22312	-0.298663	-0.106427
NM_019625	23457	ABCB9	ATP binding cassette subfamily B member 9	Q9NP78	Up in PMA	1.10597	9.72577e-06	2.24679e-05	0.21536	0.201489	1.01431	1.30414	1.41981	0.702511	1.1616	0.877138	0.675766	0.132657	0.511549
NR_026947	283314	C1RL-AS1	C1RL antisense RNA 1	NA	Up in PMA	1.10555	2.69e-19	1.95043e-18	3.43442	3.12461	4.35746	4.19469	4.53962	3.4393	3.57052	3.51477	3.80488	3.55839	3.52462
NM_001172669	79759	ZNF668	zinc finger protein 668	A0A024QZD9	Up in PMA	1.10514	9.59549e-07	2.4691e-06	0.62803	0.338033	1.41418	1.40038	1.72066	1.12323	1.26858	1.26676	0.285946	0.698174	0.743237
NM_201524	9289	ADGRG1	adhesion G protein-coupled receptor G1	A0A0S2Z517	Up in PMA	1.1041	3.64153e-50	1.04055e-48	5.45025	5.34501	6.44056	6.43806	6.60601	5.92177	5.9739	6.09267	5.40524	5.61397	5.48501
NM_001145772	9289	ADGRG1	adhesion G protein-coupled receptor G1	A0A0S2Z517	Up in PMA	1.1041	3.70113e-50	1.05569e-48	5.45025	5.34501	6.44056	6.43806	6.60601	5.92177	5.9739	6.09267	5.40524	5.61397	5.48501
NM_001145771	9289	ADGRG1	adhesion G protein-coupled receptor G1	A0A0S2Z517	Up in PMA	1.1041	3.70445e-50	1.05569e-48	5.45025	5.34501	6.44056	6.43806	6.60601	5.92177	5.9739	6.09267	5.40524	5.61397	5.48501
NM_004073	1263	PLK3	polo like kinase 3	Q9H4B4	Up in PMA	1.10404	2.47449e-13	1.17478e-12	1.5316	2.02846	2.8626	2.76834	2.97407	2.21398	2.13409	2.28075	1.87206	2.11573	1.98503
NM_015321	23373	CRTC1	CREB regulated transcription coactivator 1	Q6UUV9	Up in PMA	1.10356	3.97798e-08	1.17047e-07	0.62803	1.19621	1.93249	1.87255	2.14638	1.82273	1.93732	2.18671	1.17041	1.37506	1.24446
NM_001098482	23373	CRTC1	CREB regulated transcription coactivator 1	Q6UUV9	Up in PMA	1.10355	3.9839e-08	1.17188e-07	0.62803	1.19621	1.93249	1.87255	2.14638	1.82273	1.93732	2.18671	1.17041	1.37506	1.24446
NM_214462	168002	DACT2	dishevelled binding antagonist of beta catenin 2	Q5SW24	Up in PMA	1.10349	0.000540385	0.00100954	-0.596852	-0.528462	0.459216	0.352684	0.48362	0.154529	-0.634495	0.0679521	-0.911831	-0.532014	-0.453621
NM_001170931	4303	FOXO4	forkhead box O4	P98177	Up in PMA	1.10343	0.000459751	0.000867811	0.0103634	-0.451381	1.1403	1.03104	0.324553	-0.353927	0.267628	0.238352	-0.310093	-0.228575	-0.0312752
NM_054012	445	ASS1	argininosuccinate synthase 1	P00966	Up in PMA	1.10336	3.05204e-23	2.76829e-22	3.22497	3.38321	4.40844	4.32302	4.45334	3.52005	3.61682	3.79982	3.25924	3.25626	2.90405
NM_013430	2678	GGT1	gamma-glutamyltransferase 1	A0A140VJJ9	Up in PMA	1.10335	3.65014e-26	3.9067e-25	4.37097	4.50129	5.28457	5.53399	5.74959	5.29436	5.30448	5.36826	4.59419	4.73521	4.69004
NM_001032365	2678	GGT1	gamma-glutamyltransferase 1	A0A140VJJ9	Up in PMA	1.10294	4.29992e-26	4.58141e-25	4.36829	4.50372	5.28457	5.53399	5.74861	5.29571	5.30448	5.36826	4.59419	4.73959	4.69004
NM_031209	81890	QTRT1	queuine tRNA-ribosyltransferase catalytic subunit 1	Q71RF8	Up in PMA	1.10276	4.61066e-13	2.14727e-12	2.2202	2.20551	2.9598	3.36532	3.51983	3.37435	3.42197	3.36947	2.47293	2.42931	2.55969
NM_001001794	414918	DENND6B	DENN domain containing 6B	Q8NEG7	Up in PMA	1.10233	0.00186625	0.0032203	-0.295165	-0.696202	0.506781	-0.384785	0.876694	0.333417	0.460513	0.0679521	-0.43866	0.0783895	0.2354
NM_000050	445	ASS1	argininosuccinate synthase 1	P00966	Up in PMA	1.10212	3.08706e-23	2.79767e-22	3.22497	3.38846	4.40844	4.32914	4.45334	3.52005	3.61682	3.79982	3.25924	3.25626	2.90405
NM_020524	57326	PBXIP1	PBX homeobox interacting protein 1	Q96AQ6	Up in PMA	1.10177	4.22261e-15	2.28963e-14	2.60457	2.40524	3.37946	3.66564	3.7328	3.05536	3.21013	3.22825	2.48184	2.7314	2.83543
NM_014876	9929	JOSD1	Josephin domain containing 1	A0A024R1P5	Up in PMA	1.10132	2.15278e-71	9.7924e-70	5.4591	5.40971	6.61551	6.50046	6.48074	5.4382	5.57978	5.40154	5.43536	5.45001	5.44609
NM_001032364	2678	GGT1	gamma-glutamyltransferase 1	A0A140VJJ9	Up in PMA	1.10112	3.39278e-26	3.63491e-25	4.37632	4.50613	5.29307	5.53399	5.75057	5.29975	5.2966	5.37285	4.60034	4.75913	4.69835
NM_001178088	8871	SYNJ2	synaptojanin 2	O15056	Up in PMA	1.10053	4.82711e-114	5.32432e-112	5.74316	5.77508	6.83287	6.89466	6.85599	5.7891	5.76706	5.77373	6.01249	6.07446	6.0508
NM_203444	23457	ABCB9	ATP binding cassette subfamily B member 9	Q9NP78	Up in PMA	1.10042	8.51435e-06	1.98048e-05	0.307878	0.248454	1.10982	1.35306	1.47767	0.914161	1.26858	0.877138	0.766043	0.132657	0.608732
NM_003898	8871	SYNJ2	synaptojanin 2	O15056	Up in PMA	1.10036	5.43186e-114	5.96049e-112	5.74316	5.77508	6.83287	6.89466	6.85553	5.7891	5.76706	5.77258	6.01249	6.07446	6.0508
NM_000361	7056	THBD	thrombomodulin	P07204	Up in PMA	1.10033	3.91457e-19	2.80867e-18	2.75182	2.61691	3.72943	3.8977	3.73676	2.60221	2.63174	2.98654	2.86895	2.93599	2.74212
NM_004468	2275	FHL3	four and a half LIM domains 3	Q13643	Up in PMA	1.10032	5.33711e-10	1.88931e-09	1.11142	0.962674	2.04953	2.20123	2.11026	1.69761	1.36818	1.46291	1.07944	1.41939	1.21389
NM_001947	1849	DUSP7	dual specificity phosphatase 7	Q16829	Up in PMA	1.10016	5.99718e-21	4.86539e-20	2.67574	2.47602	3.79316	3.6164	3.5827	2.83541	2.82818	2.78123	2.64934	2.54388	2.7739
NM_001079882	25865	PRKD2	protein kinase D2	Q9BZL6	Up in PMA	1.10001	2.82717e-25	2.87004e-24	3.18283	3.47986	4.32134	4.45213	4.51681	3.9382	4.10591	3.97079	3.3593	3.55342	3.48037
NM_001134655	7760	ZNF213	zinc finger protein 213	A0A0S2Z4L6	Up in PMA	1.1	6.53522e-07	1.71142e-06	0.797165	1.17205	1.93249	1.8386	2.29324	1.89576	1.78344	2.2412	1.41326	1.6601	1.87212
NM_015208	23253	ANKRD12	ankyrin repeat domain 12	Q6UB98	Up in PMA	1.09998	2.21946e-61	8.33295e-60	4.37097	4.40353	5.4982	5.48819	5.46969	4.07656	3.96983	4.13806	4.53978	4.47922	4.41569
NM_004220	7760	ZNF213	zinc finger protein 213	A0A0S2Z4L6	Up in PMA	1.09968	7.38829e-07	1.92417e-06	0.797165	1.17205	1.93249	1.8386	2.29324	1.89576	1.78344	2.2412	1.39451	1.6601	1.87212
NM_005682	9289	ADGRG1	adhesion G protein-coupled receptor G1	A0A0S2Z517	Up in PMA	1.0996	3.16955e-49	8.70624e-48	5.45025	5.34366	6.43442	6.4338	6.60114	5.91564	5.96994	6.08896	5.4029	5.61397	5.48341
NM_001145770	9289	ADGRG1	adhesion G protein-coupled receptor G1	A0A0S2Z517	Up in PMA	1.0996	3.18877e-49	8.7365e-48	5.45025	5.34366	6.43442	6.4338	6.60114	5.91564	5.96994	6.08896	5.4029	5.61397	5.48341
NM_001083625	23253	ANKRD12	ankyrin repeat domain 12	Q6UB98	Up in PMA	1.09929	2.86181e-61	1.07258e-59	4.37097	4.40353	5.4982	5.48545	5.46969	4.07656	3.96983	4.13806	4.53978	4.47922	4.41569
NM_020533	57192	MCOLN1	mucolipin 1	Q9GZU1	Up in PMA	1.09912	4.04268e-12	1.7492e-11	1.16188	1.35485	2.25847	2.3771	2.37671	2.06995	2.13409	2.00971	1.80266	1.73218	1.54382
NM_021241	58525	WIZ	widely interspaced zinc finger motifs	O95785	Up in PMA	1.09908	2.68878e-18	1.82989e-17	2.57694	2.45615	3.50188	3.53393	3.7328	3.27383	3.3927	3.49248	2.89586	2.80008	3.06683
NR_001434	3136	HLA-H	major histocompatibility complex, class I, H (pseudogene)	NA	Up in PMA	1.09895	5.3919e-06	1.27607e-05	0.21536	0.201489	1.31078	1.20102	1.23086	0.914161	0.267628	0.911142	0.11326	0.0783895	0.2354
NM_201525	9289	ADGRG1	adhesion G protein-coupled receptor G1	A0A0S2Z517	Up in PMA	1.09881	1.55906e-49	4.3328e-48	5.44261	5.33959	6.42903	6.4281	6.59244	5.91036	5.96498	6.07684	5.38521	5.6056	5.47699
NM_001145773	9289	ADGRG1	adhesion G protein-coupled receptor G1	A0A0S2Z517	Up in PMA	1.09881	1.86452e-49	5.15481e-48	5.44261	5.33959	6.42903	6.4281	6.59244	5.91036	5.96498	6.07778	5.38521	5.6056	5.47699
[truncated: 793 more rows]

## Sheet: AJH836 vs Vehicle
Refseq	Entrez	Symbol	Name	Uniprot	Modulation	logFC	PValue	FDR	Veh_1	Veh_2	PMA_100nM_4	PMA_100nM_5	PMA_100nM_6	AJH1512_1uM_14	AJH1512_1uM_15	AJH1512_1uM_16	AJH836_1uM_10	AJH836_1uM_11	AJH836_1uM_12
NM_013409	10468	FST	follistatin	P19883	Up in AJH836	1.99711	0.00116996	0.0153884	-2.06921	-2.63842	2.80669	2.53385	2.45561	-2.11128	-1.73812	-1.20108	-0.655933	-1.03142	-0.911777
NM_006350	10468	FST	follistatin	P19883	Up in AJH836	1.9971	0.00117177	0.0153884	-2.06921	-2.63842	2.85343	2.57567	2.50282	-2.11128	-1.54452	-1.20108	-0.655933	-1.03142	-0.911777
NM_001173476	10290	SPEG	SPEG complex locus	Q15772	Up in AJH836	1.95571	1.51237e-05	0.00056483	-1.66575	-1.8638	-0.129771	0.352684	0.23792	-0.105648	-0.734286	0.238352	-0.136466	-0.711596	0.352274
NM_001005752	2707	GJB3	gap junction protein beta 3	O75712	Up in AJH836	1.79323	8.07449e-05	0.00212735	-2.06921	-1.51107	0.59745	1.08995	0.445467	-1.1461	-1.54452	-0.936329	-0.082943	-0.228575	-0.664588
NM_024009	2707	GJB3	gap junction protein beta 3	O75712	Up in AJH836	1.79319	8.14309e-05	0.00214277	-2.06921	-1.51107	0.640733	1.08995	0.406278	-1.03334	-1.37385	-0.936329	-0.082943	-0.228575	-0.664588
NM_033503	90427	BMF	Bcl2 modifying factor	Q96LC9	Up in AJH836	1.76015	0.000321745	0.0059715	-1.35081	-3.02851	2.74852	2.76834	2.91247	-1.54944	-0.957317	-0.612687	-0.736293	-0.0978538	-1.05331
NM_001003940	90427	BMF	Bcl2 modifying factor	Q96LC9	Up in AJH836	1.76014	0.00032334	0.00599587	-1.35081	-3.02851	2.74852	2.76834	2.90546	-1.71355	-0.957317	-0.612687	-0.736293	-0.0978538	-1.05331
NM_001003942	90427	BMF	Bcl2 modifying factor	Q96LC9	Up in AJH836	1.76013	0.000323806	0.00599929	-1.35081	-3.02851	2.73859	2.76834	2.89841	-1.71355	-0.957317	-0.612687	-0.736293	-0.0978538	-1.05331
NM_001003943	90427	BMF	Bcl2 modifying factor	Q96LC9	Up in AJH836	1.69357	0.000612367	0.00978683	-1.35081	-3.02851	2.69819	2.75019	2.86989	-1.71355	-0.957317	-0.612687	-0.736293	-0.228575	-1.05331
NR_036213	100422894	MIR4260	microRNA 4260	NA	Up in AJH836	1.67739	0.000270369	0.00523238	-1.21585	-2.33168	2.44095	1.76819	2.66932	-0.831236	-0.453502	-0.431309	-0.310093	-0.298663	-0.18571
NM_001015053	10014	HDAC5	histone deacetylase 5	Q9UQL6	Up in AJH836	1.65758	2.82782e-16	5.47261e-13	0.828737	1.07116	4.11429	4.25385	4.43884	1.83764	1.69029	2.45222	2.58466	2.51353	2.61922
NM_005474	10014	HDAC5	histone deacetylase 5	Q9UQL6	Up in AJH836	1.65758	2.81959e-16	5.47261e-13	0.828737	1.07116	4.11429	4.25385	4.43884	1.83764	1.69029	2.45222	2.58466	2.51353	2.61922
NM_001135750	389362	PSMG4	proteasome assembly chaperone 4	Q5JS54	Up in AJH836	1.65114	0.000174739	0.00378418	-1.35081	-2.07886	-0.129771	-0.384785	0.324553	0.246744	-0.0165806	0.484058	-0.249866	-0.619013	-0.0312752
NM_002457	4583	MUC2	mucin 2, oligomeric mucus/gel-forming	NA	Up in AJH836	1.57489	0.000540121	0.00893403	-2.63131	-1.22787	1.07868	1.20102	1.43935	-0.496176	-0.841496	-0.348511	-0.579814	-0.449965	-0.358681
NM_005876	10290	SPEG	SPEG complex locus	Q15772	Up in AJH836	1.53122	4.3824e-05	0.00129753	-0.873405	-1.8638	0.251528	0.533345	0.557027	0.766215	0.589939	0.438151	-0.249866	0.235427	0.173208
NM_001164586	91156	IGFN1	immunoglobulin-like and fibronectin type III domain containing 1	Q86VF2	Up in AJH836	1.51351	1.25107e-05	0.000490476	-1.35081	-0.788002	2.04953	1.69418	1.91467	-0.224453	-0.541162	0.238352	0.0184913	0.284191	0.654975
NM_207330	152519	NIPAL1	NIPA like domain containing 1	Q6NVV3	Up in AJH836	1.43263	1.802e-05	0.000657993	-0.775211	-0.788002	0.981018	0.905466	1.43935	-0.654001	-1.37385	-0.270208	0.644373	0.377037	0.511549
NM_177963	91683	SYT12	synaptotagmin 12	B0AZL9	Up in AJH836	1.34943	5.19409e-06	0.000234262	0.0644072	-0.178633	1.57901	1.35306	1.18528	0.702511	0.267628	1.4398	1.19229	1.20819	1.27439
NM_001177880	91683	SYT12	synaptotagmin 12	B0AZL9	Up in AJH836	1.31861	7.60367e-06	0.000323734	0.0644072	-0.117805	1.57901	1.35306	1.18528	0.702511	0.267628	1.4398	1.19229	1.20819	1.27439
NR_027064	257000	TINCR	tissue differentiation-inducing non-protein coding RNA	NA	Up in AJH836	1.31395	0.000444351	0.00762236	-0.873405	-1.36253	-0.0588058	0.253095	-0.233014	-0.739898	-0.370865	-0.820192	0.326071	-0.372331	0.108215
NM_020904	57664	PLEKHA4	pleckstrin homology domain containing A4	Q9H4M7	Up in AJH836	1.31214	0.000745669	0.0111787	-1.21585	-1.1047	0.410029	1.03104	1.03922	-1.1461	-0.957317	-0.612687	-0.372945	0.331361	-0.0312752
NM_001142270	10170	DHRS9	dehydrogenase/reductase 9	Q9BPW9	Up in AJH836	1.28631	1.4486e-07	1.28846e-05	-0.045784	-0.00334013	3.01018	2.78626	2.68577	0.246744	0.21509	-0.0579674	1.03171	1.1827	1.38827
NM_001142271	10170	DHRS9	dehydrogenase/reductase 9	Q9BPW9	Up in AJH836	1.28124	5.09255e-07	3.51981e-05	-0.045784	-0.0594375	3.01018	2.80396	2.63583	0.246744	0.160566	-0.0579674	1.03171	1.10339	1.36063
NM_199204	10170	DHRS9	dehydrogenase/reductase 9	Q9BPW9	Up in AJH836	1.27317	1.62388e-07	1.41098e-05	-0.045784	0.0506573	3.01018	2.80396	2.69393	0.415177	0.21509	-0.0579674	1.10273	1.13031	1.41539
NM_002944	6098	ROS1	ROS proto-oncogene 1, receptor tyrosine kinase	P08922	Up in AJH836	1.26834	0.000248618	0.00494172	-0.364881	-0.451381	1.01431	0.253095	0.757186	-0.572931	-0.0165806	-0.0579674	1.27661	0.235427	0.511549
NM_005771	10170	DHRS9	dehydrogenase/reductase 9	Q9BPW9	Up in AJH836	1.25601	3.03054e-07	2.34597e-05	0.0103634	-0.00334013	3.01841	2.78626	2.66932	0.246744	0.21509	-0.0579674	1.05577	1.15674	1.38827
NM_001161354	57664	PLEKHA4	pleckstrin homology domain containing A4	Q9H4M7	Up in AJH836	1.24968	0.0017205	0.0204386	-1.21585	-1.1047	0.410029	1.03104	1.01337	-1.1461	-0.957317	-0.612687	-0.579814	0.331361	-0.0312752
NM_001956	1907	EDN2	endothelin 2	P20800	Up in AJH836	1.22798	3.79259e-09	6.21051e-07	2.79242	2.87063	1.10982	1.03104	1.56922	3.33287	3.12726	4.03002	3.91422	4.19672	4.02914
NM_018973	54344	DPM3	dolichyl-phosphate mannosyltransferase subunit 3	A0A140VJI4	Up in AJH836	1.21417	0.00227121	0.0250386	-1.21585	-0.696202	1.01431	0.838327	1.35953	0.797043	0.670192	1.57322	-0.0313345	-0.161734	0.608732
NM_003586	8448	DOC2A	double C2 domain alpha	Q14183	Up in AJH836	1.21032	0.000123372	0.00291493	-0.438137	-0.178633	0.640733	1.03104	1.25312	1.02248	0.818432	1.46291	0.440154	1.1827	0.785422
NM_001024858	6710	SPTB	spectrin beta, erythrocytic	P11277	Up in AJH836	1.18983	1.53946e-12	8.62421e-10	1.25777	0.962674	3.203	3.21463	3.17397	1.66456	1.50577	1.61508	2.0503	2.48252	2.2935
[truncated: 18 more rows]

## Sheet: AJH1512 vs Vehicle
Refseq	Entrez	Symbol	Name	Uniprot	Modulation	logFC	PValue	FDR	Veh_1	Veh_2	PMA_100nM_4	PMA_100nM_5	PMA_100nM_6	AJH1512_1uM_14	AJH1512_1uM_15	AJH1512_1uM_16	AJH836_1uM_10	AJH836_1uM_11	AJH836_1uM_12
[truncated: 764 more rows]
