# Supplementary material for: Differential Regulation of Gene Expression in Lung Cancer Cells by Diacyglycerol-Lactones and a Phorbol Ester Via Selective Activation of Protein Kinase C Isozymes
Source: Sci Rep. 2019 Apr 15;9:6041. doi: 10.1038/s41598-019-42581-4 (PMC6465381; doi:10.1038/s41598-019-42581-4)
Supplement: Supplementary file 3 — Supplemental Table 2 [file 41598_2019_42581_MOESM3_ESM.xlsx]

## Sheet: TCGA_LUAD_filtered3
Gene Name	Modulation	FoldChange	Normal (Mean)	Tumor (Mean)	P-value	FDR
CST1	PMA up-regulated & Up-modulated in tumors	610.803	-8.25125	0.92552	0	0
C11orf86	PMA up-regulated & Up-modulated in tumors	375.163	-7.61897	0.8546	0	0
FAM83A	PMA up-regulated & Up-modulated in tumors	78.6682	-5.5926	0.627307	0	0
GAL	PMA up-regulated & Up-modulated in tumors	50.246	-5.01106	0.562077	2.0608e-12	4.94468e-12
KRT83	PMA up-regulated & Up-modulated in tumors	38.4442	-4.66377	0.523122	3.33067e-15	9.52465e-15
CA9	PMA up-regulated & Up-modulated in tumors	31.728	-4.4147	0.495185	0	0
SYT12	PMA up-regulated & Up-modulated in tumors	28.6528	-4.28246	0.480351	0	0
TFF1	PMA up-regulated & Up-modulated in tumors	28.5739	-4.27888	0.47995	2.09762e-10	4.52098e-10
PTPRH	PMA up-regulated & Up-modulated in tumors	24.5185	-4.08032	0.457679	0	0
UCN2	PMA up-regulated & Up-modulated in tumors	24.4911	-4.07886	0.457515	1.15583e-11	2.65462e-11
MMP1	PMA up-regulated & Up-modulated in tumors	23.6708	-4.10463	0.460405	0	0
PITX1	PMA up-regulated & Up-modulated in tumors	22.6695	-3.97861	0.446269	0	0
MYEOV	PMA up-regulated & Up-modulated in tumors	20.6481	-3.85746	0.432681	0	0
B3GNT3	PMA up-regulated & Up-modulated in tumors	18.7569	-3.73284	0.418703	0	0
LHX1	PMA up-regulated & Up-modulated in tumors	18.2606	-3.69806	0.414801	0	0
STRA6	PMA up-regulated & Up-modulated in tumors	17.869	-3.66994	0.411647	0	0
EEF1A2	PMA up-regulated & Up-modulated in tumors	16.631	-3.5768	0.4012	0	0
B4GALNT4	PMA up-regulated & Up-modulated in tumors	14.9821	-3.44137	0.386009	0	0
HMGA2	PMA up-regulated & Up-modulated in tumors	12.9481	-3.25208	0.364777	1.00808e-13	2.60098e-13
PRSS3	PMA up-regulated & Up-modulated in tumors	11.2265	-3.06702	0.344019	1.36089e-10	2.96889e-10
SALL4	PMA up-regulated & Up-modulated in tumors	10.2351	-2.94709	0.330567	0	0
XDH	PMA up-regulated & Up-modulated in tumors	9.36516	-2.83185	0.317641	0	0
RGS17	PMA up-regulated & Up-modulated in tumors	9.07301	-2.79075	0.313031	0	0
RAB3B	PMA up-regulated & Up-modulated in tumors	8.41472	-2.69304	0.302071	4.44089e-16	1.34143e-15
COL17A1	PMA up-regulated & Up-modulated in tumors	7.55748	-2.55366	0.286437	0	0
PRKCG	PMA up-regulated & Up-modulated in tumors	7.47343	-2.53916	0.28481	1.17383e-07	2.17e-07
PLEKHN1	PMA up-regulated & Up-modulated in tumors	7.41618	-2.52918	0.283691	0	0
NGEF	PMA up-regulated & Up-modulated in tumors	7.30332	-2.50929	0.281461	0	0
FERMT1	PMA up-regulated & Up-modulated in tumors	7.24995	-2.49977	0.280392	0	0
KCNN4	PMA up-regulated & Up-modulated in tumors	6.78795	-2.41436	0.270812	0	0
MMP10	PMA up-regulated & Up-modulated in tumors	6.71353	-2.40005	0.269207	2.74666e-09	5.57644e-09
MUC2	PMA up-regulated & Up-modulated in tumors	6.64024	-2.38582	0.267612	1.10495e-07	2.05186e-07
MIR4260	PMA up-regulated & Up-modulated in tumors	6.60422	-2.37877	0.26682	0.000706224	0.00100532
MUC5B	PMA up-regulated & Up-modulated in tumors	6.60049	-2.37804	0.266738	5.08458e-10	1.06869e-09
NXPH4	PMA up-regulated & Up-modulated in tumors	6.58789	-2.37556	0.26646	0	0
EFNA3	PMA up-regulated & Up-modulated in tumors	6.55526	-2.36912	0.265737	0	0
IL11	PMA up-regulated & Up-modulated in tumors	6.51586	-2.36129	0.26486	5.65548e-13	1.40082e-12
STX1A	PMA up-regulated & Up-modulated in tumors	6.29635	-2.31683	0.259873	0	0
SPAG4	PMA up-regulated & Up-modulated in tumors	6.25432	-2.30815	0.258899	0	0
CYP27C1	PMA up-regulated & Up-modulated in tumors	6.19621	-2.29605	0.257541	2.5091e-14	6.75528e-14
COL22A1	PMA up-regulated & Up-modulated in tumors	6.05052	-2.26518	0.254079	0	0
C15orf48	PMA up-regulated & Up-modulated in tumors	5.45495	-2.13077	0.239003	0	0
ALOXE3	PMA up-regulated & Up-modulated in tumors	5.37752	-2.11222	0.236922	5.01212e-10	1.05484e-09
MYH16	PMA up-regulated & Up-modulated in tumors	5.21852	-2.07328	0.232554	7.61634e-10	1.59251e-09
RHBDL2	PMA up-regulated & Up-modulated in tumors	5.17756	-2.06306	0.231408	0	0
PLEK2	PMA up-regulated & Up-modulated in tumors	5.12383	-2.04953	0.22989	0	0
PTGES	PMA up-regulated & Up-modulated in tumors	5.05208	-2.03124	0.227839	0	0
PHLDA2	PMA up-regulated & Up-modulated in tumors	4.8922	-1.98953	0.22316	0	0
BEAN1	PMA up-regulated & Up-modulated in tumors	4.79075	-1.96233	0.22011	0	0
COL7A1	PMA up-regulated & Up-modulated in tumors	4.78653	-1.96119	0.219981	0	0
AMIGO3	PMA up-regulated & Up-modulated in tumors	4.39358	-1.85007	0.207518	6.32865e-05	9.70393e-05
MMP9	PMA up-regulated & Up-modulated in tumors	4.36084	-1.84038	0.20643	1.89626e-13	4.82303e-13
HNF1A	PMA up-regulated & Up-modulated in tumors	4.21579	-1.79649	0.201508	3.89344e-06	6.52283e-06
RTN4RL2	PMA up-regulated & Up-modulated in tumors	4.16317	-1.7802	0.199681	0	0
GOLGA7B	PMA up-regulated & Up-modulated in tumors	4.14022	-1.77303	0.198876	0	0
RHCG	PMA up-regulated & Up-modulated in tumors	4.09504	-1.7588	0.19728	0.000334219	0.000487403
CYP27B1	PMA up-regulated & Up-modulated in tumors	4.08786	-1.75652	0.197024	0	0
NAT8L	PMA up-regulated & Up-modulated in tumors	4.06523	-1.74931	0.196216	1.31006e-14	3.61784e-14
MMP17	PMA up-regulated & Up-modulated in tumors	4.06482	-1.74919	0.196202	0	0
PABPC1L	PMA up-regulated & Up-modulated in tumors	4.0381	-1.74062	0.19524	0	0
TMEM156	PMA up-regulated & Up-modulated in tumors	4.01137	-1.73202	0.194276	0	0
MROH6	PMA up-regulated & Up-modulated in tumors	3.98442	-1.72326	0.193294	0	0
PPP1R14B	PMA up-regulated & Up-modulated in tumors	3.97746	-1.721	0.19304	0	0
ASPHD1	PMA up-regulated & Up-modulated in tumors	3.95375	-1.71324	0.19217	0	0
HMGA1	PMA up-regulated & Up-modulated in tumors	3.85193	-1.67939	0.188373	0	0
TRPA1	PMA up-regulated & Up-modulated in tumors	3.83159	-1.67253	0.187603	2.6005e-06	4.41181e-06
CBX2	PMA up-regulated & Up-modulated in tumors	3.81522	-1.66698	0.186981	0	0
ECE2	PMA up-regulated & Up-modulated in tumors	3.80245	-1.66264	0.186494	0	0
C1orf106	PMA up-regulated & Up-modulated in tumors	3.79784	-1.66105	0.186315	0	0
TOX3	PMA up-regulated & Up-modulated in tumors	3.7011	-1.62759	0.182562	0	0
DIRAS1	PMA up-regulated & Up-modulated in tumors	3.6382	-1.60536	0.180069	0	0
PPFIA4	PMA up-regulated & Up-modulated in tumors	3.63307	-1.60352	0.179863	0	0
PLAU	PMA up-regulated & Up-modulated in tumors	3.54427	-1.57142	0.176262	0	0
SERINC2	PMA up-regulated & Up-modulated in tumors	3.53722	-1.56884	0.175972	0	0
TNFRSF25	PMA up-regulated & Up-modulated in tumors	3.48778	-1.55057	0.173924	0	0
PANX2	PMA up-regulated & Up-modulated in tumors	3.48469	-1.54943	0.173795	0	0
KRT15	PMA up-regulated & Up-modulated in tumors	3.46102	-1.5406	0.172805	4.44089e-16	1.34143e-15
ADAM8	PMA up-regulated & Up-modulated in tumors	3.45686	-1.53903	0.172628	0	0
WNT3	PMA up-regulated & Up-modulated in tumors	3.44968	-1.53633	0.172326	0	0
ARNTL2	PMA up-regulated & Up-modulated in tumors	3.42851	-1.52835	0.171431	0	0
FA2H	PMA up-regulated & Up-modulated in tumors	3.38723	-1.51263	0.169668	0	0
GCKR	PMA up-regulated & Up-modulated in tumors	3.38281	-1.51094	0.169478	3.34554e-09	6.75825e-09
TMEM132A	PMA up-regulated & Up-modulated in tumors	3.34563	-1.4966	0.16787	0	0
CENPM	PMA up-regulated & Up-modulated in tumors	3.31879	-1.48616	0.166699	0	0
CEACAM1	PMA up-regulated & Up-modulated in tumors	3.26757	-1.46599	0.164436	0	0
CAPN12	PMA up-regulated & Up-modulated in tumors	3.26614	-1.46541	0.164371	2.22045e-16	6.78353e-16
FBXO32	PMA up-regulated & Up-modulated in tumors	3.26217	-1.46383	0.164194	0	0
SPTB	PMA up-regulated & Up-modulated in tumors	3.24739	-1.45795	0.163534	0	0
ARL14	PMA up-regulated & Up-modulated in tumors	3.24298	-1.45618	0.163336	0.000433545	0.000627705
RHPN1	PMA up-regulated & Up-modulated in tumors	3.17958	-1.43056	0.160462	0	0
BIK	PMA up-regulated & Up-modulated in tumors	3.06767	-1.38409	0.155249	0	0
SOX4	PMA up-regulated & Up-modulated in tumors	3.06014	-1.3809	0.154892	0	0
CHTF18	PMA up-regulated & Up-modulated in tumors	3.03452	-1.37	0.153669	0	0
ARHGEF16	PMA up-regulated & Up-modulated in tumors	3.03356	-1.36957	0.153621	0	0
PTHLH	PMA up-regulated & Up-modulated in tumors	2.9991	-1.35477	0.151961	2.22045e-15	6.40666e-15
GJB3	PMA up-regulated & Up-modulated in tumors	2.98795	-1.34994	0.151419	4.996e-14	1.32295e-13
SLC6A17	PMA up-regulated & Up-modulated in tumors	2.98122	-1.34701	0.151091	8.44502e-08	1.57549e-07
CFB	PMA up-regulated & Up-modulated in tumors	2.98053	-1.3467	0.151056	0	0
TPBG	PMA up-regulated & Up-modulated in tumors	2.96526	-1.34003	0.150308	0	0
REEP6	PMA up-regulated & Up-modulated in tumors	2.94948	-1.33313	0.149534	0	0
FBXO41	PMA up-regulated & Up-modulated in tumors	2.93196	-1.3254	0.148666	0	0
GPR35	PMA up-regulated & Up-modulated in tumors	2.9031	-1.31256	0.147226	0	0
AHNAK2	PMA up-regulated & Up-modulated in tumors	2.88951	-1.30648	0.146544	0	0
PDK1	PMA up-regulated & Up-modulated in tumors	2.87338	-1.29921	0.145729	0	0
HSF4	PMA up-regulated & Up-modulated in tumors	2.85751	-1.29204	0.144924	0	0
GRIN2D	PMA up-regulated & Up-modulated in tumors	2.85737	-1.29197	0.144917	0	0
TIMP1	PMA up-regulated & Up-modulated in tumors	2.80726	-1.26901	0.142342	0	0
SYNJ2	PMA up-regulated & Up-modulated in tumors	2.80278	-1.26694	0.14211	0	0
PRSS53	PMA up-regulated & Up-modulated in tumors	2.7799	-1.25632	0.140918	6.17284e-14	1.6239e-13
KIFC2	PMA up-regulated & Up-modulated in tumors	2.73614	-1.23573	0.138609	0	0
SEMA4B	PMA up-regulated & Up-modulated in tumors	2.72449	-1.2302	0.137988	0	0
CACNG7	PMA up-regulated & Up-modulated in tumors	2.72235	-1.22917	0.137873	0.00044992	0.000650243
RASGEF1A	PMA up-regulated & Up-modulated in tumors	2.67001	-1.20399	0.135048	0	0
CERS1	PMA up-regulated & Up-modulated in tumors	2.6155	-1.17723	0.132047	0.000785253	0.00111095
DUSP4	PMA up-regulated & Up-modulated in tumors	2.61315	-1.17606	0.131916	0	0
MICALL2	PMA up-regulated & Up-modulated in tumors	2.58731	-1.16318	0.130471	0	0
CEMIP	PMA up-regulated & Up-modulated in tumors	2.5734	-1.15619	0.129687	7.32747e-15	2.04458e-14
FNDC4	PMA up-regulated & Up-modulated in tumors	2.56955	-1.15424	0.129468	0	0
TTYH3	PMA up-regulated & Up-modulated in tumors	2.5115	-1.12459	0.126143	0	0
KLHL17	PMA up-regulated & Up-modulated in tumors	2.4962	-1.11667	0.125253	0	0
SLC4A3	PMA up-regulated & Up-modulated in tumors	2.45474	-1.09495	0.122818	0	0
SLC52A2	PMA up-regulated & Up-modulated in tumors	2.45132	-1.09315	0.122615	0	0
SGPP2	PMA up-regulated & Up-modulated in tumors	2.42504	-1.07916	0.121046	4.44089e-16	1.34143e-15
C6orf141	PMA up-regulated & Up-modulated in tumors	2.4074	-1.06968	0.119983	2.87548e-13	7.23362e-13
ANGPTL4	PMA up-regulated & Up-modulated in tumors	2.36858	-1.0486	0.117619	2.72201e-08	5.18631e-08
SEZ6L2	PMA up-regulated & Up-modulated in tumors	2.35088	-1.03887	0.116527	0	0
SMOC1	PMA up-regulated & Up-modulated in tumors	2.31077	-1.01655	0.114024	3.86358e-14	1.03328e-13
MAMDC4	PMA up-regulated & Up-modulated in tumors	2.30279	-1.01206	0.11352	3.10862e-15	8.90549e-15
MEF2B	PMA up-regulated & Up-modulated in tumors	2.29824	-1.00949	0.113232	1.37875e-06	2.3843e-06
TNFRSF9	PMA up-regulated & Up-modulated in tumors	2.29662	-1.00858	0.11313	1.17786e-10	2.58359e-10
SLC22A18	PMA up-regulated & Up-modulated in tumors	2.29385	-1.00701	0.112954	0	0
NARF	PMA up-regulated & Up-modulated in tumors	2.27369	-0.995562	0.11167	0	0
VPS37D	PMA up-regulated & Up-modulated in tumors	2.25067	-0.982351	0.110188	0	0
SMOX	PMA up-regulated & Up-modulated in tumors	2.24945	-0.981656	0.11011	0	0
HAGHL	PMA up-regulated & Up-modulated in tumors	2.23928	-0.975778	0.10945	7.17648e-13	1.76939e-12
LIME1	PMA up-regulated & Up-modulated in tumors	2.23366	-0.972522	0.109085	1.90958e-14	5.18454e-14
PTK6	PMA up-regulated & Up-modulated in tumors	2.23327	-0.972302	0.10906	0	0
LSR	PMA up-regulated & Up-modulated in tumors	2.22947	-0.970085	0.108812	0	0
DNASE1	PMA up-regulated & Up-modulated in tumors	2.21168	-0.959697	0.107647	2.22045e-16	6.78353e-16
CCL20	PMA up-regulated & Up-modulated in tumors	2.20999	-0.95869	0.107534	6.30162e-05	9.67169e-05
NT5E	PMA up-regulated & Up-modulated in tumors	2.2064	-0.956594	0.107299	0	0
MC1R	PMA up-regulated & Up-modulated in tumors	2.19352	-0.948999	0.106447	1.68754e-14	4.62851e-14
TRPM2	PMA up-regulated & Up-modulated in tumors	2.192	-0.948101	0.106346	1.4877e-14	4.08736e-14
NRIP3	PMA up-regulated & Up-modulated in tumors	2.19043	-0.947182	0.106243	3.2212e-12	7.62667e-12
SNORD104	PMA up-regulated & Up-modulated in tumors	2.18097	-0.941551	0.105611	9.12603e-13	2.23636e-12
IKBKE	PMA up-regulated & Up-modulated in tumors	2.17903	-0.940391	0.105481	0	0
FBXL19	PMA up-regulated & Up-modulated in tumors	2.17873	-0.940218	0.105462	0	0
SFN	PMA up-regulated & Up-modulated in tumors	2.1781	-0.939844	0.10542	9.1185e-09	1.79034e-08
ITGB4	PMA up-regulated & Up-modulated in tumors	2.17332	-0.936991	0.1051	0	0
PPP1R35	PMA up-regulated & Up-modulated in tumors	2.16646	-0.932898	0.104641	0	0
ABCB9	PMA up-regulated & Up-modulated in tumors	2.166	-0.932623	0.10461	0	0
SLC39A4	PMA up-regulated & Up-modulated in tumors	2.14487	-0.91991	0.103184	0	0
SCNN1D	PMA up-regulated & Up-modulated in tumors	2.13581	-0.914415	0.102567	1.79856e-14	4.89963e-14
SLC16A3	PMA up-regulated & Up-modulated in tumors	2.12744	-0.909324	0.101996	0	0
ATAD3A	PMA up-regulated & Up-modulated in tumors	2.11578	-0.902189	0.101196	0	0
ACOT11	PMA up-regulated & Up-modulated in tumors	2.11356	-0.900828	0.101043	0	0
EXOSC5	PMA up-regulated & Up-modulated in tumors	2.10542	-0.895824	0.100482	0	0
CHPF	PMA up-regulated & Up-modulated in tumors	2.09996	-0.892452	0.100104	0	0
MZT2A	PMA up-regulated & Up-modulated in tumors	2.08272	-0.88176	0.0989047	0	0
HAPLN3	PMA up-regulated & Up-modulated in tumors	2.06958	-0.873543	0.0979829	6.75016e-14	1.77288e-13
OPLAH	PMA up-regulated & Up-modulated in tumors	2.05542	-0.864647	0.0969851	0	0
LIMK1	PMA up-regulated & Up-modulated in tumors	2.04011	-0.85494	0.0958963	0	0
FBXL6	PMA up-regulated & Up-modulated in tumors	2.03059	-0.84888	0.0952166	0	0
TMEM158	PMA up-regulated & Up-modulated in tumors	2.02655	-0.846297	0.0949268	2.44327e-10	5.22399e-10
ITGA2	PMA up-regulated & Up-modulated in tumors	2.02363	-0.844424	0.0947168	4.92939e-14	1.30747e-13
CLDN4	PMA up-regulated & Up-modulated in tumors	2.01054	-0.836021	0.0937742	0	0
EVA1A	PMA down-regulated & Down-modulated in tumors	-2.0175	0.980405	-0.109969	0	0
MB21D2	PMA down-regulated & Down-modulated in tumors	-2.02363	0.984339	-0.110411	0	0
CDKL2	PMA down-regulated & Down-modulated in tumors	-2.06589	1.01115	-0.113417	0	0
HMGCS1	PMA down-regulated & Down-modulated in tumors	-2.10469	1.03528	-0.116125	0	0
NAP1L5	PMA down-regulated & Down-modulated in tumors	-2.10934	1.03814	-0.116446	0	0
CCDC146	PMA down-regulated & Down-modulated in tumors	-2.12531	1.04793	-0.117543	4.18694e-08	7.91194e-08
STARD4	PMA down-regulated & Down-modulated in tumors	-2.14369	1.0591	-0.118797	0	0
TSC22D3	PMA down-regulated & Down-modulated in tumors	-2.15478	1.06579	-0.119547	0	0
ID2	PMA down-regulated & Down-modulated in tumors	-2.15781	1.06761	-0.119751	0	0
INSIG1	PMA down-regulated & Down-modulated in tumors	-2.2058	1.09615	-0.122952	0	0
ZNF704	PMA down-regulated & Down-modulated in tumors	-2.21015	1.0987	-0.123239	0	0
NCALD	PMA down-regulated & Down-modulated in tumors	-2.21226	1.09994	-0.123378	0	0
MSMO1	PMA down-regulated & Down-modulated in tumors	-2.24676	1.12002	-0.125629	0	0
MRAS	PMA down-regulated & Down-modulated in tumors	-2.30569	1.15359	-0.129395	0	0
AXIN2	PMA down-regulated & Down-modulated in tumors	-2.31164	1.15695	-0.129771	0	0
FGFR3	PMA down-regulated & Down-modulated in tumors	-2.31218	1.15725	-0.129806	0	0
ANK3	PMA down-regulated & Down-modulated in tumors	-2.32076	1.16205	-0.130344	0	0
SKIDA1	PMA down-regulated & Down-modulated in tumors	-2.3407	1.17314	-0.131589	1.11022e-15	3.27974e-15
SGCD	PMA down-regulated & Down-modulated in tumors	-2.41008	1.21104	-0.135839	0	0
TEF	PMA down-regulated & Down-modulated in tumors	-2.42436	1.2187	-0.136699	0	0
EPM2A	PMA down-regulated & Down-modulated in tumors	-2.44709	1.23081	-0.138057	0	0
DNAJB4	PMA down-regulated & Down-modulated in tumors	-2.56386	1.29128	-0.144839	0	0
C1orf21	PMA down-regulated & Down-modulated in tumors	-2.65049	1.33439	-0.149675	0	0
TRPM6	PMA down-regulated & Down-modulated in tumors	-2.66698	1.34243	-0.150577	0	0
RERG	PMA down-regulated & Down-modulated in tumors	-2.6859	1.3516	-0.151605	0	0
MYLK	PMA down-regulated & Down-modulated in tumors	-2.75533	1.38471	-0.155319	0	0
PEG10	PMA down-regulated & Down-modulated in tumors	-2.77936	1.39597	-0.156582	0	0
FMN2	PMA down-regulated & Down-modulated in tumors	-2.79236	1.40203	-0.157262	2.49505e-09	5.07202e-09
MGAM	PMA down-regulated & Down-modulated in tumors	-2.80285	1.40689	-0.157807	2.11648e-10	4.55552e-10
PLCE1	PMA down-regulated & Down-modulated in tumors	-2.93666	1.46739	-0.164593	0	0
HOGA1	PMA down-regulated & Down-modulated in tumors	-3.11686	1.54464	-0.173258	0	0
TGFB2	PMA down-regulated & Down-modulated in tumors	-3.14296	1.55545	-0.174471	0	0
KANK2	PMA down-regulated & Down-modulated in tumors	-3.19121	1.57523	-0.176689	0	0
PDE8B	PMA down-regulated & Down-modulated in tumors	-3.2443	1.59662	-0.179089	0	0
SESN1	PMA down-regulated & Down-modulated in tumors	-3.35493	1.64012	-0.183967	0	0
RCAN1	PMA down-regulated & Down-modulated in tumors	-3.39953	1.65725	-0.185889	0	0
PKDCC	PMA down-regulated & Down-modulated in tumors	-3.43504	1.67074	-0.187402	0	0
EFHB	PMA down-regulated & Down-modulated in tumors	-3.52182	1.70309	-0.191031	3.6229e-10	7.68493e-10
NCF2	PMA down-regulated & Down-modulated in tumors	-3.65338	1.75067	-0.196367	0	0
AOX1	PMA down-regulated & Down-modulated in tumors	-3.73301	1.77864	-0.199505	0	0
KLF2	PMA down-regulated & Down-modulated in tumors	-3.92122	1.84246	-0.206663	0	0
EFEMP1	PMA down-regulated & Down-modulated in tumors	-4.03054	1.87811	-0.210663	0	0
NPY1R	PMA down-regulated & Down-modulated in tumors	-4.08276	1.89481	-0.212536	0	0
PALMD	PMA down-regulated & Down-modulated in tumors	-4.80938	2.10728	-0.236368	0	0
DCDC2	PMA down-regulated & Down-modulated in tumors	-5.29415	2.23186	-0.250341	0	0
HLF	PMA down-regulated & Down-modulated in tumors	-5.41025	2.26	-0.253498	0	0
CACNG4	PMA down-regulated & Down-modulated in tumors	-5.47663	2.27582	-0.255273	0	0
NPY4R	PMA down-regulated & Down-modulated in tumors	-5.53222	2.28891	-0.256741	1.73195e-14	4.74224e-14
KCNB1	PMA down-regulated & Down-modulated in tumors	-5.61565	2.30833	-0.25892	0	0
ATOH8	PMA down-regulated & Down-modulated in tumors	-6.01222	2.39686	-0.268849	0	0
TUBA4B	PMA down-regulated & Down-modulated in tumors	-6.6828	2.53402	-0.284235	7.74899e-09	1.52704e-08
KCNJ16	PMA down-regulated & Down-modulated in tumors	-7.06349	2.60589	-0.292295	0	0
ARHGEF26	PMA down-regulated & Down-modulated in tumors	-7.60402	2.70154	-0.303024	0	0
PCDH9	PMA down-regulated & Down-modulated in tumors	-7.73139	2.72309	-0.305442	0	0
PRIMA1	PMA down-regulated & Down-modulated in tumors	-9.70954	3.01862	-0.33859	0	0
CCBE1	PMA down-regulated & Down-modulated in tumors	-9.99428	3.05611	-0.342796	0	0
VIPR1	PMA down-regulated & Down-modulated in tumors	-10.1806	3.08008	-0.345484	0	0
RIMS4	PMA down-regulated & Down-modulated in tumors	-18.0064	3.81978	-0.428455	0	0
PSAPL1	PMA down-regulated & Down-modulated in tumors	-19.1035	3.89651	-0.437061	0	0
CYP1A1	PMA down-regulated & Down-modulated in tumors	-20.0759	3.96091	-0.444285	4.56968e-12	1.07248e-11
NCKAP5	PMA down-regulated & Down-modulated in tumors	-22.2251	4.09283	-0.459082	0	0

## Sheet: Sheet2
Group	MMP1	MMP10	MMP9			MMP1	MMP10	MMP9
Normal	-3.68778	-1.46753	-2.38237		Normal	-4.10463	-2.40005	-1.84038
Normal	-2.45012	1.09643	-2.45309		Tumor	0.460405	0.269207	0.20643
Normal	-3.60029	-1.3015	-3.06468			4.56504	2.66926	2.04681
Normal	-3.25574	-12.3689	2.07693		FoldChanges	23.6708	6.36103	4.13191
Normal	-3.93724	-2.24147	-3.3618
Normal	-3.66053	-1.25823	1.62704
Normal	-2.21603	-1.24726	1.03169
Normal	-4.50247	-2.50808	-1.71096
Normal	-3.49364	-3.10281	-1.97974
Normal	-0.196264	-0.460003	-1.134
Normal	-1.95691	-0.281102	-0.180227
Normal	-4.5961	-2.10478	-2.52652
Normal	-6.24836	-4.57423	0.299904
Normal	-0.284531	-0.887894	-0.301969
Normal	-7.33381	-2.88068	-2.11022
Normal	-6.98414	-12.6347	-2.50038
Normal	-1.8047	0.367497	-0.488102
Normal	-4.64124	0.846846	-0.233097
Normal	-4.66519	-1.75589	-4.36551
Normal	-5.71958	-3.32435	-1.72666
Normal	-1.27887	0.0777703	-1.16907
Normal	-2.21016	-2.69256	-1.65938
Normal	-2.57478	-0.740782	-2.06491
Normal	-3.89955	-2.3865	-5.63364
Normal	-3.41557	-1.51646	-4.33053
Normal	-3.33107	-0.927338	-3.74801
Normal	-6.61797	-3.22305	-3.94737
Normal	-1.31339	-0.548058	-1.51885
Normal	-3.37694	-3.11895	-4.82231
Normal	-5.3243	-2.0857	-0.432918
Normal	-8.85199	-3.7224	-4.21573
Normal	-5.21686	-2.23713	-1.02128
Normal	-3.55182	-0.804876	-1.49042
Normal	0.343848	2.1042	-2.9996
Normal	-6.97293	-3.57797	-3.06221
Normal	-5.82126	-5.00859	-1.09518
Normal	-3.61645	-2.52005	0.144281
Normal	-5.30473	-1.98045	-1.12168
Normal	-3.31013	-2.52855	0.372771
Normal	-6.019	-5.05416	-2.81276
Normal	-5.71294	-1.09614	-4.06295
Normal	-1.67116	-4.62446	-2.63547
Normal	-3.32702	-2.14265	-1.29636
Normal	-4.29602	-4.5545	1.55107
Normal	-16.6982	-12.7309	-3.21827
Normal	-5.77482	-2.22817	-0.481038
Normal	-3.10922	-1.58412	-1.22184
Normal	-1.38658	-2.29893	-0.300215
Normal	-7.26239	-3.131	-4.02615
Normal	0.0773608	1.93606	-1.65863
Normal	-6.29412	1.08846	-1.98041
Normal	-3.49313	-2.90513	0.248086
Normal	-4.26089	-1.36629	-2.34384
Normal	-3.01054	-2.22097	-0.805958
Normal	-0.662421	-0.545703	-1.67715
Normal	0.296624	1.53863	-3.50167
Normal	-6.23228	-4.68324	-2.85623
Normal	-7.35807	-3.2267	-3.70186
Normal	-5.09885	-2.2472	-2.50088
Tumor	-0.408163	2.22131	-0.80363
Tumor	2.98955	0.382666	-0.315248
Tumor	3.64903	3.90002	-0.621778
Tumor	1.15081	1.66589	1.45952
Tumor	2.3704	0.818411	0.12489
Tumor	-0.934285	1.031	1.28872
Tumor	2.3505	5.6812	1.81749
Tumor	1.29139	0.332894	-1.58821
Tumor	2.36017	1.6343	-0.114387
Tumor	0.442326	-1.58781	0.187423
Tumor	0.16168	1.37567	0.841752
Tumor	-1.83973	3.16937	-0.0405001
Tumor	1.03101	4.24842	1.09776
Tumor	-0.660025	0.777622	1.68801
Tumor	0.620457	1.01884	0.188257
Tumor	-1.58494	3.24983	-0.954027
Tumor	1.56869	0.0118931	1.64205
Tumor	1.57337	3.73729	1.17604
Tumor	1.15247	-0.891842	-0.985523
Tumor	1.66204	0.862692	0.373412
Tumor	-1.81592	-0.375199	-0.00738639
Tumor	8.30129	2.2288	3.62651
Tumor	-1.35974	-0.873031	1.09921
Tumor	2.09714	-1.21549	-1.32598
Tumor	2.50579	3.17624	1.78998
Tumor	-0.219207	0.529731	1.68552
Tumor	-0.360795	-0.735499	-0.443251
Tumor	1.95455	3.28477	1.83084
Tumor	3.16783	-0.840908	3.45266
Tumor	0.522894	1.17155	-0.818641
Tumor	0.347658	2.25045	0.294192
Tumor	1.76056	-0.460263	1.84023
Tumor	5.50557	4.06398	-0.627682
Tumor	3.27934	1.74159	2.47693
Tumor	2.29925	-0.732359	1.1051
Tumor	3.00224	0.194009	0.224829
Tumor	2.97282	-3.09771	2.74671
Tumor	0.621496	7.28611	0.947621
Tumor	3.09203	-5.63825	1.64474
Tumor	-0.161858	1.14327	-1.14392
Tumor	1.40435	3.64685	1.08168
Tumor	0.776979	2.59159	-1.15247
Tumor	2.68205	1.94425	1.81364
Tumor	1.98956	1.12995	0.862499
Tumor	1.95626	3.69486	0.541138
Tumor	3.37908	3.01983	0.267627
Tumor	2.4987	2.79292	-0.756466
Tumor	-0.0430555	-2.36774	2.56841
Tumor	1.58919	4.48292	-0.0799789
Tumor	2.76666	-0.945649	-1.43525
Tumor	-1.54621	-0.415251	0.525503
Tumor	-2.39132	-11.9757	-1.49663
Tumor	-1.57257	1.19906	0.959256
Tumor	-3.48825	-2.35623	-0.783405
Tumor	3.19773	0.565003	-0.642682
Tumor	1.21981	-0.780397	1.28487
Tumor	0.620266	0.22415	-1.99887
Tumor	-0.314859	1.20629	1.9418
Tumor	5.90615	0.0192025	-4.32599
Tumor	5.2625	1.64576	-5.39837
Tumor	4.96709	0.435556	3.14633
Tumor	3.87687	1.44292	0.946333
Tumor	3.47507	1.44126	2.3362
Tumor	1.41514	2.98603	0.443417
Tumor	1.237	2.89123	-0.703016
Tumor	-2.45619	-1.99648	-1.97713
Tumor	4.1115	0.976499	1.75776
Tumor	1.33564	-4.16888	0.216754
Tumor	-0.566628	-0.685883	1.21196
Tumor	1.92145	1.75411	-0.559285
Tumor	0.0137786	-1.17236	-2.64679
Tumor	-2.56324	-1.17872	0.60055
Tumor	0.746416	3.77526	-0.850482
Tumor	-6.18066	-3.61774	1.09691
Tumor	-5.49832	-3.94941	-1.65218
Tumor	2.33454	-0.663085	0.289674
Tumor	1.84736	-0.156515	-4.37183
Tumor	2.59595	1.35994	-5.81946
Tumor	-2.76568	3.30567	1.34333
Tumor	-1.97286	1.38105	-1.39699
Tumor	-1.07676	-1.6454	-2.22192
Tumor	3.03379	0.257745	1.19473
Tumor	3.37665	2.56422	1.30786
Tumor	2.64004	3.94453	-1.5999
Tumor	-0.79132	-2.69246	-3.18509
Tumor	-1.62299	0.209917	2.51151
Tumor	-1.94144	-0.928147	1.42323
Tumor	4.05331	-0.122788	0.55892
Tumor	1.99508	-0.108976	-1.39171
Tumor	1.00674	1.48006	-0.655075
Tumor	1.42919	1.73155	0.179635
Tumor	2.96673	0.150112	1.64094
Tumor	3.50173	-0.335183	2.4038
Tumor	-0.106228	1.57219	-0.0644314
Tumor	-0.135798	0.767186	-0.106206
Tumor	-0.758446	1.59122	0.1248
Tumor	3.28979	4.54686	1.32973
Tumor	2.90294	-2.97005	2.98231
Tumor	0.0625685	0.346432	1.77504
Tumor	0.247323	0.854535	-1.41584
Tumor	0.174754	-0.236763	0.905227
Tumor	3.92231	-0.909119	1.7873
Tumor	0.0478657	0.132909	1.81311
Tumor	1.41223	2.22831	1.32856
Tumor	1.01628	-1.9748	-0.549483
Tumor	-0.265843	1.09235	0.453358
Tumor	-4.31454	-3.98828	-3.79987
Tumor	1.24745	0.482296	2.92509
Tumor	0.629514	2.39005	1.94597
Tumor	-2.34434	-0.249603	0.376032
Tumor	0.865918	1.62012	0.741174
Tumor	0.582822	-0.569719	-0.183691
Tumor	-0.0287919	-1.3197	0.0292001
Tumor	2.80081	-0.74857	0.875644
Tumor	3.14317	-2.36885	0.347232
Tumor	-1.72531	-1.06337	-2.75734
Tumor	0.678935	2.69351	1.17942
Tumor	2.30032	4.20846	-0.0114777
Tumor	-1.2357	-2.80396	-1.98101
Tumor	3.32254	0.783908	0.913958
Tumor	0.746283	0.404783	1.26179
Tumor	0.538703	1.13001	0.717852
Tumor	4.16948	-2.79216	1.04999
Tumor	3.4723	2.13267	3.0477
Tumor	0.388522	3.8112	1.8104
Tumor	-0.362103	-1.1915	-0.116512
Tumor	-0.595101	-2.61279	0.144709
Tumor	4.18481	0.0757344	2.62522
Tumor	0.691435	1.38905	1.28968
Tumor	0.103047	-1.82546	2.00105
Tumor	0.871207	1.77448	1.64818
Tumor	0.591273	0.398232	-0.68759
Tumor	1.62994	3.23677	1.80191
Tumor	0.222328	0.489292	0.551714
Tumor	1.32943	6.70683	-1.9984
Tumor	-3.73689	-1.76265	2.15415
Tumor	1.04674	3.74624	0.571442
Tumor	2.03591	2.23176	0.969825
Tumor	1.44876	1.95427	3.33627
Tumor	-0.331248	-0.916231	0.711531
Tumor	2.20001	5.3849	2.7347
Tumor	3.84373	-2.45745	0.92723
Tumor	-3.4612	-4.64923	-1.83235
Tumor	4.78303	4.78444	2.12648
Tumor	1.08789	0.0552848	-0.127864
Tumor	1.17811	1.13387	1.79806
Tumor	1.43439	7.1079	0.388996
Tumor	-3.66457	-3.06808	-2.9584
Tumor	3.13535	-1.3517	2.32014
Tumor	-1.7527	-3.15167	1.34883
Tumor	1.99871	1.67601	2.57151
Tumor	-1.01763	-2.66694	1.52695
Tumor	2.1709	1.81758	1.78054
Tumor	2.98823	-0.366629	-3.49801
Tumor	-3.58858	-2.26397	-1.79899
Tumor	-4.38489	3.25988	-2.85828
Tumor	1.60243	3.77667	-1.25026
Tumor	1.60612	-2.85286	2.40397
Tumor	-0.473425	-1.2958	1.35646
Tumor	2.42628	-1.25504	2.38145
Tumor	0.844164	3.85951	1.68956
Tumor	0.881337	0.550041	-0.210018
Tumor	3.57063	4.17548	2.96514
Tumor	-1.88857	-3.35583	0.100137
Tumor	5.46976	1.78284	-1.5679
Tumor	-1.04417	2.73173	-0.176179
Tumor	-3.74936	-1.04517	-0.276655
Tumor	2.46843	5.70832	0.822848
Tumor	-2.02183	0.90265	-0.417216
Tumor	0.774689	-5.53226	1.12647
Tumor	-1.1986	-4.16763	1.40805
Tumor	3.10577	3.44688	-1.15276
Tumor	-4.6286	-2.00582	-0.993495
Tumor	0.656752	2.61089	0.824723
Tumor	0.591535	2.78682	-0.520172
Tumor	-0.272937	2.10296	1.29069
Tumor	0.77893	-0.567242	2.2973
Tumor	-2.09283	-1.0486	-0.663305
Tumor	0.659157	-0.00442118	2.14406
Tumor	1.19557	2.98043	3.99457
Tumor	-0.490399	0.448067	2.58708
Tumor	2.39543	0.0117999	0.782396
Tumor	1.59694	-0.330346	1.92056
Tumor	-6.15764	-11.9271	-4.39914
Tumor	2.28736	-0.159361	-0.252424
Tumor	2.81597	3.65147	1.27996
Tumor	1.86086	0.29431	2.29145
Tumor	-0.930623	1.86921	-0.587782
Tumor	-0.116288	0.854263	0.287198
Tumor	0.283249	4.66578	1.207
Tumor	1.38104	2.82648	1.34704
Tumor	4.72729	3.15402	-0.92577
Tumor	0.383424	1.3494	1.42093
Tumor	0.383034	-1.03601	-0.464391
Tumor	1.75442	-0.797283	1.75581
Tumor	-1.23171	1.39045	0.980417
Tumor	0.239186	0.23052	0.925424
Tumor	-2.81915	0.0518747	-2.50847
Tumor	4.72689	1.88972	-1.72049
Tumor	-1.17132	0.831502	-1.19293
Tumor	-1.8525	-0.759531	-0.210344
Tumor	-0.272322	3.03764	1.0667
Tumor	-0.547141	-1.77536	-0.901304
Tumor	1.42844	6.73854	1.38729
Tumor	-3.65973	-1.29346	-1.37073
Tumor	4.97821	5.61357	0.563211
Tumor	3.25919	0.854502	-0.569801
Tumor	4.02051	1.64539	4.58426
Tumor	5.13288	1.94502	1.72427
Tumor	-4.85196	-4.7175	-2.04856
Tumor	-1.88585	-2.15245	0.681495
Tumor	1.07534	2.77951	0.604231
Tumor	-1.40163	-1.67068	-0.497822
Tumor	-0.48998	0.0645147	-1.19811
Tumor	3.4046	0.327615	0.86815
Tumor	0.141986	-5.42189	0.0677512
Tumor	-1.99268	0.394007	1.65722
Tumor	-0.333865	-2.58791	3.16238
Tumor	3.27055	0.595565	1.30868
Tumor	-1.76988	-0.384496	-2.1058
Tumor	1.25982	-4.66999	1.78015
Tumor	0.21423	3.38783	-0.926892
Tumor	-0.870511	3.84143	0.844025
Tumor	0.75455	-2.17019	0.1894
Tumor	-2.33257	-4.14157	-3.70383
Tumor	0.248718	0.269734	1.1054
Tumor	-2.19075	0.371947	-2.01358
Tumor	1.05783	-0.117991	0.87927
Tumor	6.88387	8.70077	-0.843633
Tumor	-0.829727	1.21782	-0.13565
Tumor	-5.78646	-4.76792	-1.21558
Tumor	-0.825764	0.216414	0.945555
Tumor	3.8591	4.30426	2.5927
Tumor	3.0334	-1.71825	0.435573
Tumor	-0.584419	-0.987065	3.14655
Tumor	-0.0734719	-1.20613	-0.236011
Tumor	1.42168	4.99786	1.10575
Tumor	3.99911	0.531978	2.65331
Tumor	0.50602	1.1386	0.99178
Tumor	0.105206	2.18398	2.06414
Tumor	0.926753	-2.80711	1.15673
Tumor	3.34502	1.12337	0.436861
Tumor	-2.8566	1.65751	-3.11205
Tumor	1.56079	2.38784	0.402991
Tumor	-2.87022	-1.79734	-1.25433
Tumor	1.26316	9.56975	0.559182
Tumor	-2.21483	0.475006	1.51552
Tumor	-2.98002	2.49281	-1.25857
Tumor	6.02398	-0.433821	-0.184145
Tumor	-3.1322	-0.267417	0.92708
Tumor	-1.15498	0.599942	0.351079
Tumor	2.46328	2.77639	0.599516
Tumor	2.576	-1.03799	1.6563
Tumor	1.6697	-0.508537	2.19113
Tumor	1.91566	-0.511474	1.12316
Tumor	2.16162	3.80668	1.26109
Tumor	-3.6488	-1.8389	-1.81181
Tumor	3.52463	-1.30497	0.859361
Tumor	1.04883	-2.57732	-3.16356
Tumor	0.573801	-3.00914	1.91057
Tumor	-1.104	-2.14564	-0.969622
Tumor	-1.95512	-0.40467	-0.449533
Tumor	0.88025	4.24204	0.952124
Tumor	-0.921265	-0.327827	-0.0464756
Tumor	-3.97208	-0.840496	-2.80202
Tumor	-0.880999	-0.466179	0.625805
Tumor	2.24852	2.56167	-2.40774
Tumor	0.492556	5.13466	2.33796
Tumor	0.0862769	2.4713	-2.61133
Tumor	-0.230434	-0.300456	0.00479799
Tumor	-1.8797	3.59282	-0.125565
Tumor	-0.61527	-0.86032	-1.32843
Tumor	-1.94906	-1.15883	0.258231
Tumor	-3.35661	1.1032	-1.16287
Tumor	-2.73832	-0.258802	-2.17349
Tumor	1.37242	1.50919	-0.8627
Tumor	-1.14838	-0.702295	-1.34041
Tumor	4.51184	-0.322035	0.644054
Tumor	1.54311	0.537794	0.88258
Tumor	2.74025	1.61691	-1.39284
Tumor	2.99516	1.62276	1.93228
Tumor	-1.61128	-1.67908	-1.85476
Tumor	-2.28288	2.16482	0.460795
Tumor	0.71131	-0.193379	0.413122
Tumor	4.35473	6.13432	1.75062
Tumor	-2.72834	-2.71162	1.612
Tumor	-0.825628	0.259258	0.164296
Tumor	5.17084	0.505541	-0.2296
Tumor	2.67006	1.41037	3.57315
Tumor	-2.01618	-1.17394	-0.244378
Tumor	-2.35629	3.55718	1.80658
Tumor	0.470607	3.711	0.253834
Tumor	0.617652	-0.123552	-0.289353
Tumor	-1.86788	-1.14218	-0.745289
Tumor	0.664078	-0.287896	-2.21284
Tumor	3.62757	0.885191	-1.92324
Tumor	-1.05611	-0.00160331	-1.89519
Tumor	-3.11145	-1.30167	-0.71422
Tumor	-0.631456	-0.359777	-2.17907
Tumor	5.98053	5.93902	1.25967
Tumor	0.00614029	1.48344	-0.898041
Tumor	4.24847	2.49499	-0.398905
Tumor	2.29692	2.99767	0.496767
Tumor	-1.64374	-2.94073	-2.20273
Tumor	4.70469	0.265077	-0.942733
Tumor	2.35133	1.91585	1.039
Tumor	1.93182	4.54597	-0.0221881
Tumor	-1.13154	-2.53093	-0.430018
Tumor	8.44593	2.81839	-0.560643
Tumor	6.64118	3.6943	-0.482805
Tumor	-1.99595	-3.30376	-0.0377998
Tumor	1.39051	2.49607	2.76517
Tumor	-1.61644	-0.558813	-0.572853
Tumor	-2.26427	-3.02056	-1.44493
Tumor	1.92344	2.22543	1.41792
Tumor	0.561828	2.37014	-0.232519
Tumor	1.36165	1.27643	-0.0579018
Tumor	-0.924845	-2.90909	0.670867
Tumor	1.57734	-4.69494	0.81866
Tumor	0.373204	-0.166417	1.60826
Tumor	3.11295	3.94627	-0.160205
Tumor	0.441692	2.90477	1.30601
Tumor	0.688701	-1.61986	-0.359153
Tumor	-2.53106	0.41286	-1.07672
Tumor	-2.75858	-2.68948	-1.42118
Tumor	0.34904	1.52941	1.30327
Tumor	-4.05006	-0.988833	-2.39788
Tumor	-1.68156	-0.148605	1.41445
Tumor	1.43017	0.0888529	0.139411
Tumor	3.48679	5.53824	0.348299
Tumor	-4.02524	-0.166748	-1.44401
Tumor	2.01138	3.82512	-0.0730682
Tumor	-0.958121	1.00349	-1.43263
Tumor	-1.28928	0.286767	2.65597
Tumor	-2.60608	0.589578	2.37161
Tumor	-1.1815	-0.417725	-2.31329
Tumor	2.3264	3.40606	-3.30724
Tumor	-2.45249	-0.725241	0.826823
Tumor	1.81178	0.637559	-0.0613992
Tumor	0.298629	1.65906	-2.24477
Tumor	4.40146	1.44675	-1.38946
Tumor	3.51324	5.03892	0.265535
Tumor	0.279263	-2.80433	1.07305
Tumor	-3.82976	-2.4863	0.183089
Tumor	-0.30715	-0.54805	0.714524
Tumor	1.42502	-4.02411	0.278049
Tumor	-4.29513	-3.11036	-1.02841
Tumor	-2.15084	-0.764158	-1.47595
Tumor	-0.749091	1.68682	-1.81986
Tumor	4.0639	2.58275	-0.0291849
Tumor	-1.49357	-2.15861	0.625362
Tumor	-0.482361	-1.34734	-1.5594
Tumor	0.171894	-1.42785	-3.02718
Tumor	-1.00117	-2.45355	-0.346058
Tumor	-2.37974	-3.62133	-2.3465
Tumor	3.0281	-1.35099	-1.85447
Tumor	2.46899	5.85781	0.450752
Tumor	-0.167453	-0.638464	-0.364142
Tumor	1.05173	3.62798	-1.34397
Tumor	-2.48263	-2.55557	-0.0857517
Tumor	-7.11886	-3.2503	-3.3125
Tumor	-0.292987	2.5454	0.173858
Tumor	2.42157	-0.664778	-1.34505
Tumor	-0.94273	-3.23643	-1.37364
Tumor	-0.172675	-2.10562	1.60809
Tumor	-4.52858	-4.91623	-1.27432
Tumor	0.189993	0.193476	-0.234289
Tumor	-4.31476	-3.74251	-0.0466063
Tumor	2.42648	2.24856	-2.1903
Tumor	1.86024	4.06177	-0.582527
Tumor	-0.69647	-2.59539	-0.903962
Tumor	-1.69614	-0.213629	0.917157
Tumor	2.95907	-1.95923	4.19979
Tumor	-2.11718	-1.16481	1.9828
Tumor	0.322265	-2.72839	1.92059
Tumor	-2.14071	-12.4666	-1.74141
Tumor	3.92123	3.97992	-1.27468
Tumor	-0.187304	1.79927	-0.402053
Tumor	3.1538	4.31532	3.03475
Tumor	3.25015	3.24468	-0.0947443
Tumor	1.03875	1.48628	0.67844
Tumor	-1.21888	-2.25475	1.50734
Tumor	-0.579365	0.960911	0.362496
Tumor	5.29961	1.12152	3.29974
Tumor	-0.406788	-0.832451	-0.707553
Tumor	6.52697	2.37255	-2.01758
Tumor	-0.67022	-0.327101	0.169118
Tumor	-2.06294	-1.75814	0.337329
Tumor	-0.460972	-2.33491	-1.67329
Tumor	0.71307	0.40634	-1.17124
Tumor	1.68232	0.0758806	1.14809
Tumor	0.951373	1.63345	-2.25601
Tumor	-1.11129	-0.452729	-1.61723
Tumor	0.212694	1.49031	0.888649
Tumor	2.34368	0.0455232	0.142563
Tumor	-0.420033	1.54722	2.06481
Tumor	0.865957	2.03922	-0.17051
Tumor	2.05645	-1.18085	1.03538
Tumor	-1.89007	2.18997	1.30114
Tumor	-0.216293	-2.87346	-0.477233
Tumor	-3.36439	-0.516587	0.901515
Tumor	2.40688	0.513043	0.76583
Tumor	0.72564	-2.69431	2.28376
Tumor	0.638265	-1.42547	0.703825
Tumor	-2.53906	-1.48054	0.361621
Tumor	0.789655	-4.18846	3.20448
Tumor	1.48875	-2.31002	0.740649
Tumor	1.02768	-4.45261	1.22789
Tumor	3.67992	1.12079	1.318
Tumor	-0.10521	-3.21699	-1.84107
Tumor	-1.45887	-3.80673	-2.07417
Tumor	-1.2849	0.637648	0.611249
Tumor	-2.46898	-0.876104	-0.65474
Tumor	-5.47274	-4.92356	0.404201
Tumor	-1.5877	-1.69426	0.242255
Tumor	2.18791	-3.12589	-0.366855
Tumor	0.955791	1.93091	-1.48201
Tumor	0.834344	-1.14383	1.79635
Tumor	-0.340231	-0.0926136	2.98924
Tumor	2.37349	0.163017	-0.194087
Tumor	0.447239	-1.91472	1.19237
Tumor	0.311107	6.19845	-1.53615
Tumor	2.45884	5.93569	1.77125
Tumor	4.83737	1.68667	3.21404
Tumor	-2.55656	-1.90585	-0.204613
Tumor	-5.92003	-1.59599	-2.9362
Tumor	-3.44622	-0.375209	-0.344087
Tumor	0.0446122	-0.834869	0.815209
Tumor	4.02255	0.936128	-1.43135
Tumor	-3.59628	-1.78641	-2.25593
Tumor	3.35503	1.44866	3.15144
Tumor	4.38424	4.93554	1.45841
Tumor	0.964174	1.09752	-0.225654
Tumor	3.16295	1.06446	0.0958179
Tumor	0.837734	2.91507	2.08036
Tumor	-5.63143	-4.55689	-1.09507
Tumor	3.64829	1.40792	2.39706
Tumor	-1.59728	-3.59391	0.291735
Tumor	-1.40484	-4.37898	-3.07402
Tumor	3.67506	7.17376	1.8293
Tumor	0.590835	-2.63086	0.251404
Tumor	2.24173	-0.360464	1.29478
Tumor	-1.90541	0.987715	0.473912
Tumor	0.125972	-4.39952	-2.39759
Tumor	0.907514	2.26326	-1.46763
Tumor	-2.55288	1.92294	-0.643297
Tumor	-0.556625	1.26737	0.0109551
Tumor	0.933794	1.27306	1.51153
Tumor	-1.90726	-1.95678	-0.0968359
Tumor	-4.53674	-1.25314	-1.25794
Tumor	-0.742329	-1.37704	0.1493
Tumor	2.61241	1.64414	1.56533
Tumor	1.04774	-0.753894	0.51595
Tumor	1.90813	0.223659	1.14026
Tumor	0.222915	-2.0587	0.788102
Tumor	2.97613	-0.85107	-0.424249
Tumor	4.15504	1.78196	-0.991851
Tumor	1.32092	-1.3562	0.536244
Tumor	-3.28869	-1.89884	0.728037
Tumor	-2.08412	-4.10055	-0.448287
Tumor	0.349803	3.36925	0.748374
Tumor	0.852699	-0.62721	-1.55476
Tumor	3.6273	-1.08727	0.779658
Tumor	-0.125893	-0.288046	-2.80947
Tumor	0.243902	-2.66299	2.77505
Tumor	-3.98089	0.204035	-1.71041
Tumor	0.411767	-2.0373	1.19856
Tumor	-5.16659	-3.84126	-2.56193
Tumor	-3.61105	-1.7317	-2.73082
Tumor	-2.13595	-4.95589	0.808944
Tumor	2.1099	-1.96129	-1.12095
Tumor	0.0182883	0.455881	0.321846
Tumor	-3.83096	-0.889191	0.361728
Tumor	-0.661345	2.63266	-0.0867381
Tumor	0.115817	-2.60172	1.04974
Tumor	-0.43619	6.79709	1.50181
Tumor	2.98006	4.36452	2.71315
Tumor	1.32923	0.240931	0.306315
Tumor	2.71498	0.43994	-0.199914
Tumor	-3.66395	-4.21278	1.64088
Tumor	2.6311	3.67217	1.73519
Tumor	2.37917	5.01426	-0.419074
Tumor	-0.607621	1.56902	-1.32768
Tumor	-4.49095	-0.92501	-1.023
Tumor	-1.30218	-0.862722	0.0249739
Tumor	-0.0182399	1.48474	0.700993
Tumor	-2.38695	-3.2902	-1.09326
Tumor	6.18114	3.13578	0.316332
Tumor	-0.638106	-5.2712	1.0176
Tumor	7.00106	3.47387	-1.22618
Tumor	-0.191701	3.8595	-1.55913
Tumor	2.17749	2.12617	0.827222
Tumor	-3.26537	-0.745932	-2.86004
Tumor	-1.06316	-5.07327	1.62546
Tumor	-1.0788	-0.549229	0.257185
Tumor	0.795797	-0.21458	3.11991
Tumor	-2.33745	-3.50622	-0.186219
Tumor	-0.0953091	2.47103	0.65481
Tumor	1.15394	3.57395	0.926207
Tumor	0.0327273	5.01	1.4002
Tumor	2.67605	4.07843	1.54288
Tumor	-2.14544	-4.61653	1.30351
Tumor	-2.32793	1.21862	-0.246814
Tumor	-0.974995	-0.755171	2.07433
Tumor	-1.06991	-0.95841	0.364535
Tumor	0.159296	-1.95468	0.367652
Tumor	3.81573	-2.22954	2.1434
Tumor	-0.350272	2.03365	1.54964
Tumor	-3.06784	-4.59199	-1.01164
Tumor	-0.287244	0.652013	0.180811
Tumor	-1.36212	-0.819296	0.731955
Tumor	0.796809	0.497859	3.64099
Tumor	0.509767	4.44862	1.77395
Tumor	3.19909	0.677793	2.94352
Tumor	-1.75109	-1.25562	-1.93083
Tumor	-0.926796	-2.00916	1.96006
Tumor	3.53298	0.472688	-1.29608
Tumor	-0.120782	-2.63972	-1.14338
Tumor	4.72364	0.354304	1.15304
Tumor	-0.799185	-4.29871	3.14821
Tumor	-1.14125	2.57522	-0.373033
Tumor	2.10953	1.5305	-1.11952
Tumor	-0.706828	-2.54115	1.05332
Tumor	0.936415	-0.183937	-4.40036
Tumor	-4.74992	-5.56775	-0.434771
Tumor	4.14613	1.48185	1.06234
